# Supplementary material for: Identification of key genes in osteoarthritis development: biomarker discovery and therapeutic targets
Source: Front Med (Lausanne). 2025 Jul 2;12:1518580. doi: 10.3389/fmed.2025.1518580 (PMC12263647; doi:10.3389/fmed.2025.1518580)
Supplement: Supplementary file 1 [file Table_1.xlsx]

## Sheet: Sheet 1
id	logFC	AveExpr	t	P.Value	adj.P.Val	B	anno
36681_at	-4.76527	8.12093	-8.43409	4.65923e-06	0.00468082	4.56056	APOD
41164_at	4.39947	8.17479	6.36708	5.95962e-05	0.0141683	2.20234	IGHM
37006_at	4.27359	4.28092	4.26555	0.00140765	0.0694259	-0.855448	IGJ
33273_f_at	4.03021	8.88239	6.33144	6.25592e-05	0.0141683	2.15625	IGLC1
36305_at	-3.96605	4.04646	-5.34694	0.000255959	0.0273876	0.804093	SLC6A3
437_at	3.82279	7.908	11.2944	2.73023e-07	0.000906841	6.9839	MMP3
41214_at	-3.5585	7.23488	-2.68178	0.0217646	0.247122	-3.50965	RPS4Y1
41354_at	-3.55582	3.97662	-6.06413	9.05096e-05	0.017458	1.80426	STC1
36254_at	3.29828	1.75869	4.61368	0.000798795	0.0539195	-0.30228	TAC1
38428_at	3.2945	6.07741	5.12375	0.000359013	0.0351388	0.476146	MMP1
38578_at	3.24354	3.49766	4.63284	0.000774651	0.0537404	-0.272343	CD27
38429_at	-3.23963	8.46852	-10.9872	3.59117e-07	0.000906841	6.76148	FASN
39827_at	-3.23527	8.44626	-15.1483	1.39256e-08	0.000175825	9.20217	DDIT4
40385_at	-3.09005	2.90933	-3.73885	0.00341582	0.102576	-1.72114	CCL20
36247_f_at	-3.04154	5.72856	-6.83605	3.19617e-05	0.00938485	2.79075	ADH1C
37513_at	-2.99076	6.1715	-5.80076	0.00013148	0.0200009	1.44648	SCD
38355_at	-2.98706	5.08624	-2.78216	0.0182237	0.231948	-3.34058	DDX3Y
35946_at	2.8679	3.33581	4.56326	0.00086623	0.0541091	-0.381352	NELL1
431_at	2.84806	2.35987	5.14456	0.000347759	0.0345733	0.507057	CXCL10
41592_at	-2.84391	3.94284	-5.64347	0.000165086	0.0213033	1.22754	SOCS1
1491_at	-2.83903	4.69021	-4.42838	0.00107776	0.0577826	-0.594632	PTX3
33902_at	-2.80374	7.61063	-7.95166	8.0868e-06	0.00584171	4.06238	GPD1
39114_at	-2.79456	9.45459	-7.75158	1.02388e-05	0.00609063	3.84694	C10orf10
34565_at	2.79232	7.47908	5.43477	0.000224488	0.025083	0.930976	CSN1S1
40646_at	2.77762	5.12919	3.80562	0.0030473	0.0966715	-1.60977	CX3CR1
35837_at	2.77672	5.25305	7.22346	1.95056e-05	0.00862033	3.25219	SCRG1
34778_at	2.75476	6.25482	4.32294	0.0012807	0.0646805	-0.763119	LRRC15
36711_at	-2.73934	7.79272	-9.27005	1.89281e-06	0.00283467	5.3571	MAFF
35730_at	-2.71596	6.30693	-7.42986	1.51044e-05	0.00733492	3.48922	ADH1B
35028_at	2.70845	4.24797	4.38904	0.00114921	0.060207	-0.657309	GABRB1
159_at	2.67017	6.2768	4.77701	0.000615868	0.047127	-0.0487371	VEGFC
35834_at	-2.66183	2.40789	-4.33425	0.00125713	0.063745	-0.744974	AZGP1
33682_at	2.58635	7.13595	4.50061	0.000958455	0.0559584	-0.480092	GPR1
34637_f_at	-2.58313	8.54742	-8.26624	5.62907e-06	0.00468082	4.39056	ADH1A
36979_at	-2.53452	8.25983	-8.22022	5.93166e-06	0.00468082	4.34333	SLC2A3
32538_at	-2.52124	5.35532	-7.92653	8.32811e-06	0.00584171	4.0356	TF
38116_at	2.51218	3.81409	3.34442	0.00676422	0.144022	-2.38597	KIAA0101
34777_at	-2.48047	8.9535	-6.5114	4.90488e-05	0.0121429	2.38698	ADM
36067_at	2.45976	4.37038	2.59926	0.0251812	0.266776	-3.64788	CCL19
31756_at	-2.44436	1.30556	-3.33662	0.00685708	0.144537	-2.3992	RP11-116O18.1
1788_s_at	-2.42115	5.54539	-5.27181	0.000286611	0.029907	0.694571	DUSP4
35107_at	2.39986	3.20291	3.78688	0.00314635	0.0978975	-1.64098	TNFSF11
39681_at	-2.37912	7.86429	-5.8657	0.000119809	0.0193936	1.53572	ZBTB16
819_at	-2.34154	7.72141	-5.82701	0.000126623	0.0197188	1.48263	TIMP4
33900_at	-2.32506	6.23172	-5.85196	0.000122184	0.0195277	1.51689	FSTL3
40657_r_at	-2.32328	8.12363	-7.18448	2.04823e-05	0.00862033	3.20674	ADIPOQ
41044_at	2.31729	0.967366	3.85453	0.00280368	0.0917182	-1.52845	TBC1D31
37219_at	2.30645	2.90183	1.99411	0.0721811	0.41182	-4.62386	CXCL9
36733_at	-2.29898	4.90782	-4.7825	0.000610545	0.0470045	-0.0402797	HSPB6
32728_at	-2.27891	4.6276	-4.22115	0.00151488	0.0719055	-0.927168	AMPH
39156_at	-2.27178	0.42888	-2.51096	0.0294239	0.286816	-3.79483	RFPL3S
40018_at	-2.24562	1.67506	-3.91243	0.00254124	0.0906254	-1.4325	NUPL1
34210_at	2.24106	6.48607	5.6947	0.000153232	0.0209632	1.29929	CD52
38955_at	-2.23616	1.22228	-4.97533	0.000451363	0.0398525	0.253744	AVPR1A
33353_at	2.22679	4.61302	5.00778	0.000429213	0.0390731	0.302665	ADCY1
34419_at	2.2229	0.902274	4.48144	0.000988705	0.0559793	-0.510425	RAD51B
34150_at	2.21254	3.29517	3.77092	0.00323338	0.0990888	-1.6676	MGAT4C
34461_at	2.17692	1.05845	4.60468	0.000810416	0.0539195	-0.31637	SYCP1
34930_at	2.17135	1.86348	2.21128	0.0497033	0.358602	-4.28347	GPR65
35606_at	2.15408	2.99677	7.70679	1.08008e-05	0.00609063	3.79798	HDC
38486_at	2.14931	4.79164	2.37408	0.0374222	0.320493	-4.02023	TNNI1
38800_at	2.1458	3.86603	4.75523	0.000637462	0.0476248	-0.0823147	STMN2
33755_at	2.13321	3.54404	3.05535	0.0112425	0.187196	-2.8773	OSBPL3
32057_at	2.13308	3.6068	2.97196	0.0130264	0.19936	-3.01902	LRRC17
1084_at	-2.13233	2.52971	-4.4768	0.000996177	0.0559849	-0.517775	ABL2
41217_at	2.1231	1.47286	3.5063	0.00510161	0.121622	-2.11191	VPS41
37786_at	-2.1202	2.05896	-3.52567	0.00493307	0.120241	-2.07923	MARCH3
37624_at	2.11516	3.31611	2.03021	0.067876	0.402647	-4.56827	CA3
39528_at	-2.09589	6.32524	-5.42643	0.000227293	0.0251018	0.918975	RRAD
668_s_at	-2.09431	2.14417	-5.03815	0.000409523	0.0380194	0.348302	MMP7
707_s_at	2.07766	3.73604	5.73579	0.000144381	0.0204826	1.35652	LOC100508689
1911_s_at	-2.07566	7.66804	-8.56574	4.02504e-06	0.00468082	4.69145	GADD45A
37714_at	2.06898	5.41048	2.72228	0.0202603	0.239071	-3.44154	GAP43
40726_at	2.06846	2.24651	3.39663	0.00617452	0.137253	-2.29744	KIF11
998_s_at	-2.06207	4.55904	-4.55765	0.000874092	0.0541091	-0.390169	IL1R2
36100_at	-2.05656	7.40544	-5.99459	9.97945e-05	0.017709	1.71086	VEGFA
37233_at	2.05584	5.68484	3.6955	0.00367957	0.104636	-1.79367	OLR1
35605_at	-2.05518	4.18754	-3.91984	0.00250951	0.090529	-1.42023	ANGPTL7
32977_at	-2.04881	5.07114	-4.86428	0.000536784	0.0450444	0.0851102	FAM65B
33825_at	-2.04744	7.55998	-7.13971	2.16696e-05	0.00872751	3.15428	SERPINA3
39095_at	2.04339	4.39149	1.21721	0.249626	0.654779	-5.67864	MYH7
39120_at	-2.04107	10.5335	-8.27716	5.5598e-06	0.00468082	4.40172	MT1X
34888_at	-2.04031	2.44629	-3.6518	0.0039668	0.107293	-1.86694	HEXB
38017_at	2.02832	5.48544	4.22758	0.00149883	0.0714328	-0.916763	CD79A
32855_at	-2.01142	6.93142	-4.59083	0.000828645	0.0539832	-0.33807	LDLR
1831_at	-2.01137	2.54528	-3.59682	0.00436148	0.112547	-1.95934	BMP5
1826_at	-2.00973	9.01937	-5.98618	0.000100986	0.017709	1.6995	RHOB
38490_r_at	2.00664	1.82739	3.18101	0.0090096	0.166552	-2.6636	ALG13
37008_r_at	-2.0065	3.51126	-2.91568	0.0143895	0.21062	-3.11457	SERPINA5
39677_at	1.99942	2.13293	3.07444	0.0108703	0.184018	-2.84485	GINS1
34943_at	-1.9982	2.74347	-3.45553	0.00557228	0.128386	-2.19772	WHAMM
365_at	-1.98931	2.21227	-3.79775	0.00308854	0.0972465	-1.62288	CYLC1
1520_s_at	-1.98347	6.61806	-4.98814	0.000442477	0.0395152	0.273078	IL1B
37863_at	1.98225	6.00365	6.03022	9.49156e-05	0.017458	1.75882	EGR2
40664_at	1.97729	2.97452	3.86515	0.00275352	0.091449	-1.51082	BAI3
34776_at	-1.97685	7.93209	-5.63242	0.000167769	0.0213033	1.21201	CDC42EP4
39654_at	1.97492	2.62929	4.90595	0.000502878	0.0431327	0.148616	ASPA
41771_g_at	-1.97439	8.27219	-7.19496	2.02147e-05	0.00862033	3.21898	MAOA
117_at	-1.97097	7.04547	-5.99832	9.92726e-05	0.017709	1.71588	HSPA6
33253_at	1.96863	6.55264	7.68433	1.10949e-05	0.00609063	3.77334	TRIM14
40041_at	1.95728	1.65333	2.83327	0.0166479	0.223613	-3.25419	NDC80
40403_at	-1.95447	5.79489	-3.72258	0.00351244	0.103478	-1.74834	MYOC
31920_at	1.95413	4.39328	3.61703	0.00421188	0.110877	-1.92534	CDON
40663_at	1.9507	3.07162	4.19423	0.00158403	0.0729924	-0.970774	REPS2
33439_at	-1.94815	7.14784	-5.82808	0.000126429	0.0197188	1.4841	SIK1
37583_at	-1.9451	4.52569	-2.79968	0.0176674	0.228688	-3.31099	KDM5D
34918_at	1.94165	3.01368	6.04136	9.3444e-05	0.017458	1.77376	SCN2B
31499_s_at	1.93959	7.91005	3.51326	0.00504041	0.121622	-2.10017	FCGR3B
32479_at	1.93118	3.36973	7.84022	9.21764e-06	0.00609063	3.94303	TNFRSF11A
287_at	-1.9307	6.24808	-5.94516	0.000107013	0.0181003	1.64399	ATF3
38545_at	-1.92348	6.89379	-6.02655	9.54066e-05	0.017458	1.75388	INHBB
33557_at	1.92248	3.02658	3.71867	0.00353607	0.103498	-1.75488	C22orf31
34934_at	1.91406	3.609	4.30118	0.00132736	0.0665049	-0.798074	HCG26
40757_at	1.90865	4.25187	3.7477	0.00336446	0.102115	-1.70636	GZMA
33462_at	-1.90802	3.50757	-4.21007	0.00154295	0.0720742	-0.945106	P2RY14
753_at	1.90709	6.96895	4.82076	0.000574787	0.045932	0.0185079	NID2
33702_f_at	-1.90672	6.98106	-4.56907	0.000858154	0.0541091	-0.372212	PCK1
37208_at	-1.90372	2.8652	-1.67105	0.123595	0.508046	-5.09932	CO9
37018_at	-1.89882	4.21803	-6.90643	2.91788e-05	0.00938485	2.87622	HIST1H1C
36861_at	1.89134	8.52324	3.97566	0.00228361	0.0873725	-1.32811	MXRA5
34898_at	-1.88648	2.98913	-2.32168	0.0410142	0.334439	-4.1056	AREG
38145_at	-1.88186	0.99688	-2.26036	0.0456413	0.345708	-4.20474	INADL
36906_at	-1.88085	3.42982	-4.64355	0.000761478	0.0531184	-0.255615	CNR1
35649_at	-1.87799	7.23271	-5.62852	0.000168726	0.0213033	1.20653	CDO1
33240_at	-1.87125	4.05705	-5.49799	0.000204399	0.0239952	1.02154	PDZRN3
36498_at	1.86313	4.66567	3.91689	0.00252212	0.0906254	-1.42512	AP1S1
36655_at	-1.8586	4.00212	-3.37859	0.00637211	0.139753	-2.32802	TJP2
41731_g_at	1.85218	4.33655	2.61792	0.0243648	0.262483	-3.61669	MYL3
41679_at	-1.84038	2.68082	-3.04346	0.0114809	0.188257	-2.89751	C1orf21
31689_at	1.83405	2.30887	2.71494	0.0205253	0.239291	-3.45391	HERC4
36640_at	1.83334	7.25601	1.68866	0.120104	0.503	-5.07456	MYL2
36824_at	-1.83161	-0.689714	-2.39455	0.0361038	0.316648	-3.98674	ASTN1
41608_at	-1.82231	0.952252	-2.09911	0.060322	0.387005	-4.46102	CRHBP
36917_at	-1.82044	5.68588	-4.81272	0.000582109	0.0462245	0.00617978	LAMA2
39101_at	1.81951	6.41903	1.61701	0.134877	0.52805	-5.17437	MYH2
37544_at	-1.81835	8.43699	-5.51779	0.000198507	0.0236448	1.04978	NFIL3
36749_at	1.81764	5.56425	3.86415	0.00275822	0.091449	-1.51249	CPA3
35964_at	-1.81641	0.382819	-1.89186	0.0857965	0.443893	-4.77886	MATN3
35479_at	1.81413	1.98152	2.3128	0.0416551	0.335773	-4.12001	ADAM28
34410_at	-1.81318	3.55847	-2.7313	0.0199395	0.238726	-3.42635	MVD
1842_at	-1.7986	7.64539	-3.88688	0.00265375	0.0913257	-1.47479	DDIT3
31416_at	1.79565	3.16932	3.58584	0.00444496	0.113469	-1.9778	MBTPS2
40741_at	-1.79462	2.51298	-2.8874	0.0151276	0.214608	-3.16252	CETP
38222_at	1.79335	4.53252	5.00218	0.000432953	0.0390731	0.294232	P2RY6
34498_at	1.78308	3.27366	2.86302	0.0157942	0.218447	-3.20383	VNN2
35766_at	-1.77564	3.87123	-2.90167	0.0147504	0.212742	-3.13833	KRT18
33894_at	1.7702	1.50422	2.94202	0.0137346	0.206444	-3.06987	NET1
33479_g_at	-1.76966	1.99412	-3.87154	0.00272381	0.0913257	-1.50023	TNP2
1945_at	1.76906	3.14887	2.32563	0.040732	0.332654	-4.09918	CCNB1
35879_at	-1.76319	4.25929	-3.44124	0.00571261	0.130665	-2.2219	GAL
35844_at	-1.75958	7.439	-6.84839	3.14538e-05	0.00938485	2.80579	SDC4
38125_at	-1.75913	7.06136	-4.46636	0.0010132	0.0561082	-0.534317	SERPINE1
583_s_at	1.75847	8.40892	3.12984	0.00985874	0.173215	-2.75062	VCAM1
245_at	1.75762	4.77359	3.78514	0.00315573	0.0978975	-1.64388	SELL
37599_at	-1.75683	5.90902	-6.4888	5.05586e-05	0.012276	2.35828	AOX1
40074_at	-1.75593	8.18989	-6.13007	8.25533e-05	0.0165447	1.89213	MTHFD2
38430_at	-1.75163	9.94106	-6.8077	3.31617e-05	0.0095159	2.75613	FABP4
40495_at	1.74019	4.70304	4.35325	0.00121855	0.0622889	-0.714528	ORAI2
595_at	-1.73426	7.87333	-5.60017	0.000175867	0.0215582	1.16659	TNFAIP3
39822_s_at	-1.73316	8.65052	-5.0961	0.000374564	0.0359835	0.434977	GADD45B
32962_at	-1.7274	2.87845	-3.05865	0.0111772	0.187167	-2.87169	CTH
38925_at	-1.72691	-0.338061	-2.97298	0.0130031	0.19936	-3.0173	CRISP2
34628_at	-1.72061	1.01269	-2.20833	0.0499576	0.359454	-4.28817	TAF4B
37635_at	1.71585	2.79839	3.68196	0.00376619	0.105666	-1.81635	TCHH
38587_at	1.71046	0.56164	2.4885	0.0306112	0.293245	-3.83204	FABP2
35334_at	-1.70526	4.36653	-2.66354	0.0224778	0.251377	-3.54026	GYG2
36893_at	1.70163	0.899037	2.74129	0.0195905	0.237208	-3.40954	FDX1
31859_at	1.70019	6.18471	2.77176	0.0185623	0.2339	-3.35815	MMP9
33940_at	1.6926	0.981263	2.30029	0.0425743	0.33695	-4.14028	HCG4
36070_at	1.68837	6.10924	3.78567	0.0031529	0.0978975	-1.64301	CEMIP
41401_at	-1.68827	5.14866	-3.63603	0.00407609	0.108972	-1.89342	CSRP2
31982_at	-1.68702	2.30968	-2.73156	0.0199304	0.238726	-3.42592	SORBS1
1667_s_at	-1.67505	6.92281	-6.86405	3.08216e-05	0.00938485	2.82485	CYP4B1
34248_at	-1.67353	1.21222	-2.42406	0.0342823	0.309338	-3.93831	PRSS12
1436_at	-1.6712	2.51683	-3.51005	0.00506851	0.121622	-2.10558	CYP2D6
34378_at	-1.66536	7.89442	-5.97499	0.000102593	0.0177444	1.68439	PLIN2
40292_at	1.65706	2.90052	3.00112	0.0123724	0.194781	-2.9695	BRINP1
36866_at	-1.65285	1.88052	-3.29646	0.00735652	0.150297	-2.46737	ANKRD7
32186_at	-1.65167	5.87182	-5.00173	0.000433252	0.0390731	0.293561	SLC7A5
32070_at	1.65033	4.62443	4.19462	0.00158301	0.0729924	-0.970146	PTPRCAP
33849_at	-1.64961	5.78772	-5.94183	0.000107518	0.0181003	1.63948	NAMPT
33552_at	1.64597	0.774138	2.11567	0.0586296	0.385149	-4.43504	SLCO1A2
37187_at	-1.64296	7.84156	-3.98793	0.00223683	0.0861042	-1.30789	CXCL2
38549_at	1.64234	3.66349	2.95868	0.013336	0.202624	-3.04159	RSAD2
32193_at	1.64217	5.75721	3.56645	0.00459658	0.115841	-2.01046	PLXNC1
39350_at	-1.64205	5.41344	-5.64278	0.000165251	0.0213033	1.22658	GPC3
31914_at	1.63704	1.60134	2.96399	0.0132114	0.200972	-3.03257	CHD1L
36976_at	1.62836	6.76083	5.63411	0.000167356	0.0213033	1.21439	CDH11
31767_at	-1.6236	1.73611	-4.43309	0.00106953	0.0577826	-0.587142	XYLB
36984_f_at	-1.61991	5.0927	-3.5877	0.00443072	0.113469	-1.97468	HP
33892_at	-1.61921	0.888942	-2.2019	0.0505177	0.361585	-4.29844	PKP2
40202_at	-1.6149	9.20612	-5.6583	0.000161556	0.0213033	1.24836	KLF9
40345_at	1.60938	1.81531	2.44833	0.0328514	0.301659	-3.89836	IREB2
35105_at	1.60867	2.43913	2.3627	0.0381756	0.323928	-4.03882	SCEL
35303_at	-1.60841	6.36395	-7.10502	2.26404e-05	0.00872751	3.11342	INSIG1
33980_at	-1.60751	2.76984	-2.94736	0.0136054	0.205236	-3.0608	PFKFB1
34632_r_at	1.60248	2.22626	3.24646	0.00803077	0.157638	-2.55232	GP5
360_at	-1.60224	4.77694	-5.38553	0.000241589	0.0262957	0.859992	ITPKC
34078_s_at	1.60034	4.89125	3.0807	0.0107508	0.183432	-2.8342	CYP2C19
1365_at	1.59914	3.73475	3.03501	0.0116536	0.189368	-2.91189	IL2RB
37028_at	-1.59865	9.27793	-5.7078	0.000150348	0.0208604	1.31757	PPP1R15A
33051_at	-1.59703	1.16377	-2.95238	0.0134852	0.204154	-3.05228	GABRR1
575_s_at	1.59075	2.53118	2.10643	0.0595678	0.385959	-4.44953	EPCAM
38299_at	-1.58854	7.81439	-2.5994	0.0251748	0.266776	-3.64764	IL6
36045_at	1.58375	1.06756	2.31256	0.0416725	0.335773	-4.1204	ASCC3
40082_at	-1.58348	7.05862	-6.84863	3.14438e-05	0.00938485	2.80609	ACSL1
40776_at	-1.58171	5.55366	-2.58678	0.0257419	0.269276	-3.66871	DES
38349_at	-1.58122	2.83374	-5.74536	0.0001424	0.0204826	1.36981	ITCH
36317_at	-1.57962	2.69763	-4.54978	0.000885256	0.0543521	-0.402553	CORO2A
35480_at	1.57625	2.2531	3.45833	0.00554515	0.127995	-2.19298	DDO
1606_at	-1.57534	4.00144	-4.46158	0.0010211	0.0562209	-0.541896	EPHA4
37265_at	1.57447	4.04254	3.38313	0.00632175	0.139445	-2.32031	RIMS3
39081_at	-1.57302	9.29243	-4.67873	0.000719877	0.0513512	-0.20083	MT2A
39579_at	-1.57241	1.81805	-2.65498	0.0228206	0.253584	-3.55463	CLDN10
36351_at	1.57041	5.05652	3.61818	0.0042035	0.110877	-1.9234	KAZALD1
34820_at	1.56516	5.75142	3.68638	0.00373769	0.105388	-1.80895	PTN
38909_at	-1.56497	2.17603	-4.22918	0.00149486	0.0714328	-0.91417	CYP27B1
35949_at	1.56165	5.43686	3.71988	0.00352876	0.103498	-1.75286	MTUS2
33239_at	-1.55769	2.24782	-2.91542	0.0143961	0.21062	-3.11501	CEP112
37122_at	-1.5534	8.92485	-3.70124	0.0036435	0.104636	-1.78407	PLIN1
35885_at	-1.55179	2.08172	-2.834	0.0166265	0.223563	-3.25296	USP9Y
39945_at	1.54956	6.416	2.82842	0.0167916	0.224248	-3.26241	FAP
32306_g_at	1.54878	9.35555	3.37395	0.00642398	0.140017	-2.33589	COL1A2
39998_at	-1.54231	2.51217	-3.29447	0.0073822	0.150578	-2.47075	BMPR2
37492_at	-1.54141	1.91021	-3.07546	0.0108506	0.184018	-2.8431	CLMN
34214_at	1.54067	4.55373	5.07592	0.000386364	0.0364047	0.404855	TRIL
41353_at	1.54002	2.06389	2.05009	0.0656101	0.398841	-4.53748	TNFRSF17
40114_at	1.53846	0.84248	3.55849	0.00466032	0.116748	-2.02387	AFP
313_at	-1.53729	2.72098	-3.65082	0.00397351	0.107293	-1.86858	GTF2A1
37630_at	-1.5346	4.78206	-3.88435	0.00266517	0.0913257	-1.47899	CHRDL1
41819_at	1.5323	3.68004	2.15286	0.0549894	0.373478	-4.37637	FYB
37251_s_at	-1.52654	3.06317	-2.35001	0.0390326	0.326349	-4.05951	GPM6B
33564_at	1.5246	-0.536609	4.8337	0.000563198	0.0454862	0.0383417	AFM
39296_at	1.52389	1.88333	1.93712	0.0794989	0.43061	-4.71071	LINC00342
32441_at	-1.52103	3.05553	-2.96969	0.0130789	0.19992	-3.02288	CTPS1
1190_at	1.51988	4.14209	2.37439	0.037402	0.320493	-4.01973	PTPRO
36788_at	1.51808	2.6952	2.02462	0.0685271	0.40319	-4.57691	GPC5
36319_at	-1.51385	1.29833	-1.9888	0.0728355	0.413685	-4.632	FOXF2
41035_at	-1.50994	5.17199	-3.48754	0.0052706	0.123235	-2.14361	TBKBP1
684_at	-1.50802	6.16329	-2.72126	0.020297	0.23913	-3.44327	AGT
34947_at	1.50175	5.23927	4.09886	0.00185678	0.07859	-1.12599	APOBEC3G
41629_at	-1.5017	1.3524	-3.29871	0.00732766	0.150193	-2.46356	TM4SF4
33092_at	1.50063	7.30859	3.1814	0.00900341	0.166552	-2.66293	FPR3
34607_at	1.49985	2.93957	3.66896	0.00385137	0.106372	-1.83815	ICOS
36701_at	1.49962	1.58024	1.90787	0.0835176	0.438641	-4.75483	FUT9
36748_at	-1.49747	2.90192	-2.90471	0.0146714	0.212599	-3.13318	SYN2
33204_at	-1.49641	2.65423	-4.52207	0.000925751	0.0548757	-0.446205	RP11-79P5.2
39202_at	-1.4952	3.74543	-3.35779	0.00660793	0.141891	-2.36329	TRAF3IP1
36197_at	-1.4949	9.602	-5.45595	0.000217534	0.024744	0.961385	CHI3L1
37145_at	1.49182	3.06827	2.12751	0.0574458	0.380515	-4.41639	GNLY
36518_at	-1.48685	3.62516	-3.25793	0.00787064	0.155739	-2.53282	SPTLC2
38995_at	-1.48531	7.85244	-5.42249	0.000228631	0.0251018	0.913298	CLDN5
37157_at	-1.48017	6.46172	-6.03151	9.4745e-05	0.017458	1.76054	CALB2
31737_at	1.48014	7.05046	0.829997	0.424627	0.779169	-6.06096	ACTA1
31871_r_at	1.47722	1.29828	1.53187	0.154498	0.557587	-5.28957	EHHADH
35332_at	-1.47714	3.27014	-3.30023	0.00730815	0.150037	-2.46098	APOB
41150_r_at	-1.4759	0.713596	-1.62118	0.133975	0.52697	-5.16863	POFUT1
35622_at	-1.47409	3.69416	-3.09759	0.0104354	0.179997	-2.80548	SHC2
1485_at	-1.474	-1.01136	-2.74296	0.0195326	0.237208	-3.40671	EPHA7
32935_at	-1.47259	0.0769018	-2.10625	0.0595866	0.385959	-4.44982	DCAF4
37221_at	-1.47177	4.34588	-5.09327	0.000376193	0.0359835	0.430764	PRKAR2B
33235_at	-1.47101	2.61284	-2.14941	0.0553178	0.3744	-4.38183	NAV3
39931_at	-1.46795	5.08159	-5.17781	0.00033055	0.0331232	0.556298	DYRK3
1292_at	-1.46715	5.18636	-3.90633	0.00256764	0.0908096	-1.44259	DUSP2
33488_at	1.46335	2.78044	2.6106	0.024682	0.264771	-3.62893	TLR3
32140_at	1.45906	7.80807	3.87853	0.00269161	0.0913257	-1.48863	SORL1
36392_at	1.4586	2.70708	3.7135	0.00356758	0.10371	-1.76353	ZNF135
31945_s_at	-1.45755	0.952252	-2.18694	0.051844	0.366505	-4.32229	SH2D1A
34159_at	1.456	1.74315	2.32732	0.040612	0.331888	-4.09643	ERVW-1
35698_at	1.45577	7.06094	4.15754	0.00168364	0.0753819	-1.03036	CFI
36224_g_at	-1.45512	7.32367	-6.73601	3.64182e-05	0.00978333	2.66803	SFPQ
38182_at	-1.45353	2.08498	-2.27952	0.044144	0.340895	-4.17385	TXLNGY
39939_at	-1.44976	2.115	-2.36453	0.0380532	0.323324	-4.03583	COL4A6
39993_at	-1.44716	6.16445	-4.47587	0.000997672	0.0559849	-0.519239	PIGA
36525_at	1.44697	3.54049	2.17125	0.0532697	0.369911	-4.34722	FBXL2
35449_at	1.44451	1.65898	1.50917	0.160132	0.565294	-5.31963	KLRB1
37983_at	-1.4443	7.14355	-4.73358	0.00065972	0.0487949	-0.115762	AGTR1
35757_at	-1.44318	2.17676	-3.62007	0.00418984	0.110877	-1.92023	CPSF6
37067_at	1.44078	2.45379	2.12732	0.0574653	0.380515	-4.4167	FAM155A
34740_at	-1.44071	8.65033	-4.83099	0.000565606	0.0454862	0.0341879	FOXO3
37483_at	1.43818	0.880269	2.42829	0.0340288	0.307984	-3.93136	HDAC9
38661_at	-1.43275	4.21697	-3.08944	0.0105864	0.181608	-2.81933	RBM38
32320_at	-1.43175	2.70256	-3.56707	0.00459167	0.115841	-2.00942	ANXA13
41666_at	1.42922	3.9918	2.64471	0.0232386	0.25603	-3.57184	HSPA12A
37076_at	-1.42899	2.6199	-2.80457	0.0175153	0.228134	-3.30273	SLC2A4
33756_at	-1.42804	6.73807	-5.49518	0.000205249	0.0239952	1.01753	AOC3
40978_s_at	1.42482	2.54326	2.19873	0.0507956	0.363019	-4.30349	CDR1
31394_at	-1.42349	1.75021	-2.46253	0.032042	0.299233	-3.87496	SERPINI2
32013_at	-1.4223	2.92917	-6.21	7.38997e-05	0.0155283	1.99773	ZFHX2
1713_s_at	1.42097	2.84475	3.56815	0.00458309	0.115841	-2.0076	CDKN2A
36520_at	-1.4193	3.16844	-1.84429	0.0929096	0.457356	-4.84964	RRP12
33959_at	-1.41915	0.564764	-1.58087	0.142923	0.540552	-5.22375	KIAA0087
38645_at	-1.41889	2.15763	-2.75978	0.0189599	0.23585	-3.37836	ARMC8
38583_at	-1.41836	-0.492355	-3.57588	0.00452219	0.114884	-1.99458	B3GALT2
41544_at	-1.41789	5.45253	-3.81981	0.00297445	0.09547	-1.58615	PLK2
39710_at	1.41625	6.75155	4.4114	0.00110801	0.0585344	-0.621658	NREP
36924_r_at	1.41424	4.48569	4.17989	0.0016222	0.0739419	-0.994039	SCG2
36321_at	-1.41391	1.79064	-1.70263	0.117398	0.499551	-5.05481	TTTY15
34721_at	-1.41206	7.59176	-3.50192	0.00514056	0.122001	-2.11931	FKBP5
35528_at	-1.41063	1.01348	-1.93299	0.080056	0.43233	-4.71697	WIPF1
34309_at	-1.4096	3.12654	-1.84988	0.0920464	0.456904	-4.84136	CPA1
1058_at	-1.40898	6.14437	-4.5245	0.000922125	0.0548757	-0.442375	WASF3
39158_at	-1.40823	7.23544	-2.60069	0.0251176	0.266776	-3.64549	ATF5
36261_at	1.40781	4.69631	2.61619	0.0244394	0.263062	-3.61958	SYT17
35854_at	1.40779	2.17814	1.79996	0.100019	0.47123	-4.91476	SLC18A2
31855_at	-1.40531	8.10042	-4.85158	0.000547588	0.0454646	0.0657111	SRPX
37482_at	-1.40405	3.7768	-2.33353	0.0401738	0.330016	-4.08634	AKR1B10
39151_at	-1.40174	2.27569	-2.47818	0.0311719	0.295034	-3.8491	PAPPA2
1146_at	1.40085	6.99495	4.58564	0.000835583	0.0539832	-0.346206	CD4
34616_at	1.39904	1.37915	1.83747	0.0939717	0.457773	-4.8597	F13B
34036_at	-1.39845	1.43247	-2.45648	0.0323842	0.299745	-3.88493	UHRF2
38496_at	-1.39818	1.637	-2.08296	0.0620179	0.390463	-4.48629	ELK4
36965_at	1.39311	7.04424	3.61236	0.00424598	0.110993	-1.9332	ANK3
32930_f_at	-1.39227	1.56353	-1.87509	0.0882441	0.448663	-4.8039	NLGN4Y
34734_at	1.39225	3.00572	3.2387	0.00814082	0.157672	-2.5655	LMAN1
2031_s_at	-1.39182	9.48429	-4.7325	0.000660853	0.0487949	-0.117434	CDKN1A
36049_at	1.39175	3.64757	4.6024	0.000813386	0.0539195	-0.319938	RAB6B
37975_at	1.39035	7.36522	1.9394	0.0791937	0.429695	-4.70726	CYBB
37200_at	1.39032	9.34997	2.82065	0.017024	0.224849	-3.27555	FCGR3A
41769_at	1.39003	3.14242	1.35475	0.203342	0.609725	-5.5162	ATP2A1
1890_at	-1.38984	7.19947	-3.37028	0.00646521	0.140017	-2.3421	GDF15
33344_at	1.38971	2.14609	2.03523	0.0672975	0.401872	-4.56051	MED14
38242_at	1.38899	5.4067	4.67331	0.000726133	0.0515065	-0.209266	BLNK
1197_at	-1.3882	4.58543	-2.17502	0.0529242	0.368775	-4.34124	ACTG2
37765_at	-1.38711	7.12482	-5.2295	0.000305564	0.0311133	0.632517	LMOD1
577_at	1.38672	6.9523	3.84401	0.00285434	0.092645	-1.54593	MDK
32387_at	1.38623	6.19067	4.42563	0.00108261	0.0577826	-0.59901	PLA2G15
376_at	1.38592	8.3962	3.32777	0.00696404	0.145851	-2.41421	SEMA3C
529_at	-1.38374	5.97818	-5.32697	0.000263752	0.0279843	0.775063	DUSP5
36629_at	-1.38339	10.0448	-7.64298	1.16594e-05	0.00613384	3.72777	TSC22D3
40715_at	1.38333	4.75645	2.25281	0.0462446	0.347343	-4.21689	CD180
1519_at	-1.38057	7.41658	-5.81911	0.000128064	0.0197188	1.47176	ETS2
40091_at	-1.37817	7.80522	-6.55381	4.63448e-05	0.011703	2.44062	BCL6
33783_at	-1.37731	5.01817	-3.47104	0.0054239	0.125886	-2.17149	PLXNB1
35012_at	1.37714	6.02757	3.89514	0.0026168	0.0908956	-1.46111	MNDA
35477_at	1.37288	3.6653	2.89718	0.0148682	0.212839	-3.14595	ZNF79
36695_at	1.37211	5.58726	3.77344	0.00321951	0.0990888	-1.6634	OLFML1
1973_s_at	-1.37071	8.41832	-4.20712	0.00155052	0.0720742	-0.949886	MYC
35249_at	1.36938	0.779071	2.21263	0.049587	0.358173	-4.28131	CCNE2
36447_at	1.36882	3.85969	2.21767	0.0491552	0.357174	-4.27325	FCN1
35057_at	-1.36876	2.6316	-2.54864	0.0275339	0.27809	-3.73226	N4BP3
33402_at	1.36804	6.32397	6.14866	8.04484e-05	0.0163829	1.91677	KDELR3
2011_s_at	1.36722	2.60752	2.39445	0.0361099	0.316648	-3.9869	BIK
33039_at	-1.36606	-0.257086	-1.70532	0.116884	0.499081	-5.05101	TRAT1
33099_at	-1.3652	3.72929	-3.13095	0.00983946	0.173215	-2.74873	FUT5
38577_at	1.3648	2.60221	3.13417	0.0097839	0.173215	-2.74326	AC012065.7
34987_s_at	-1.36405	7.62121	-6.94172	2.78827e-05	0.00938485	2.91879	HNRNPA1
33577_at	-1.36177	1.15251	-1.91773	0.0821428	0.436324	-4.74	HOXA2
40943_at	-1.36101	3.34064	-2.84464	0.0163163	0.22104	-3.23495	ELOVL6
35013_at	-1.36076	7.7172	-3.79482	0.00310402	0.0972491	-1.62776	LBP
33513_at	1.35815	2.34799	2.04215	0.0665063	0.40032	-4.54979	SLAMF1
33801_at	-1.35671	4.51758	-2.75727	0.0190441	0.235968	-3.38258	CD2BP2
37454_at	-1.35665	4.85213	-2.40891	0.0352062	0.313258	-3.9632	CCL13
35669_at	-1.35578	4.02351	-2.44857	0.0328376	0.301659	-3.89797	COBL
40713_at	-1.35411	3.15775	-2.52649	0.0286299	0.283284	-3.76907	NFAT5
32190_at	-1.35284	6.52384	-3.89742	0.00260671	0.0908956	-1.45734	FADS2
33158_at	1.35261	5.38003	4.04509	0.00203181	0.0822231	-1.21399	KAL1
40909_at	1.3526	3.81143	6.29636	6.56301e-05	0.014287	2.11069	RABL3
38326_at	-1.3518	9.26175	-3.71783	0.00354118	0.103498	-1.75629	G0S2
37913_at	1.35005	4.6671	3.0768	0.0108251	0.184018	-2.84083	DHFR
31857_r_at	-1.34859	3.40564	-2.71058	0.0206839	0.240323	-3.46123	DHX34
36214_at	-1.34768	8.45963	-4.41351	0.00110421	0.0585344	-0.618304	KLF4
36599_at	1.34752	5.78313	4.58384	0.000838009	0.0539832	-0.349034	ME2
36389_at	1.34635	0.95046	1.40046	0.189631	0.59915	-5.45951	CRTAM
37137_at	1.34535	3.09949	1.78541	0.102459	0.475782	-4.93596	GZMB
41835_at	-1.34475	2.1668	-1.8397	0.0936236	0.457643	-4.85642	NOL4
32365_at	1.34457	0.703397	3.07172	0.0109226	0.18437	-2.84948	LUZP2
34084_at	-1.34182	0.136911	-1.82865	0.0953626	0.461275	-4.8727	AKR1D1
36739_at	-1.34163	4.29617	-2.50654	0.0296538	0.288228	-3.80216	PDK4
37850_at	1.34121	4.03919	2.92345	0.0141931	0.209348	-3.10138	NIPAL3
39140_at	1.33737	3.70368	2.02191	0.0688438	0.403957	-4.58109	DHX29
40795_at	1.33709	4.4119	0.935033	0.370343	0.742478	-5.96915	TTN
38632_at	-1.33671	5.28518	-3.0598	0.0111547	0.187167	-2.86974	DNAJB5
38316_at	-1.33642	5.31794	-3.94736	0.00239537	0.0889264	-1.37477	ALDH1L1
38469_at	-1.33495	1.03118	-1.4755	0.168819	0.578271	-5.3637	TSPAN8
615_s_at	1.33463	4.33536	3.0149	0.0120749	0.192985	-2.94608	PTHLH
38976_at	1.33228	7.04538	5.44075	0.0002225	0.0250829	0.939571	CORO1A
32035_at	1.33038	8.90525	2.82163	0.0169945	0.224849	-3.27389	HLA-DRB4
33914_r_at	-1.32693	2.7414	-1.70842	0.116293	0.498179	-5.0466	FECH
32588_s_at	-1.32467	10.5734	-4.862	0.000538706	0.0450444	0.0816319	ZFP36L2
38044_at	-1.32174	7.55552	-5.5856	0.000179661	0.0216039	1.14601	FAM107A
39966_at	-1.32131	3.49945	-1.93623	0.0796185	0.431073	-4.71206	CSPG5
38574_at	1.32112	2.14837	1.57223	0.144906	0.543876	-5.23544	ABCA5
34140_at	-1.31762	0.644667	-1.78102	0.103206	0.477043	-4.94234	LINC00597
35794_at	1.31448	6.44186	4.03876	0.00205351	0.0825721	-1.22437	PSD3
32833_at	-1.314	6.45668	-3.81888	0.00297919	0.09547	-1.58771	CLK1
34190_at	-1.31367	0.925038	-1.60021	0.138567	0.533885	-5.19741	COCH
1359_at	1.31288	1.87489	2.40147	0.0356685	0.31493	-3.9754	IL17A
33554_at	-1.31142	2.1037	-2.26431	0.0453284	0.344562	-4.19837	LOC100129973
33303_at	1.31077	6.0148	5.36032	0.000250877	0.0270732	0.823499	SSPN
35023_at	-1.31041	0.230753	-1.85886	0.0906752	0.453783	-4.82805	FRK
32783_at	-1.30933	8.17763	-4.8477	0.000550934	0.0454646	0.0597801	FBLN2
41096_at	1.30756	8.82017	3.04585	0.0114326	0.188111	-2.89345	S100A8
41364_r_at	-1.30675	1.83872	-1.81347	0.0978014	0.467844	-4.895	PHACTR2
39624_at	-1.30598	4.64063	-2.75134	0.0192451	0.236476	-3.39259	LTB4R
36177_at	1.30379	4.03863	2.80695	0.0174417	0.228134	-3.29871	TSN
1052_s_at	-1.30228	9.87599	-5.60213	0.000175364	0.0215582	1.16934	CEBPD
37275_at	-1.30214	1.91131	-2.20092	0.0506034	0.361994	-4.3	GABPB1
38323_at	1.29671	7.52519	2.99448	0.0125183	0.195427	-2.98077	CPVL
32944_at	1.29478	3.54288	2.31083	0.0417988	0.335966	-4.12321	ROBO1
31764_at	-1.29336	1.12197	-2.74003	0.0196343	0.237208	-3.41166	GPR98
32625_at	-1.29209	5.84197	-6.35172	6.08542e-05	0.0141683	2.1825	NPR1
40743_at	1.29108	2.60686	2.7599	0.0189558	0.23585	-3.37815	AMPD1
41246_at	-1.29037	7.19902	-2.18818	0.0517324	0.366505	-4.32031	SERPINE2
37249_at	-1.28934	4.16157	-2.54604	0.02766	0.278497	-3.73658	PDE8B
35705_at	1.28908	4.30236	1.26476	0.232744	0.63779	-5.62391	NR1D2
33461_at	1.28815	5.32223	2.6744	0.0220506	0.24836	-3.52205	SEMA3A
35248_at	-1.2876	2.72158	-3.33401	0.00688845	0.144715	-2.40363	SLC19A2
34881_at	1.28705	3.45847	0.917576	0.37901	0.749589	-5.98506	MYLPF
35513_r_at	1.28565	-0.663216	1.28902	0.224496	0.630474	-5.5954	MCF2L2
34057_at	-1.28362	2.40176	-2.82028	0.017035	0.224849	-3.27617	SLC28A2
35453_at	1.28349	3.09734	2.08744	0.061543	0.389557	-4.47928	EPYC
32277_at	1.28292	0.261196	2.58386	0.0258749	0.269569	-3.67358	KCNA3
40425_at	-1.28221	5.57452	-3.37029	0.00646509	0.140017	-2.34208	EFNA1
37167_at	-1.28136	2.10098	-2.68379	0.0216874	0.246963	-3.50627	ATXN7
403_s_at	-1.28116	3.56794	-2.20331	0.0503943	0.361112	-4.29619	FLT4
41701_at	-1.28106	6.05615	-5.58814	0.000178995	0.0216039	1.14959	C6
37259_at	1.28092	4.08775	2.10354	0.0598651	0.385959	-4.45408	SERPINI1
35526_at	-1.28017	4.16406	-2.64205	0.023348	0.256754	-3.5763	C9
36744_at	-1.27992	2.06156	-1.9298	0.080488	0.433323	-4.72179	SPAG1
40218_at	1.27677	2.85395	2.34247	0.0395509	0.327474	-4.0718	CDS1
38489_at	-1.27645	2.95618	-1.88193	0.087239	0.446666	-4.79371	FGFBP1
34283_at	1.27504	5.90128	4.48553	0.000982166	0.0559793	-0.503947	XYLT1
40620_at	-1.27485	2.59414	-1.71475	0.115096	0.496481	-5.03761	PAWR
31401_r_at	-1.27259	1.1277	-1.72908	0.112425	0.492021	-5.01718	WSCD2
37283_at	1.2711	7.28287	3.40722	0.00606158	0.135457	-2.27951	MN1
32052_at	1.26771	10.6538	2.30525	0.0422077	0.336224	-4.13225	HBB
34497_at	1.26295	1.07458	1.8414	0.0933575	0.457356	-4.8539	TAF1B
38261_at	1.25913	6.85912	5.77803	0.000135849	0.0204194	1.41508	ABCC3
31578_at	-1.25823	1.65262	-2.15388	0.0548928	0.373131	-4.37476	CFTR
41454_at	-1.25621	8.59868	-3.94495	0.00240514	0.0889264	-1.37875	HEBP2
37485_at	1.25464	1.64769	3.17269	0.00914245	0.167778	-2.67775	SLC27A2
33975_at	1.25265	4.0336	2.56667	0.026672	0.273567	-3.70225	BTC
41031_at	1.2508	2.58073	1.62334	0.133509	0.526305	-5.16565	OMD
35976_at	-1.25069	3.48714	-3.82326	0.00295702	0.0952434	-1.58042	CITED1
35609_at	-1.24908	0.50031	-1.56682	0.14616	0.544973	-5.24275	PCDHGA8
41542_at	-1.24821	7.32247	-4.95321	0.000467154	0.0409603	0.220303	ZFAND5
35974_at	1.24623	3.53355	2.35354	0.0387926	0.325771	-4.05377	LRMP
41470_at	1.24543	2.17978	3.53662	0.0048403	0.118871	-2.06075	PROM1
35865_at	-1.24449	0.996984	-1.4001	0.189737	0.599204	-5.45996	NR5A2
40131_at	1.24363	2.30765	1.7504	0.108554	0.483859	-4.98661	FSTL1
33789_at	-1.24229	3.28616	-3.40528	0.00608206	0.135675	-2.28278	CCL15
830_at	1.24166	3.42608	2.11984	0.05821	0.38339	-4.42847	VAC14
32643_at	-1.24079	8.19244	-4.43133	0.0010726	0.0577826	-0.589941	GBE1
33442_at	1.23899	5.99321	4.12136	0.00178831	0.077326	-1.08928	PRUNE2
32827_at	-1.23622	5.08418	-4.53687	0.000903881	0.0546048	-0.422872	RRAS2
41209_at	-1.23569	8.21765	-3.3009	0.0072995	0.150037	-2.45983	LPL
1369_s_at	-1.23526	7.46912	-3.75187	0.00334051	0.101632	-1.6994	CXCL8
31460_f_at	1.2351	2.8909	1.60844	0.136748	0.531096	-5.18614	IGLV1-44
34908_at	1.23351	1.3022	2.60731	0.0248256	0.265362	-3.63442	TTC30A
39161_at	1.23318	3.15239	2.21334	0.0495255	0.358173	-4.28017	C17orf75
1982_s_at	1.23211	7.45863	4.57596	0.000848694	0.0541091	-0.361396	FANCC
38557_at	1.23142	1.13976	1.7711	0.104912	0.479477	-4.95673	NCAM2
37155_at	1.23087	3.05808	2.85216	0.0161008	0.219492	-3.22223	CNTNAP2
33236_at	1.23039	7.70835	4.00178	0.00218525	0.0849441	-1.28511	RARRES3
31570_at	-1.22874	1.43975	-1.55539	0.148844	0.548861	-5.25814	SIM1
33245_at	1.22867	4.29706	1.85105	0.0918657	0.456904	-4.83962	MAPK13
33700_at	-1.22526	5.73108	-4.60213	0.000813738	0.0539195	-0.32036	SPRY2
33073_at	1.2241	1.43691	1.8619	0.0902147	0.452723	-4.82353	PAK3
37408_at	1.22382	9.54814	5.28967	0.000278985	0.0293539	0.720693	MRC2
38320_s_at	-1.22335	8.38572	-3.75646	0.00331439	0.101081	-1.69174	LIPE
39927_at	1.22251	3.94818	1.72615	0.112966	0.493115	-5.02136	ARHGAP5
1505_at	1.22192	5.26965	4.21539	0.00152939	0.0719476	-0.936483	TYMS
38006_at	1.22162	4.69949	3.33703	0.0068522	0.144537	-2.39851	CD48
38827_at	-1.21862	0.0638891	-1.70283	0.11736	0.499551	-5.05453	AGR2
35366_at	-1.21809	6.39643	-3.8397	0.00287536	0.0930879	-1.55309	NID1
41235_at	-1.21766	9.16725	-4.94478	0.000473319	0.0412147	0.207551	ATF4
41609_at	1.21738	10.072	4.03241	0.00207553	0.0831924	-1.23479	HLA-DMB
35611_at	1.21695	3.38196	2.21279	0.0495734	0.358173	-4.28106	ZFP37
39597_at	-1.21463	6.04407	-2.68706	0.0215624	0.24636	-3.50078	ABLIM3
38234_at	-1.21102	4.4077	-3.93672	0.00243886	0.0889971	-1.39234	TLE3
38951_at	1.21065	3.05158	2.48888	0.0305905	0.293245	-3.83141	COL13A1
33067_at	-1.21023	1.9214	-1.72287	0.113574	0.493737	-5.02604	HIST1H1A
34561_at	1.20704	4.20801	2.59862	0.0252097	0.266776	-3.64895	MS4A2
37967_at	1.20632	8.92507	3.94832	0.00239148	0.0889264	-1.37318	LST1
38745_at	1.20602	9.04153	2.85369	0.0160571	0.219492	-3.21963	LIPA
32439_at	1.20422	3.02262	3.00925	0.0121959	0.193637	-2.95567	ATP4B
41585_at	1.20367	4.78238	3.31392	0.00713498	0.148168	-2.43773	SEL1L3
34619_at	-1.20364	1.28416	-1.72331	0.113493	0.493737	-5.02541	DSC1
41695_at	-1.20362	4.33514	-2.00253	0.0711541	0.40985	-4.61093	ZBTB43
39683_at	1.20099	5.43522	2.17195	0.0532056	0.369911	-4.34611	CRYBB1
32736_at	1.20047	6.93167	4.83722	0.000560088	0.0454862	0.0437348	RAC2
40355_at	1.19892	2.04523	1.88084	0.0873984	0.446998	-4.79533	WDHD1
35157_at	1.19621	1.37951	1.72003	0.114105	0.494574	-5.0301	PEX12
41837_at	1.19534	7.7794	4.49225	0.000971528	0.0559584	-0.493317	C14orf132
35583_at	1.19488	3.59597	1.84342	0.0930445	0.457356	-4.85092	XAF1
33272_at	-1.19359	5.51298	-1.71071	0.115858	0.497854	-5.04335	SAA1
33487_at	1.19178	3.64697	2.05165	0.0654348	0.398841	-4.53505	HPD
35523_at	1.19003	6.84069	2.39965	0.0357826	0.315497	-3.97839	HPGDS
34407_at	-1.18812	7.43555	-3.52082	0.0049747	0.12079	-2.0874	RARRES2
576_at	-1.18472	5.14274	-3.29714	0.00734778	0.150297	-2.46622	NOS3
33379_at	-1.18383	-0.249052	-2.31121	0.0417707	0.335966	-4.12258	SSX2IP
41810_at	1.18263	3.20007	2.66978	0.0222313	0.249061	-3.52979	PKI55
32812_at	1.1826	2.46908	1.78839	0.101956	0.475106	-4.93163	LIMCH1
36255_at	1.18181	6.31492	3.04538	0.0114422	0.188111	-2.89426	ADORA3
35204_at	1.18097	8.34858	4.9025	0.000505594	0.0431327	0.143374	SEMA5A
41363_at	1.1805	2.09915	1.60384	0.137761	0.532243	-5.19244	GEMIN2
38458_at	-1.17695	8.0998	-4.48399	0.000984627	0.0559793	-0.50639	CYB5A
32969_r_at	-1.17457	4.41893	-3.17745	0.00906619	0.166865	-2.66965	VGF
974_at	-1.17396	3.51871	-1.75833	0.107145	0.482396	-4.97518	MAP3K14
32640_at	-1.17342	6.58387	-3.687	0.00373372	0.105388	-1.80791	ICAM1
40970_at	1.17335	1.78257	1.64147	0.129663	0.520547	-5.14059	RFXAP
41077_at	1.17298	4.29623	2.08276	0.0620396	0.390463	-4.48661	ZNF862
38767_at	-1.17111	7.89716	-4.60447	0.000810684	0.0539195	-0.316693	SPRY1
40033_at	-1.16998	5.47252	-2.73955	0.0196508	0.237208	-3.41246	MAPK11
37104_at	-1.16825	5.76167	-4.80681	0.000587559	0.0463657	-0.00289715	PPARG
33653_at	1.16446	1.14502	2.38245	0.0368775	0.319133	-4.00654	MYF5
35731_at	1.16411	1.78228	1.84486	0.0928207	0.457356	-4.84879	ITGA4
37625_at	1.16372	2.9995	1.72997	0.11226	0.491811	-5.0159	IRF4
37478_at	-1.16216	2.94102	-2.39273	0.0362195	0.316915	-3.98973	SCGN
37303_at	1.16112	5.52256	2.67619	0.021981	0.248018	-3.51904	PARP4
32614_at	1.16039	7.75924	3.98031	0.00226577	0.0869532	-1.32045	SV2B
32934_i_at	1.15961	-0.189459	2.30981	0.0418731	0.335966	-4.12486	RARS2
40585_at	1.15938	6.56786	2.76958	0.0186341	0.234571	-3.36183	ADCY7
32187_at	1.15911	2.20028	1.11068	0.290981	0.690808	-5.79543	PCMTD2
32328_at	-1.15768	2.26142	-1.719	0.114297	0.494895	-5.03156	KRT85
36029_at	-1.15607	3.51249	-2.23825	0.0474301	0.35099	-4.24028	MPPED2
33014_at	-1.15591	3.72585	-2.10739	0.0594703	0.385959	-4.44804	MAFK
31372_at	1.15587	4.53408	3.16711	0.0092326	0.168212	-2.68723	GALNT18
32434_at	1.15568	7.36471	3.82859	0.00293029	0.0946236	-1.57156	MARCKS
36743_at	1.15566	6.27046	5.25399	0.000294438	0.0304719	0.668466	GALNT10
41414_at	1.15555	6.03429	2.27662	0.0443679	0.341232	-4.17854	RHBDD3
39109_at	1.15479	4.30137	2.60696	0.024841	0.265362	-3.63501	TPX2
34261_at	-1.1544	5.34346	-2.47589	0.0312978	0.295121	-3.85289	PCYT2
39221_at	1.15146	2.79648	1.5588	0.148038	0.547826	-5.25355	LILRB2
32426_f_at	1.14944	2.75414	1.82513	0.0959233	0.462682	-4.87788	MAGEA1
36896_s_at	-1.14932	3.54272	-1.7439	0.109722	0.486598	-4.99595	ARNTL
319_g_at	-1.14917	10.3224	-6.8462	3.15432e-05	0.00938485	2.80313	H1FX
37602_at	1.14878	4.07416	3.57104	0.00456023	0.115617	-2.00273	GAMT
34311_at	-1.14799	7.86599	-5.74422	0.000142633	0.0204826	1.36824	GLRX
883_s_at	-1.14773	9.07437	-4.80047	0.000593467	0.0465411	-0.0126428	PIM1
34236_at	1.14564	2.66162	2.10593	0.0596191	0.385959	-4.45032	PINLYP
39248_at	1.14548	6.71991	3.89741	0.00260674	0.0908956	-1.45735	AQP3
33195_at	-1.14475	3.8485	-3.04808	0.0113878	0.188111	-2.88967	DHODH
38406_f_at	1.14122	10.7481	3.32346	0.00701688	0.146197	-2.42154	PTGDS
41815_at	-1.14103	4.0784	-3.49992	0.00515849	0.122161	-2.1227	SYNE2
32263_at	1.13932	2.58343	2.17034	0.0533536	0.369911	-4.34866	CCNB2
39548_at	-1.13831	4.13649	-2.18304	0.0521945	0.36678	-4.32848	NPAS2
31731_at	-1.13824	4.77337	-2.01696	0.0694276	0.404728	-4.58873	CBX4
35832_at	1.13747	5.7905	2.72787	0.020061	0.238726	-3.43213	SULF1
33570_at	1.13592	4.07083	4.01587	0.00213404	0.0847307	-1.26194	NKX2-5
41748_at	1.13487	5.33019	0.873093	0.401735	0.764592	-6.02443	TNNC2
34191_at	-1.1342	3.89472	-2.36929	0.0377373	0.321426	-4.02805	DCP2
39653_at	1.133	1.86703	1.99794	0.0717121	0.411018	-4.61798	POT1
38410_at	1.13284	6.98566	3.77131	0.0032312	0.0990888	-1.66694	CETN2
34807_at	-1.13196	2.07656	-2.1943	0.0511872	0.364246	-4.31056	GLRX3
33522_at	1.13078	3.70739	2.68346	0.0217002	0.246963	-3.50683	ASIP
34438_at	1.13058	5.19621	1.80378	0.0993876	0.470596	-4.90918	SERPINB9
36105_at	1.13034	1.20787	2.407	0.0353244	0.313952	-3.96633	CEACAM6
38260_at	-1.12764	6.29887	-3.36778	0.00649351	0.140389	-2.34634	LAS1L
37657_at	-1.1274	6.96998	-2.66092	0.0225823	0.252099	-3.54466	PALM
41482_at	-1.12706	3.80703	-2.30749	0.0420429	0.335966	-4.12862	GFER
38122_at	1.1262	6.17241	3.66973	0.00384626	0.106372	-1.83686	SLC23A2
39361_f_at	-1.12507	3.93626	-2.98621	0.0127026	0.196789	-2.99483	TSPAN6
38170_at	1.12317	3.95942	2.07696	0.0626597	0.392851	-4.49566	VPS13A
233_s_at	1.1206	2.75132	2.09839	0.0603975	0.387103	-4.46216	MATN1
38065_at	-1.11973	7.4764	-4.0589	0.00198527	0.0813833	-1.19136	HMGB2
33999_f_at	1.11789	3.16225	3.18846	0.00889232	0.165109	-2.65093	IGHV5-78
35718_at	1.11679	4.52607	2.73929	0.0196598	0.237208	-3.4129	SP110
36513_at	-1.11632	4.71964	-2.33648	0.0399669	0.328958	-4.08154	MFAP5
32225_at	-1.11617	4.49057	-3.17187	0.00915566	0.167778	-2.67914	ATP1A1
40391_at	1.11611	2.71443	1.14313	0.277857	0.680006	-5.76073	SLC22A4
39322_at	-1.11378	4.95229	-2.09078	0.0611919	0.388636	-4.47407	KLHL25
39854_r_at	-1.1133	8.52329	-2.68846	0.0215091	0.245991	-3.49843	PNPLA2
39066_at	1.11321	7.58125	3.41726	0.00595633	0.134055	-2.26249	MFAP4
39901_at	1.11166	2.57137	1.10971	0.291382	0.691361	-5.79646	EDIL3
41055_at	-1.1115	2.50009	-2.00045	0.0714064	0.410521	-4.61412	NACAD
40250_at	-1.11032	1.41622	-1.51844	0.157811	0.561272	-5.30739	KRR1
33295_at	-1.11005	9.30554	-4.69437	0.00070215	0.0506592	-0.176521	ACKR1
37392_at	1.10683	5.81983	3.32764	0.00696563	0.145851	-2.41443	PHKB
39837_s_at	1.10634	4.49138	2.16524	0.0538266	0.371144	-4.35677	ZNF467
1965_s_at	1.10606	3.11702	2.73204	0.0199135	0.238726	-3.42511	NOS1
37502_at	1.10573	0.828098	1.948	0.0780516	0.425509	-4.69423	SMC2
35883_at	1.10573	6.67093	4.45975	0.00102414	0.0562209	-0.544802	SPIB
36698_at	1.10567	3.39086	2.16038	0.0542795	0.371853	-4.36445	APBA1
39787_at	-1.10472	5.39047	-1.49575	0.163546	0.570519	-5.33727	PEMT
40311_at	1.10451	4.81844	2.54805	0.0275624	0.27809	-3.73324	TFR2
32649_at	1.10315	4.03254	3.37853	0.00637282	0.139753	-2.32813	TCF7
39302_at	1.10308	3.36132	1.45037	0.175559	0.584865	-5.39615	DSC2
36320_at	1.10273	2.31792	1.49779	0.163025	0.569908	-5.3346	TBC1D12
40866_at	1.1012	6.44909	4.2473	0.00145073	0.0704498	-0.884898	NIPSNAP1
307_at	1.10074	6.9704	4.22862	0.00149625	0.0714328	-0.915078	ALOX5
35593_at	-1.10047	5.09457	-3.19329	0.00881701	0.164194	-2.6427	AOC2
37879_r_at	1.10034	-1.00328	1.67585	0.122634	0.506899	-5.09258	TPH1
39665_at	1.09976	4.64712	2.45418	0.0325156	0.299983	-3.88873	GLRB
1364_at	1.09703	0.759957	1.32644	0.212241	0.618591	-5.55066	PTPRZ1
40573_s_at	-1.09527	1.367	-1.26343	0.233204	0.63779	-5.62547	LOC102723551
36359_at	-1.09452	3.52862	-2.39299	0.0362025	0.316915	-3.98929	PRKACG
38856_at	1.09394	6.56869	3.64501	0.00401351	0.107705	-1.87834	ADAMTSL3
37534_at	1.09383	4.08401	2.11187	0.059014	0.385694	-4.44101	CXADR
40624_at	-1.09372	1.99009	-1.2143	0.250691	0.655491	-5.68194	OLIG2
36291_at	-1.09344	1.38495	-2.47772	0.0311973	0.295054	-3.84987	C18orf25
33028_at	-1.09339	3.01144	-2.4584	0.0322753	0.299745	-3.88177	SLC6A5
34470_at	1.09284	3.67036	1.72249	0.113645	0.493737	-5.02658	TFEC
32485_at	1.09223	6.60151	0.774692	0.455259	0.795424	-6.10545	MB
1803_at	1.08896	3.87564	2.34912	0.0390933	0.326349	-4.06096	CDK1
33862_at	-1.08751	10.096	-6.67877	3.92654e-05	0.0103284	2.59712	PPAP2B
38180_f_at	-1.08704	1.8624	-2.627	0.0239771	0.260047	-3.60149	PSG9
36342_r_at	-1.08687	1.58851	-2.12876	0.0573227	0.380488	-4.41443	CFHR2
31647_at	-1.08667	2.59963	-2.73264	0.0198923	0.238726	-3.4241	CAPN11
39464_at	1.08647	4.08111	3.6807	0.00377438	0.105666	-1.81847	HSPA8
38086_at	1.08643	1.97101	1.0771	0.305062	0.702482	-5.8305	IGSF3
701_s_at	-1.08497	4.63885	-2.35849	0.038458	0.324779	-4.04569	INSL3
32683_at	1.08472	1.52524	1.4665	0.171207	0.580245	-5.37536	TMPO
36000_at	1.08453	3.90028	4.13769	0.00174024	0.0764731	-1.06266	ATF6B
37806_at	1.08261	4.08089	3.38553	0.00629536	0.139203	-2.31625	SHANK2
39195_s_at	-1.08231	2.14307	-1.47551	0.168816	0.578271	-5.36368	SLC25A26
366_s_at	1.08186	1.73041	1.02735	0.326863	0.718109	-5.88088	NEK2
34235_at	-1.07992	7.4443	-3.53743	0.0048335	0.118871	-2.05938	GPR116
38994_at	-1.07964	4.53507	-2.36516	0.0380117	0.323189	-4.03481	SOCS2
34715_at	1.07821	3.73197	2.68327	0.0217075	0.246963	-3.50715	FOXM1
1964_g_at	-1.0777	5.05142	-4.10382	0.00184145	0.0785477	-1.11789	FLT1
34473_at	1.07762	4.88674	2.3043	0.0422772	0.336225	-4.13377	TLR5
1303_at	1.07715	3.27234	1.78202	0.103037	0.476885	-4.9409	SH3BP2
32851_at	-1.07466	5.58107	-3.34619	0.00674331	0.143819	-2.38297	CELF2
37960_at	1.07457	7.16594	3.21858	0.00843371	0.15947	-2.59971	CHST2
31721_at	1.07381	0.965862	1.44011	0.178376	0.587269	-5.40929	LPA
35998_at	1.07376	0.0153408	1.12221	0.286264	0.687655	-5.78319	ASXL3
34022_at	-1.07344	6.11959	-2.65567	0.0227929	0.253584	-3.55347	CXCL3
38287_at	1.07315	8.4324	3.32358	0.00701533	0.146197	-2.42133	PSMB9
33690_at	-1.07154	5.72739	-3.37828	0.00637556	0.139753	-2.32854	LONRF1
38263_at	-1.07083	1.52509	-1.11046	0.291074	0.690808	-5.79567	RYR2
34805_at	-1.07066	4.26032	-1.36247	0.200971	0.6083	-5.50673	CCDC86
36939_at	1.06918	2.2024	2.37761	0.0371914	0.320493	-4.01446	GPM6A
39874_at	-1.06843	2.33738	-2.33045	0.0403908	0.331152	-4.09135	GUCY2F
34203_at	-1.06669	5.13055	-1.70164	0.117588	0.499551	-5.05621	CNN1
35123_at	1.06618	2.1847	2.51602	0.0291631	0.286102	-3.78645	IPO8
33008_at	1.06323	2.97053	1.47575	0.168752	0.578271	-5.36337	OR7E24
36669_at	-1.06279	10.0632	-4.30892	0.00131057	0.0659252	-0.785637	FOSB
996_at	1.06268	2.45489	1.69892	0.118111	0.500708	-5.06006	FGF1
34181_at	1.0623	3.84302	2.56442	0.026778	0.27418	-3.70599	AGA
33729_at	-1.06189	4.07004	-1.91275	0.0828354	0.437241	-4.74751	SLC25A14
36753_at	1.0614	8.23492	3.85323	0.00280992	0.0917182	-1.53062	LILRB4
41008_at	-1.06134	1.36929	-1.47262	0.169579	0.578774	-5.36743	FAM169A
41456_at	-1.06027	3.53071	-2.40006	0.0357566	0.315487	-3.97771	PET112
40268_at	-1.05959	7.96698	-4.36849	0.00118851	0.0616305	-0.690148	FOSL2
37459_at	1.05869	4.22981	3.85291	0.00281144	0.0917182	-1.53115	COL8A1
33048_at	-1.05859	3.3852	-2.61566	0.0244624	0.263085	-3.62047	NECAB2
36909_at	-1.05828	5.05462	-3.63215	0.00410347	0.108972	-1.89994	WEE1
34746_at	1.05563	3.68933	2.2826	0.0439075	0.340895	-4.16887	PAQR4
37909_at	-1.05543	4.25894	-2.76604	0.018751	0.234817	-3.36779	LAMA3
32461_f_at	-1.05456	1.39339	-1.44891	0.175957	0.585104	-5.39802	ZNF81
38611_at	1.05401	2.39265	1.73162	0.111957	0.491297	-5.01355	LIPC
40881_at	-1.05307	8.48335	-4.16238	0.00167014	0.0750435	-1.02249	ACLY
1651_at	1.05219	2.73384	1.42654	0.182165	0.590959	-5.42659	UBE2C
38873_at	-1.05186	3.08244	-2.13505	0.0567052	0.378093	-4.40452	VPRBP
31733_at	-1.05182	3.19863	-2.33707	0.0399262	0.328838	-4.08059	P2RX3
1633_g_at	1.05018	6.67927	2.57666	0.0262058	0.271378	-3.68559	PIM2
32837_at	-1.05001	8.58473	-3.85176	0.00281694	0.0917182	-1.53305	AGPAT2
38223_at	-1.04799	4.10089	-4.541	0.000897877	0.0545029	-0.416368	TBC1D8
40678_at	1.0474	2.30427	2.27705	0.0443343	0.341232	-4.17784	ST8SIA1
32376_at	1.04677	5.27093	3.1456	0.00958886	0.172553	-2.72381	SLC25A20
40053_at	-1.04669	1.07228	-1.61918	0.134407	0.527656	-5.17139	ERP44
40560_at	-1.04627	5.02535	-1.78093	0.103222	0.477043	-4.94248	TBX2
37601_at	1.04599	3.05319	2.46624	0.0318332	0.29883	-3.86882	SLC22A3
38098_at	-1.0455	5.87827	-3.96527	0.00232399	0.0876672	-1.34523	LPIN1
32672_at	1.04326	3.69123	1.87553	0.088179	0.448569	-4.80325	LOC103344931
35543_at	-1.04298	-0.111086	-4.51585	0.000935118	0.0549154	-0.456032	RPGRIP1
36892_at	-1.04294	8.83611	-3.30225	0.00728229	0.150037	-2.45754	ITGA7
32942_at	-1.04081	2.45714	-2.29172	0.0432154	0.339961	-4.15414	ST8SIA5
892_at	-1.0406	7.53556	-2.86244	0.0158105	0.218447	-3.20482	TM4SF1
31856_at	-1.03916	7.40557	-3.28919	0.00745083	0.15129	-2.47972	LRRC32
38959_s_at	-1.03848	2.44738	-2.14461	0.0557778	0.375728	-4.38942	CASR
37702_at	1.03824	0.502434	1.25931	0.23463	0.639697	-5.63026	CUL3
34701_at	1.03709	3.90937	1.59011	0.140825	0.536045	-5.21118	DLG4
41790_at	1.03666	3.7671	2.25668	0.0459348	0.345926	-4.21067	ALDH5A1
1599_at	1.03625	4.20522	1.70978	0.116034	0.49789	-5.04467	CDKN3
39771_at	1.03609	4.76126	2.0318	0.0676919	0.402647	-4.56581	RHOBTB1
2080_s_at	-1.03525	1.96098	-1.92803	0.080729	0.433369	-4.72446	ERCC6
34268_at	1.03493	7.63311	5.89368	0.000115127	0.0188778	1.57395	RGS19
40366_at	1.03485	6.19054	2.40506	0.0354445	0.314272	-3.96951	SELP
33792_at	-1.03464	4.64049	-2.48339	0.0308872	0.293584	-3.84048	PSCA
36477_at	-1.0337	-0.433131	-1.08466	0.301848	0.699947	-5.82268	TNNI3
39951_at	1.03276	3.20011	1.63498	0.131027	0.522587	-5.14957	PLS1
1675_at	1.03128	6.93644	3.26691	0.00774763	0.154293	-2.51756	RASA1
37918_at	1.03116	8.13802	4.00155	0.00218609	0.0849441	-1.28548	ITGB2
34418_at	1.03061	1.68321	1.32968	0.211207	0.617433	-5.54674	CNKSR2
38404_at	-1.03014	7.46285	-3.69935	0.00365533	0.104636	-1.78723	TGM2
36327_at	1.02897	1.023	1.54294	0.151814	0.553511	-5.27482	KCNJ1
36714_at	-1.02785	2.52337	-1.43404	0.180063	0.589987	-5.41705	NR2C2
32005_at	1.02781	1.78129	1.6724	0.123323	0.507688	-5.09743	PMCH
37752_at	1.02747	3.54221	1.12492	0.285165	0.686095	-5.7803	EIF4E
1962_at	-1.02605	0.767841	-1.73191	0.111904	0.491297	-5.01314	ARG1
39271_at	-1.02592	3.67824	-2.68659	0.0215804	0.24636	-3.50157	MIA
36283_at	-1.0248	3.34703	-1.78942	0.101782	0.474867	-4.93014	DDX6
35995_at	1.02434	5.3611	4.61765	0.000793733	0.0539195	-0.296079	ZWINT
32302_g_at	1.02318	2.462	1.82015	0.0967219	0.464502	-4.8852	GUCY1A2
35178_at	1.02312	3.63205	3.24158	0.00809978	0.157638	-2.56061	WIF1
37614_g_at	-1.02279	3.26223	-1.62596	0.132948	0.526042	-5.16204	PVALB
37632_s_at	-1.02265	2.34503	-0.936709	0.369519	0.741855	-5.96761	DNAJC2
33502_at	-1.02249	1.08946	-3.04166	0.0115175	0.188368	-2.90058	AL109706
41416_at	-1.02208	1.75128	-2.02898	0.0680194	0.402647	-4.57018	FGL1
36329_at	-1.02136	1.02135	-1.34016	0.20789	0.613117	-5.53403	SCGB2A2
32313_at	-1.02132	7.7689	-3.11265	0.010162	0.177463	-2.77986	TPM2
1736_at	-1.02073	8.93111	-3.42707	0.00585535	0.132967	-2.24588	IGFBP6
31400_at	-1.02035	1.41539	-1.44308	0.177556	0.585872	-5.40549	DGKB
1683_at	-1.01929	5.11451	-1.39398	0.191527	0.600388	-5.46763	WT1-AS
36671_at	-1.01898	5.31798	-3.59493	0.00437568	0.112547	-1.96251	ASNS
1276_g_at	-1.01846	7.01824	-3.66573	0.00387285	0.106372	-1.84357	RBPMS
38291_at	1.01825	4.93781	1.59801	0.139054	0.534459	-5.2004	PENK
35088_at	-1.01805	1.26939	-1.73344	0.111623	0.490721	-5.01094	CCR8
31702_at	-1.01795	1.25622	-2.22675	0.048387	0.354614	-4.25872	FOXN2
33967_at	1.01762	7.09212	3.86232	0.00276679	0.091449	-1.51552	HLA-DOA
35568_at	-1.01677	3.77203	-2.73563	0.0197874	0.238393	-3.41906	ADCYAP1R1
37443_at	-1.01588	4.83624	-2.73014	0.0199807	0.238726	-3.42831	TRMU
35191_at	-1.01457	6.22861	-2.79375	0.0178538	0.229793	-3.32101	RUSC2
40614_at	-1.01356	4.36127	-2.22669	0.0483922	0.354614	-4.25882	SHB
38461_at	1.01265	4.87233	1.16968	0.267463	0.674049	-5.73176	NEB
32444_at	1.01239	7.44668	4.29853	0.00133315	0.066531	-0.802327	ATP6V0E2
41139_at	1.01022	8.73579	5.13463	0.000353078	0.0348278	0.492327	MAGED1
35674_at	1.00982	4.35179	1.75858	0.107102	0.482396	-4.97483	PADI2
196_s_at	-1.00913	1.39119	-1.19779	0.256797	0.662791	-5.70054	CASP5
39014_at	-1.00913	5.12836	-2.47992	0.0310766	0.294574	-3.84623	FCGBP
40155_at	-1.00908	6.87611	-3.08772	0.0106186	0.181914	-2.82226	ABLIM1
35632_at	-1.00855	7.1462	-4.5331	0.000909402	0.0546767	-0.428815	CBLB
31407_at	1.00823	-0.0806352	1.48177	0.16717	0.575748	-5.35554	TMPRSS15
33162_at	-1.00738	4.5705	-4.54871	0.000886784	0.0543521	-0.404236	INSR
33372_at	1.00651	8.51954	1.83217	0.0948053	0.459506	-4.86752	RAB31
39968_at	1.00634	7.16744	3.65892	0.00391848	0.106857	-1.85499	LTC4S
31915_at	1.00574	3.73566	2.07391	0.0629883	0.39328	-4.50042	DRP2
38520_r_at	1.00548	1.49569	1.58652	0.141637	0.538075	-5.21607	SLC14A1
34989_at	-1.00528	3.05943	-1.75826	0.107158	0.482396	-4.97528	ZNF137P
34521_at	1.00476	3.28785	2.48898	0.0305849	0.293245	-3.83124	MAP3K13
32901_s_at	-1.00443	5.35718	-2.53587	0.0281605	0.28107	-3.75349	IFRD1
34945_at	1.00422	3.75354	1.1359	0.280738	0.681594	-5.76852	PLXDC1
39648_at	-1.00337	4.49394	-2.81597	0.0171655	0.225742	-3.28346	PEX11A
37077_at	-1.00327	4.3975	-2.38947	0.0364268	0.317175	-3.99506	PKLR
37461_at	1.00222	3.42375	1.69336	0.119187	0.501747	-5.06792	ANGPT2
961_at	-1.00204	1.37235	-1.36932	0.198886	0.606488	-5.49828	NF1
38000_at	-1.00142	5.91224	-2.69958	0.0210904	0.242997	-3.47974	PC
35285_at	1.00096	2.27915	1.6568	0.126485	0.514111	-5.11925	SLC4A4
41049_at	-1.00089	4.88095	-3.2175	0.00844968	0.15947	-2.60154	IRS1
2086_s_at	-1.00027	5.61488	-2.48036	0.0310524	0.294574	-3.8455	TYRO3
37778_at	1.0001	2.84521	1.71562	0.114932	0.495988	-5.03637	KIN
34866_at	0.999909	7.0448	3.91102	0.00254729	0.0906254	-1.43482	MGAT5
34403_at	-0.999141	8.29636	-2.46105	0.0321252	0.299566	-3.87739	MFGE8
36372_at	0.999036	7.10283	3.61377	0.00423562	0.110952	-1.93082	HK3
31976_at	0.998388	2.45706	1.80009	0.0999989	0.47123	-4.91458	MEP1B
35972_at	0.998241	3.43384	2.04367	0.0663343	0.40032	-4.54744	RNASEH2B
32088_at	-0.997854	1.69493	-1.63205	0.131648	0.524018	-5.15362	BLZF1
38457_at	0.99782	3.27219	1.03596	0.323011	0.715522	-5.8723	TNNI2
34477_at	-0.997772	3.5981	-1.73628	0.111103	0.489179	-5.00687	UTY
33271_r_at	0.997689	1.95686	1.63614	0.130782	0.522561	-5.14797	DMXL1
41259_at	-0.997594	6.24385	-2.86478	0.0157453	0.218447	-3.20086	NOP16
39356_at	0.997226	3.30593	1.61743	0.134786	0.528019	-5.17379	NEDD4L
39753_at	-0.996794	7.87438	-4.88311	0.000521171	0.0441631	0.113843	ITGA5
38241_at	0.996356	5.48256	2.75318	0.0191826	0.236403	-3.38949	BTN3A3
40712_at	0.995916	5.82965	4.08802	0.00189075	0.0793109	-1.1437	ADAM8
38797_at	-0.995289	9.93632	-5.08509	0.000380952	0.0361646	0.418558	SLC39A14
33771_at	-0.995184	1.26277	-2.23847	0.0474118	0.35099	-4.23992	LRRC8B
1103_at	-0.994267	6.54575	-2.56041	0.0269679	0.274816	-3.71266	ANG
37011_at	0.9942	7.63651	3.42481	0.00587852	0.133077	-2.24972	AIF1
119_at	0.993772	4.26856	1.72582	0.113027	0.493115	-5.02183	CDH3
660_at	0.992308	-0.355879	1.70011	0.117882	0.500296	-5.05838	CYP24A1
40057_at	0.991942	4.61787	1.13993	0.279131	0.680268	-5.76419	PYGM
34512_at	-0.991362	5.57438	-3.95349	0.00237068	0.088557	-1.36466	ADRA2C
37430_at	-0.991287	2.68973	-2.30544	0.0421934	0.336224	-4.13193	ALOX15B
41473_at	0.991235	3.87393	1.73781	0.110825	0.488915	-5.00468	EPHX2
32941_at	0.990964	6.7679	4.00285	0.00218133	0.0849441	-1.28335	IRF8
41511_at	0.990799	2.30623	1.85583	0.0911356	0.454634	-4.83254	CIITA
38127_at	0.990782	7.10005	2.91315	0.0144539	0.210977	-3.11886	SDC1
35099_at	0.990775	5.63244	2.35426	0.0387438	0.325771	-4.05259	APOL1
383_at	-0.990272	4.84761	-2.99503	0.0125062	0.195427	-2.97984	TGFA
40011_s_at	0.990224	3.98379	2.9171	0.0143534	0.21052	-3.11216	AFF2
41287_s_at	0.989885	5.48551	2.43019	0.0339153	0.307847	-3.92824	CALM1
38378_at	0.988502	8.57263	3.90212	0.00258601	0.0908956	-1.44955	CD53
37142_at	0.9885	1.27805	1.18419	0.261915	0.667953	-5.71572	GFRA1
38220_at	0.988203	7.09207	2.70331	0.0209516	0.242468	-3.47347	DPYD
31610_at	-0.987796	3.22739	-2.13665	0.0565489	0.378093	-4.40199	PDZK1IP1
41693_r_at	0.987752	0.919408	1.41171	0.18638	0.595191	-5.44536	CROT
33516_at	-0.987703	3.89439	-2.40371	0.0355283	0.314441	-3.97172	HBD
1584_at	-0.987525	2.50887	-1.56671	0.146188	0.544973	-5.2429	CDC25C
41620_at	0.986236	5.96913	2.93336	0.0139466	0.207643	-3.08457	DOCK4
37163_at	-0.984848	6.28888	-2.72363	0.0202121	0.238726	-3.43928	ABTB2
33698_at	-0.98403	5.49714	-4.12478	0.00177811	0.0771494	-1.0837	CEP164
34013_f_at	-0.983939	1.33384	-1.65201	0.12747	0.515925	-5.12593	POU1F1
32006_r_at	0.983608	1.82309	2.30541	0.0421957	0.336224	-4.13198	SMR3B
38201_at	0.982143	6.86684	2.29409	0.0430374	0.339314	-4.15031	BCAT1
328_at	0.981188	2.63429	1.88502	0.0867881	0.446167	-4.78909	ZNF92
37026_at	-0.980504	9.78178	-4.0203	0.00211822	0.0843678	-1.25468	KLF6
41507_at	-0.978825	4.13688	-2.67281	0.0221127	0.248616	-3.52472	MAPKAPK5-AS1
39789_at	0.978757	6.2872	1.41355	0.185852	0.594518	-5.44304	SLN
41397_at	0.978752	3.74993	1.73798	0.110794	0.488915	-5.00444	ZNF821
39106_at	0.978658	1.70781	2.52553	0.0286783	0.283284	-3.77066	APOA1
40996_s_at	0.978587	2.0622	1.49303	0.164246	0.571192	-5.34083	NEFL
35474_s_at	0.978332	8.72168	2.34334	0.039491	0.327389	-4.07039	COL1A1
36271_at	0.977148	3.56817	2.24674	0.0467357	0.348044	-4.22665	KIAA1024
33661_at	-0.975028	3.47306	-3.95901	0.00234869	0.0882577	-1.35555	FAM69A
32970_f_at	-0.974755	5.49147	-2.37806	0.0371624	0.320493	-4.01373	HABP4
37328_at	0.974384	6.30165	3.50337	0.0051277	0.121925	-2.11687	PLEK
36388_at	-0.974215	2.83425	-1.68403	0.121014	0.504211	-5.08109	PTH2R
36985_at	-0.97305	6.82606	-2.97297	0.0130034	0.19936	-3.01732	IDI1
39059_at	-0.97248	6.82347	-3.33763	0.00684497	0.144537	-2.39748	DHCR7
33309_at	-0.972437	0.930189	-1.18756	0.260637	0.666829	-5.71196	ABHD5
38405_at	-0.972285	3.42658	-1.99118	0.0725413	0.413199	-4.62835	FXR1
33978_at	0.972128	2.52844	1.24159	0.24085	0.646442	-5.65077	ABCB4
40760_at	0.971497	2.77547	3.40751	0.00605844	0.135457	-2.279	DHX57
35358_at	-0.971369	7.36272	-3.43165	0.0058088	0.132386	-2.23812	TENC1
1376_at	0.96896	3.52504	1.59531	0.139658	0.534664	-5.2041	LIG1
AFFX-MurIL10_at	-0.968424	2.79659	-1.75727	0.107334	0.482396	-4.97672	Il10
40684_at	0.967379	7.48401	3.19535	0.00878515	0.164085	-2.6392	GCHFR
35338_at	-0.967365	6.42257	-3.06356	0.0110809	0.186412	-2.86335	FURIN
34282_at	0.967181	2.4332	2.07082	0.0633227	0.394237	-4.50524	NFE2L3
39834_at	0.966772	4.04707	2.71655	0.0204669	0.239227	-3.4512	CHRNE
33374_at	0.966559	9.26533	4.4401	0.00105739	0.0575456	-0.575996	C2
41636_at	-0.966077	4.83102	-2.28805	0.0434929	0.34087	-4.16008	RAB11FIP3
35044_i_at	-0.965922	2.3577	-1.36812	0.199249	0.606488	-5.49975	BMP8A
31346_at	0.96415	4.01798	2.51379	0.029278	0.286816	-3.79015	DUX1
2053_at	0.963955	5.10541	3.23897	0.00813702	0.157672	-2.56505	CDH2
34208_at	-0.963511	1.97598	-1.29814	0.221456	0.629135	-5.58458	SLC12A5
33550_at	0.963063	1.46828	1.39581	0.190989	0.59988	-5.46533	HTR2C
32400_at	0.962864	3.65113	1.85012	0.0920092	0.456904	-4.84101	MLLT1
34940_at	0.96215	3.33076	1.98714	0.073041	0.414107	-4.63454	PLXDC2
1738_at	-0.962077	2.61547	-2.10025	0.0602048	0.386508	-4.45924	CDC25A
38660_at	0.961551	6.3225	1.65333	0.127198	0.515432	-5.12409	COX6A2
38042_at	0.961003	5.00668	2.65705	0.0227372	0.25338	-3.55115	PRKCA
41774_at	-0.960567	2.08642	-1.71036	0.115924	0.497854	-5.04384	ARL4D
41690_at	-0.960102	8.21417	-4.10039	0.00185205	0.07859	-1.1235	ARID5B
40024_at	-0.95846	4.93183	-2.07352	0.0630301	0.39328	-4.50102	STAC
38570_at	0.95844	4.91562	2.78585	0.0181052	0.231232	-3.33436	HLA-DOB
36819_at	0.956515	3.13395	3.94062	0.00242283	0.0889264	-1.3859	ATXN3
32537_at	-0.955073	1.18003	-1.45164	0.175214	0.584865	-5.39452	ACSBG1
35928_at	-0.955007	4.56885	-2.45485	0.0324772	0.299968	-3.88762	TPO
35047_at	-0.954934	3.86538	-2.28383	0.0438135	0.340895	-4.16689	RFX2
37972_at	0.954078	6.90201	3.07561	0.0108478	0.184018	-2.84285	DNASE1L3
31746_at	0.954049	3.21342	2.90802	0.0145858	0.212166	-3.12756	POM121L2
41148_at	-0.953843	0.72659	-1.09554	0.297267	0.697049	-5.81135	HTN3
33871_s_at	0.95233	9.44348	3.70459	0.00362259	0.10445	-1.77845	FOLR2
33330_at	-0.951178	4.30863	-2.20796	0.0499896	0.359454	-4.28876	CLTCL1
32860_g_at	0.950236	8.30682	3.66162	0.00390034	0.106824	-1.85047	STAT1
41515_at	-0.95003	2.36421	-1.38361	0.194592	0.602563	-5.48056	RBBP7
469_at	-0.949695	4.84457	-2.8819	0.0152754	0.215253	-3.17184	EFNB3
38533_s_at	0.949642	6.88339	1.91623	0.0823508	0.436324	-4.74226	ITGAM
40328_at	-0.949593	5.63576	-2.82836	0.0167934	0.224248	-3.26251	TWIST1
1935_at	-0.948851	2.76418	-1.81001	0.0983653	0.468531	-4.90007	MDM4
33511_at	0.948385	2.1593	1.62667	0.132796	0.525742	-5.16107	ZNF80
1897_at	-0.947284	8.67893	-3.55044	0.00472579	0.117921	-2.03745	TGFBR3
37411_at	-0.947227	4.17901	-2.57606	0.0262335	0.271378	-3.68659	ACAP1
1477_s_at	0.947152	3.96751	2.83047	0.0167307	0.224248	-3.25893	CYP2C18
36716_at	-0.947076	3.05331	-1.87581	0.0881388	0.448569	-4.80284	ADRA1A
34482_at	0.946923	2.51909	1.73122	0.112031	0.491316	-5.01412	HAUS3
34623_at	-0.946756	2.8462	-1.38976	0.192768	0.601384	-5.47289	DEFA5
35712_at	-0.946721	2.42514	-1.443	0.177581	0.585872	-5.4056	LRRN3
34922_at	-0.945932	2.77975	-1.65219	0.127433	0.515925	-5.12568	CDH19
1506_at	0.945087	5.91129	2.87064	0.0155827	0.217641	-3.19092	IL2RG
33528_at	0.944297	1.99876	1.62407	0.133353	0.526305	-5.16465	KIAA0125
41048_at	-0.944216	3.48066	-3.36437	0.0065324	0.140988	-2.35213	PMAIP1
38045_at	-0.943878	1.57774	-1.29275	0.223249	0.630178	-5.59099	CTNND2
41357_at	0.943044	4.42955	3.44775	0.00564825	0.129663	-2.21089	ATP5B
35460_at	-0.94265	3.46088	-1.81094	0.0982138	0.468531	-4.89871	GPR4
35850_at	-0.94249	6.44023	-4.26998	0.00139739	0.06919	-0.8483	JMJD6
34035_at	-0.94223	2.85704	-1.50618	0.160889	0.566629	-5.32358	SLC10A1
37344_at	0.941815	10.0514	4.0832	0.00190608	0.0794264	-1.15159	HLA-DMA
35063_at	-0.941788	2.19701	-3.5608	0.00464179	0.116747	-2.01999	HGFAC
35522_at	-0.94059	2.79267	-2.35127	0.0389468	0.326305	-4.05746	PDE10A
1480_at	0.940231	4.84277	1.43675	0.179308	0.588945	-5.41359	HSPA4
36323_at	-0.940199	2.51517	-1.20407	0.25446	0.660484	-5.69349	GABRA1
39102_at	0.939888	3.5025	1.79256	0.101254	0.47437	-4.92555	GPSM2
36915_at	0.939856	7.68381	2.9013	0.0147602	0.212742	-3.13896	CTSO
38195_at	0.93967	1.89125	1.97025	0.075165	0.419184	-4.66036	PHF14
31843_at	-0.938949	1.94583	-1.95143	0.0775989	0.42393	-4.68901	ESRRG
35869_at	0.938776	7.58153	3.34787	0.00672354	0.143819	-2.38012	LY86
40739_at	-0.938727	5.42464	-4.142	0.00172778	0.0763342	-1.05564	CA4
36694_at	0.936839	3.48124	2.8266	0.0168456	0.224248	-3.26548	KCNS3
38136_at	-0.936494	2.03754	-1.42893	0.181492	0.590959	-5.42355	WRN
40714_at	-0.936109	5.14115	-2.33231	0.0402598	0.330507	-4.08833	CTRC
36472_at	0.935452	6.14484	2.61348	0.0245567	0.263875	-3.62411	NMI
37780_at	-0.933188	2.9173	-1.34005	0.207924	0.613117	-5.53416	PCLO
669_s_at	-0.932801	7.5836	-2.27518	0.0444786	0.341598	-4.18085	IRF1
36693_at	0.931959	2.0972	1.45704	0.173747	0.584215	-5.38757	EYA3
38288_at	-0.930742	4.25311	-3.39278	0.0062162	0.137907	-2.30397	SNAI2
39889_at	-0.930715	3.52179	-1.63608	0.130796	0.522561	-5.14806	B4GALT5
36590_at	0.929444	3.95413	1.84748	0.0924161	0.457228	-4.84492	SLC16A2
35045_r_at	0.929337	5.72502	1.75089	0.108466	0.483749	-4.98589	EVX1
38989_at	-0.929294	4.89853	-3.88171	0.00267716	0.0913257	-1.48337	HMCES
38336_at	0.929032	6.25936	2.02919	0.0679948	0.402647	-4.56985	FRMD4B
33649_at	0.928466	1.86191	1.33151	0.210625	0.616705	-5.54453	ST8SIA4
37470_at	0.928419	7.94843	4.13419	0.00175041	0.0764731	-1.06836	LAIR1
38609_at	0.9277	6.17389	1.36995	0.198694	0.606488	-5.4975	SGCA
33085_at	-0.927077	5.18634	-2.74172	0.0195754	0.237208	-3.4088	PDCD1
39805_at	-0.926923	5.12808	-1.45639	0.173922	0.584426	-5.3884	ABCB6
38391_at	0.926122	9.87017	3.53119	0.00488606	0.119326	-2.06991	CAPG
38446_at	0.925933	3.75976	1.91149	0.0830106	0.437434	-4.74939	XIST
40371_at	0.924922	4.89798	2.32122	0.0410474	0.334439	-4.10635	DRD2
37554_at	-0.92476	5.87311	-2.00798	0.0704982	0.407747	-4.60256	KLK6
32814_at	0.924247	5.87093	2.11471	0.0587257	0.385348	-4.43653	IFIT1
40224_s_at	-0.923931	3.77477	-1.41158	0.186416	0.595191	-5.44552	PPP6R2
40079_at	-0.923299	7.53948	-2.72036	0.0203294	0.23913	-3.44479	GPRC5A
38319_at	0.9221	4.01459	1.92186	0.0815735	0.43568	-4.73378	CD3D
39410_at	0.921624	4.90516	2.16162	0.0541638	0.371799	-4.3625	ASAP2
33165_at	-0.921407	4.35779	-1.91815	0.0820844	0.436324	-4.73936	TOE1
34823_at	-0.920113	3.19108	-2.57156	0.0264428	0.271689	-3.6941	DPP4
161_at	-0.920019	0.780198	-0.882959	0.396615	0.760943	-6.01584	RAB9BP1
38067_at	0.919148	7.05276	3.67136	0.00383549	0.106372	-1.83413	SEPT8
41849_r_at	-0.918748	0.7666	-0.983709	0.346926	0.728278	-5.92347	IL24
34686_at	-0.918665	2.41404	-2.26615	0.0451838	0.343876	-4.19542	ADCY2
36363_at	-0.918507	0.683969	-1.32267	0.21345	0.619403	-5.55521	UGT8
41477_at	-0.918311	0.808446	-1.57568	0.144112	0.542826	-5.23078	KCNJ13
1368_at	-0.917438	8.33636	-4.4677	0.001011	0.0561082	-0.532192	IL1R1
38197_at	-0.917286	2.29291	-2.35853	0.0384549	0.324779	-4.04562	KEL
35643_at	0.916788	5.63897	2.81235	0.0172759	0.226742	-3.28958	NUCB2
677_s_at	0.91647	8.35527	1.99512	0.0720576	0.41151	-4.62232	ACP5
1637_at	0.916457	8.00831	4.72318	0.000670704	0.0492344	-0.131856	MAPKAPK3
40908_r_at	0.916437	1.93649	1.2481	0.238552	0.645395	-5.64327	CUL4A
40763_at	0.914491	2.32998	1.04868	0.31738	0.711134	-5.85952	MEIS1
38786_at	-0.912214	6.25654	-3.14208	0.00964856	0.172553	-2.72981	SVEP1
33695_at	-0.911962	3.84587	-1.81334	0.0978226	0.467844	-4.89519	C19orf26
36646_at	-0.911783	0.792142	-2.19052	0.0515233	0.365879	-4.31658	PLG
40972_at	0.911693	3.35853	1.967	0.0755807	0.419726	-4.66532	AKT2
36386_at	-0.910771	2.9127	-1.50365	0.161531	0.567786	-5.32691	PDK1
33542_at	-0.910279	1.00943	-1.14533	0.276984	0.680006	-5.75835	ZNF280B
37901_at	0.910119	3.98561	1.98831	0.0728962	0.413843	-4.63275	PIK3R4
36724_s_at	0.910099	2.63445	1.45343	0.174726	0.584564	-5.39222	CCR5
33688_at	0.910051	2.93574	1.78585	0.102385	0.475614	-4.93533	GBX2
41211_at	0.910025	3.33793	1.49254	0.164373	0.571192	-5.34148	RBM12
38789_at	-0.909743	8.54549	-4.37488	0.00117614	0.0613632	-0.67993	TKT
38314_at	-0.909643	7.11791	-3.05592	0.0112313	0.187196	-2.87634	CIC
798_at	0.909405	3.91639	2.27003	0.0448798	0.343618	-4.18917	PRIM1
31338_at	-0.909333	1.35844	-1.03584	0.323063	0.715522	-5.87242	R3HCC1L
36269_at	0.908892	4.17963	3.49302	0.00522064	0.12252	-2.13434	ADAMTS3
31940_s_at	0.90882	3.33031	1.72316	0.113522	0.493737	-5.02563	RFPL1
38602_at	-0.908381	3.75813	-1.91385	0.0826816	0.437145	-4.74584	MYH6
37218_at	-0.908293	5.86005	-2.88258	0.0152572	0.215253	-3.1707	BTG3
38341_at	0.907964	2.95475	1.30996	0.217569	0.623977	-5.57048	STAU2
587_at	-0.907926	4.42695	-2.77642	0.01841	0.233144	-3.35029	S1PR1
33464_at	-0.906434	2.84622	-1.0104	0.334551	0.723227	-5.8976	RP11-429B14.4
39558_s_at	0.906247	2.83974	1.62421	0.133322	0.526305	-5.16445	RP11-138P22.1
1984_s_at	0.905813	8.53375	4.45039	0.00103984	0.0568354	-0.559653	ARHGDIB
35007_at	0.905494	5.29357	2.79877	0.0176959	0.228688	-3.31253	TWISTNB
33087_s_at	0.905225	2.22944	2.06273	0.0642063	0.396465	-4.51784	KCNH1
41412_at	-0.904675	3.29774	-3.21903	0.00842698	0.15947	-2.59894	CSDC2
37591_at	0.904647	9.25128	4.39034	0.00114678	0.060207	-0.655241	UCP2
36438_at	-0.904564	1.39314	-1.43153	0.180764	0.590587	-5.42024	ADD3-AS1
40538_at	-0.904311	3.85892	-2.00042	0.0714103	0.410521	-4.61417	SLC26A10
31433_at	-0.904264	2.22769	-2.17321	0.0530893	0.369315	-4.3441	OR2J2
38604_at	-0.903589	2.94481	-2.1356	0.0566509	0.378093	-4.40364	NPY
41442_at	-0.902842	5.30228	-1.84227	0.0932227	0.457356	-4.85262	CBFA2T3
34648_at	0.902839	6.93666	3.08354	0.0106972	0.182883	-2.82937	SSR1
34948_at	0.90278	4.2187	1.44443	0.177187	0.585872	-5.40377	APOBEC3F
33387_at	0.902765	6.18472	3.54034	0.00480921	0.118871	-2.05448	GAS7
34212_at	-0.900945	1.99308	-1.21308	0.251136	0.655706	-5.68332	AGTPBP1
39785_at	-0.900765	4.15671	-1.66113	0.125601	0.51207	-5.11321	CEP57
35185_at	0.900511	2.85611	1.70467	0.117007	0.499276	-5.05192	FABP7
31717_at	0.900201	1.46889	1.69198	0.119456	0.501747	-5.06988	PIN1P1
35855_s_at	-0.899857	3.70303	-2.15551	0.0547381	0.372621	-4.37217	GRIK1
1461_at	-0.899546	10.7062	-5.11402	0.000364404	0.035392	0.461679	NFKBIA
34875_r_at	-0.898006	3.08963	-2.23365	0.0478108	0.352399	-4.24766	RB1CC1
31310_at	-0.897784	2.20135	-1.71844	0.114402	0.495011	-5.03236	GLRA1
31320_at	0.897457	5.59441	1.57394	0.144511	0.543842	-5.23312	GPR12
33062_at	-0.89719	3.57242	-2.05387	0.0651866	0.398841	-4.5316	ZNF548
36258_at	0.897032	2.92387	2.07519	0.0628503	0.39328	-4.49842	PRKG1
34445_at	0.896861	5.83424	1.97299	0.0748168	0.418536	-4.65618	RABGAP1L
37572_at	0.896656	2.36562	1.50854	0.160292	0.565294	-5.32047	CCK
34878_at	0.896353	2.22801	1.19878	0.256426	0.662791	-5.69943	SMC4
32089_at	0.896236	2.21867	1.45558	0.174143	0.584564	-5.38945	SPAG6
879_at	0.895826	5.94783	3.70446	0.0036234	0.10445	-1.77867	MX2
37422_at	0.895752	6.27607	3.49901	0.00516663	0.122161	-2.12423	PPIC
36455_at	-0.895647	2.35224	-1.24147	0.240893	0.646442	-5.65091	COL9A3
33555_at	0.894758	5.12505	3.05482	0.0112531	0.187196	-2.87821	LILRA4
32936_at	-0.894615	2.41241	-1.52402	0.156429	0.56015	-5.30001	ZNF41
35015_at	0.894447	2.94991	1.83992	0.0935884	0.457643	-4.85608	CD80
39282_at	0.894414	1.50081	1.48087	0.167406	0.576244	-5.35671	DNAJC24
36292_at	-0.894065	4.26126	-2.57405	0.0263269	0.271378	-3.68995	P2RY2
37871_at	0.894008	2.44944	1.46705	0.171058	0.580245	-5.37464	IAPP
32896_at	0.893515	-1.2132	1.29254	0.223319	0.630178	-5.59124	RP4-621B10.8
39411_at	-0.893302	6.82455	-2.66685	0.022347	0.250136	-3.53472	TIPARP
35380_at	-0.893274	2.95581	-2.04187	0.0665385	0.40032	-4.55023	TEAD1
35954_at	-0.892899	2.62074	-2.05322	0.0652601	0.398841	-4.53263	PDYN
34790_at	-0.892849	3.96003	-3.47176	0.00541716	0.125886	-2.17028	ACAT2
1498_at	0.892783	4.99692	2.68014	0.021828	0.247397	-3.51241	ZAP70
35275_at	-0.892118	6.37777	-2.32914	0.0404831	0.331479	-4.09348	CA12
34388_at	0.89185	6.3872	2.56256	0.0268658	0.274439	-3.70908	COL14A1
33467_at	0.891149	7.0859	3.5157	0.00501912	0.121622	-2.09605	CD300C
36057_at	0.891021	5.17427	3.49483	0.00520426	0.122417	-2.13129	ARMCX2
37957_at	-0.888815	4.7183	-2.10745	0.0594641	0.385959	-4.44794	ATG4A
34048_at	-0.888713	0.789004	-1.77974	0.103425	0.47763	-4.9442	GK2
33731_at	0.88839	8.19878	3.66691	0.00386494	0.106372	-1.84158	SLC7A7
34517_at	-0.888238	1.50841	-0.984339	0.34663	0.728278	-5.92286	HMGCS1
36502_at	0.888167	7.18355	2.83415	0.016622	0.223563	-3.2527	CDK14
39241_at	0.887477	3.56441	1.73069	0.112128	0.491571	-5.01487	CA1
33318_at	0.886779	2.69705	1.66958	0.123891	0.508532	-5.10139	MBNL2
1481_at	0.885623	2.61935	1.46666	0.171163	0.580245	-5.37515	MMP12
32468_f_at	-0.885454	4.88467	-2.07719	0.0626347	0.392851	-4.4953	CEACAM3
31773_at	-0.885417	4.53508	-2.06361	0.06411	0.396465	-4.51647	CYB561
36331_at	-0.88418	2.1043	-1.26558	0.232462	0.63779	-5.62296	TRAPPC10
38524_at	0.884023	3.30373	1.70466	0.117009	0.499276	-5.05193	OCLN
34550_at	-0.883817	2.89517	-3.02507	0.0118599	0.191243	-2.92879	DRD1
37669_s_at	0.883675	8.09774	2.20995	0.0498182	0.359226	-4.2856	ATP1B1
37848_at	-0.883457	1.14606	-1.16608	0.268855	0.675061	-5.73572	PPFIBP1
38348_at	0.88338	3.89609	2.31151	0.0417488	0.335966	-4.1221	ACOX2
38511_at	0.882821	2.32016	0.937739	0.369012	0.741785	-5.96666	ZNF529
37856_at	-0.882684	3.84524	-1.97216	0.0749218	0.418753	-4.65745	CD84
36849_at	-0.88244	4.00726	-2.93052	0.0140168	0.207962	-3.08939	ARHGAP29
34435_at	0.882298	3.30931	2.10432	0.059785	0.385959	-4.45286	AQP9
33691_at	-0.881856	1.05523	-2.28717	0.0435596	0.340895	-4.1615	SPATA31C2
33968_at	-0.881251	0.242583	-1.95749	0.0768071	0.42393	-4.6798	MKRN3
34975_at	0.88042	2.01558	1.61756	0.134758	0.528019	-5.17362	KLRG1
35000_at	-0.88036	6.1777	-4.00038	0.00219043	0.0849441	-1.28742	TNFSF9
37934_at	0.88001	4.06464	1.33598	0.209206	0.614969	-5.5391	TMEM30B
33232_at	0.879928	10.6495	3.3012	0.00729573	0.150037	-2.45933	CRIP1
40423_at	-0.879854	5.92107	-3.74377	0.00338716	0.102557	-1.71292	EHBP1
33977_at	-0.879378	3.16125	-1.84	0.0935768	0.457643	-4.85597	GFI1
36308_at	0.879078	7.45906	3.24509	0.00805003	0.157638	-2.55464	ZIC1
291_s_at	-0.878457	4.54284	-1.91999	0.0818312	0.436318	-4.7366	TACSTD2
35525_at	0.878091	1.71557	1.67973	0.121864	0.505589	-5.08714	SLC17A4
1389_at	-0.877647	5.0062	-1.66319	0.125182	0.511175	-5.11033	MME
39669_at	0.877505	2.78102	1.54683	0.150881	0.551722	-5.26962	ANXA9
32470_at	0.877489	0.467563	1.64741	0.128423	0.517789	-5.13233	GIF
37874_at	0.877328	3.27748	2.24693	0.04672	0.348044	-4.22634	FMO5
39595_at	0.877023	1.52179	0.952722	0.361706	0.735577	-5.95277	RWDD2A
33654_at	-0.876792	2.4274	-1.37221	0.198011	0.606488	-5.4947	ZNF280A
1388_g_at	0.87641	4.961	3.14089	0.00966875	0.17267	-2.73182	VDR
41449_at	-0.87637	6.72664	-2.74248	0.0195492	0.237208	-3.40753	SGCE
38262_at	-0.875871	2.70611	-1.75167	0.108328	0.483473	-4.98478	MBOAT2
40681_at	0.875534	7.14956	3.24367	0.00807019	0.157638	-2.55707	ITGBL1
33596_at	-0.875155	0.80261	-1.20265	0.254985	0.661347	-5.69508	SPOCK3
1182_at	-0.874251	3.41918	-3.34658	0.00673863	0.143819	-2.3823	PLCL1
32359_at	0.874126	4.02185	1.62651	0.13283	0.525742	-5.16129	WISP1
41798_at	0.873897	5.68399	1.95566	0.0770458	0.42393	-4.68258	SMPD2
33767_at	0.87346	3.94599	2.38805	0.0365178	0.317325	-3.99739	NEFH
35803_at	-0.873215	6.59731	-2.29937	0.0426428	0.33695	-4.14177	RND3
36810_at	-0.873167	3.00152	-1.54014	0.152489	0.554542	-5.27856	KIAA0485
762_f_at	0.873065	4.53607	2.0412	0.0666143	0.40032	-4.55126	HIST1H4I
35707_at	-0.872989	5.11648	-2.10802	0.0594059	0.385959	-4.44705	GLB1L2
40574_at	-0.872876	2.4566	-1.65469	0.126917	0.514929	-5.12219	MAP3K9
34678_at	0.872338	8.11124	2.88534	0.0151827	0.214907	-3.16601	MYOF
1352_at	-0.872269	4.68411	-1.64307	0.129328	0.51963	-5.13837	CXCR1
38148_at	-0.871693	5.53003	-3.79822	0.00308606	0.0972465	-1.6221	CRY1
32243_g_at	-0.870287	9.73536	-4.57351	0.000852046	0.0541091	-0.365242	CRYAB
419_at	0.870093	3.14919	1.19776	0.256806	0.662791	-5.70057	MKI67
1011_s_at	-0.869213	6.3094	-1.8873	0.0864553	0.445363	-4.78567	YWHAE
35037_at	0.868883	2.56083	2.7573	0.0190434	0.235968	-3.38255	SLC28A1
37855_at	0.868789	6.66307	2.89399	0.0149523	0.212839	-3.15136	CTBS
39682_at	-0.86868	3.59122	-1.70256	0.117411	0.499551	-5.05491	SCNN1B
40165_at	-0.8681	6.57322	-4.55754	0.000874249	0.0541091	-0.390343	TSPYL2
38143_at	-0.868032	2.78486	-2.12563	0.0576326	0.380978	-4.41936	KLK7
32514_s_at	0.868009	7.26117	2.05463	0.0651029	0.398637	-4.53044	CTSZ
38646_s_at	0.867979	1.9947	0.976823	0.350172	0.730443	-5.93005	REG1A
34761_r_at	0.867897	5.58675	2.00978	0.0702814	0.407015	-4.59978	ADAM9
40157_s_at	0.866719	4.29751	0.512299	0.618825	0.876333	-6.27808	MYL1
35459_at	0.866196	3.00532	2.3422	0.0395696	0.327474	-4.07224	RGS13
648_at	0.865587	5.30071	2.23214	0.0479359	0.353115	-4.25007	AVPR1B
34851_at	0.865568	4.10459	1.24355	0.240156	0.646442	-5.64852	AURKA
37574_at	-0.865168	4.62765	-3.01648	0.0120412	0.19269	-2.94339	NEDD9
39051_at	-0.864518	7.27813	-2.9675	0.0131297	0.200179	-3.02661	NNAT
36339_at	-0.863825	2.92708	-1.73219	0.111853	0.491297	-5.01273	KCNV2
37469_at	0.863601	2.69613	1.68077	0.121657	0.50511	-5.08567	KNTC1
1577_at	-0.863157	5.60428	-2.49835	0.0300846	0.290849	-3.81573	AR
40227_at	-0.862801	4.14323	-1.35048	0.204665	0.610124	-5.52144	DCBLD2
36430_at	-0.862643	1.18598	-2.0187	0.0692215	0.404728	-4.58604	RP11-474N8.5
2059_s_at	0.862583	5.39027	3.038	0.0115923	0.188967	-2.90681	LCK
36821_at	0.862104	6.30452	2.75427	0.0191457	0.236299	-3.38765	FAM171A1
40230_at	-0.861747	2.39887	-1.00329	0.337818	0.725017	-5.90455	FRZB
34753_at	0.861609	6.63885	2.18662	0.0518726	0.366505	-4.3228	VAMP7
123_at	-0.861304	3.66049	-1.8491	0.0921665	0.456904	-4.84252	PRKD1
36433_at	0.86124	0.843482	1.39298	0.191821	0.600388	-5.46888	GLRA3
40377_at	-0.86117	4.35049	-2.79575	0.0177908	0.229445	-3.31764	RBM19
220_r_at	-0.861111	3.90221	-2.28024	0.0440887	0.340895	-4.17269	MAP2
39594_f_at	-0.861012	10.7562	-3.23676	0.00816873	0.157945	-2.56881	MT1H
791_g_at	-0.860708	3.79126	-1.89191	0.0857894	0.443893	-4.77878	NGF
41005_at	-0.860295	1.35419	-1.7866	0.102258	0.475517	-4.93424	ITGA8
1175_s_at	0.860228	1.84491	1.20062	0.255739	0.662502	-5.69736	CYP2C8
39394_at	-0.858794	3.86795	-2.24951	0.046511	0.347896	-4.2222	C2orf72
34242_at	-0.858311	2.93867	-1.85494	0.0912706	0.454768	-4.83386	L3MBTL1
39072_at	-0.858118	8.60908	-4.18947	0.0015966	0.0733044	-0.9785	MXI1
496_s_at	0.857222	6.76191	3.87874	0.00269069	0.0913257	-1.48829	IL11RA
41814_at	0.856922	9.65049	2.14413	0.0558238	0.375728	-4.39017	FUCA1
31852_at	0.856611	5.20331	2.64846	0.023085	0.255901	-3.56555	ANKMY2
531_at	0.85622	4.594	2.41922	0.0345748	0.310264	-3.94627	GLIPR1
502_s_at	0.85604	1.09285	1.31617	0.215547	0.621631	-5.56303	HOXA1
36658_at	-0.855966	7.25898	-3.22872	0.00828479	0.158722	-2.58247	DHCR24
40215_at	-0.85581	7.58293	-3.27801	0.00759831	0.152866	-2.49871	UGCG
34650_at	0.854813	1.28911	1.71184	0.115644	0.497658	-5.04175	PDE3A
31623_f_at	-0.854252	10.4629	-2.11167	0.0590336	0.385694	-4.44131	MT1A
39318_at	0.852829	4.68709	1.70968	0.116053	0.49789	-5.04481	TCL1A
31651_at	-0.852356	0.56944	-1.04396	0.319462	0.712167	-5.86428	C6orf123
1185_at	-0.852259	5.79239	-1.75822	0.107165	0.482396	-4.97534	IL3RA
41352_at	0.852059	6.56852	3.23396	0.00820897	0.157969	-2.57357	ST6GAL1
35926_s_at	0.851817	9.36454	2.54513	0.0277047	0.278725	-3.7381	LYZ
31589_at	0.851748	1.95749	1.26554	0.232477	0.63779	-5.62301	OR2H2
34296_at	-0.851528	4.96439	-4.04063	0.00204707	0.0825721	-1.2213	MID1
38213_at	0.851035	5.4548	2.29005	0.043341	0.340384	-4.15684	BTK
37892_at	0.850646	3.93639	1.60491	0.137525	0.531855	-5.19098	COL11A1
38237_at	-0.850267	8.85852	-2.89822	0.0148409	0.212839	-3.14418	GGT5
38248_at	-0.85015	3.18323	-1.28265	0.226637	0.632387	-5.60293	LZTS3
34890_at	0.848842	7.77594	3.03975	0.0115565	0.188762	-2.90384	ATP6V1A
37773_at	-0.848325	0.219679	-1.07899	0.304255	0.701816	-5.82855	RPGRIP1L
40968_at	-0.848262	7.71235	-2.46732	0.0317729	0.298485	-3.86704	SOCS3
39469_s_at	0.848018	4.17193	2.02494	0.0684896	0.40319	-4.57642	ATP8A2
36802_at	0.847912	6.12922	4.58893	0.000831176	0.0539832	-0.341046	CD33
36752_at	-0.846727	2.09382	-1.5443	0.151487	0.552475	-5.273	LOC100131510
32363_at	-0.846698	5.36447	-3.20485	0.00863963	0.16227	-2.62305	CH25H
35664_at	-0.846237	3.05306	-1.16202	0.270429	0.676835	-5.74017	MMRN1
40472_at	-0.845798	3.64325	-1.39157	0.192237	0.600697	-5.47064	LPCAT4
35909_at	-0.845722	5.55073	-1.23803	0.242118	0.646981	-5.65487	PHLDA1
32552_at	-0.845326	8.89722	-2.11325	0.0588735	0.385348	-4.43883	RBP4
38772_at	-0.845212	8.39479	-3.44449	0.0056804	0.130165	-2.2164	CYR61
1234_at	0.844801	3.59631	1.52609	0.155916	0.559522	-5.29725	EPHA3
39577_at	-0.84468	2.80122	-1.40915	0.187116	0.595339	-5.44859	SOSTDC1
35256_at	-0.84451	6.73752	-2.83629	0.0165591	0.223133	-3.24908	SLC5A6
36377_at	-0.844031	2.8034	-1.3705	0.198527	0.606488	-5.49681	IL18R1
41566_at	-0.843919	4.39969	-2.16145	0.0541797	0.371799	-4.36277	TCF15
35499_at	0.843892	1.66631	1.96301	0.0760933	0.421364	-4.6714	TCP11L1
36246_at	0.843683	3.48643	1.39371	0.191605	0.600388	-5.46796	ADCY8
40722_at	0.842513	2.87173	1.80965	0.0984236	0.468531	-4.90059	EFCAB11
34531_at	-0.841723	3.08365	-1.94756	0.0781095	0.425513	-4.69489	FLRT1
33699_at	0.841687	4.65841	1.36285	0.200853	0.608268	-5.50625	PGC
1042_at	-0.841543	6.63988	-2.16429	0.0539142	0.371144	-4.35826	RARRES1
37399_at	-0.841511	8.98482	-3.14568	0.00958749	0.172553	-2.72367	AKR1C3
40923_at	0.840791	6.11312	4.56592	0.000862521	0.0541091	-0.377165	SLC36A1
1747_at	0.840475	7.03235	3.20421	0.00864942	0.16227	-2.62414	DNASE2
36443_at	-0.839448	4.95794	-2.79887	0.0176929	0.228688	-3.31237	DNAH9
547_s_at	-0.839231	5.79484	-2.63019	0.0238425	0.259898	-3.59616	NR4A2
37540_at	0.838926	3.91385	2.34336	0.0394896	0.327389	-4.07035	MYOM2
39732_at	-0.838863	2.75042	-1.39397	0.191529	0.600388	-5.46763	MAP7
38444_at	0.838722	3.62169	1.42319	0.183109	0.591642	-5.43084	CSRP3
37089_at	-0.838535	2.63037	-1.84397	0.0929587	0.457356	-4.85011	ADAM3A
35524_at	-0.838042	4.4814	-1.92862	0.0806486	0.433323	-4.72357	C8G
41826_at	-0.837954	3.27817	-2.22065	0.048902	0.356488	-4.26849	KIAA1467
36662_at	0.837197	3.19269	1.45979	0.173007	0.58355	-5.38403	MYL7
37079_at	0.836189	3.05911	1.34381	0.206743	0.61218	-5.52958	NUS1P3
32842_at	-0.836132	4.17657	-3.35314	0.00666181	0.142805	-2.37117	BCL7A
32715_at	0.835441	10.1775	3.92226	0.00249928	0.090529	-1.41624	VAMP8
37064_at	-0.835339	3.01009	-1.97071	0.0751068	0.419184	-4.65967	LINC00894
39085_at	0.834956	5.3303	0.785918	0.448928	0.793598	-6.09664	TNNC1
37709_at	0.834714	4.8896	1.44682	0.176531	0.585869	-5.40071	HDHD1
34774_at	0.833959	9.26407	2.89767	0.0148552	0.212839	-3.14511	PPT1
41564_at	-0.833392	2.06346	-1.49441	0.163891	0.570766	-5.33903	TRPM1
33468_at	-0.833321	1.8812	-1.07345	0.306625	0.703952	-5.83427	DSG2
38859_at	-0.832723	4.25107	-2.19406	0.0512085	0.364246	-4.31094	SEC31B
33126_at	0.832721	6.75251	2.77402	0.0184882	0.233344	-3.35433	GLT8D1
35938_at	0.832039	3.27962	2.50286	0.029847	0.289287	-3.80827	PLA2G4A
38300_at	0.83072	3.2769	2.37614	0.0372879	0.320493	-4.01688	FZD1
1008_f_at	0.830702	7.59482	2.46339	0.0319936	0.299026	-3.87354	EIF2AK2
32455_s_at	-0.830208	4.17109	-2.01786	0.0693217	0.404728	-4.58735	PELP1
35374_at	-0.829339	4.42357	-1.7193	0.114241	0.494821	-5.03113	CROCC
36761_at	0.829132	4.50257	1.5128	0.15922	0.5642	-5.31485	OVOL2
35934_at	0.829067	5.12314	2.03678	0.0671188	0.401703	-4.5581	EIF2S3
31514_at	0.828913	7.71246	3.94138	0.0024197	0.0889264	-1.38464	DOK2
34995_at	-0.828882	5.72366	-2.10235	0.0599876	0.386155	-4.45594	CALCRL
1062_g_at	0.82846	7.53971	3.54567	0.00476501	0.118665	-2.04549	IL10RA
1403_s_at	0.828008	6.73	2.64492	0.0232299	0.25603	-3.57149	CCL5
35437_at	-0.827122	2.97572	-1.89422	0.0854567	0.443893	-4.77532	NPY1R
41159_at	0.827021	5.43414	3.65524	0.00394337	0.107073	-1.86116	CLTC
692_s_at	-0.826904	7.74784	-3.39189	0.00622581	0.137907	-2.30547	SOD3
34606_s_at	-0.826864	3.61523	-1.11953	0.287354	0.688541	-5.78604	ATF7
39321_at	-0.826797	0.709314	-1.3093	0.217784	0.624035	-5.57127	GABRA5
32278_at	-0.826748	1.73123	-1.36957	0.198809	0.606488	-5.49797	CHML
41017_at	-0.826366	2.93074	-2.33787	0.0398699	0.328619	-4.07928	MYBPH
36897_at	0.825569	3.73326	1.27598	0.2289	0.634046	-5.61078	MLC1
39540_at	-0.825431	6.15945	-2.97478	0.0129618	0.199337	-3.01424	ZBTB7A
235_at	-0.824847	5.00977	-2.0833	0.0619824	0.390463	-4.48576	S100B
36018_at	-0.82471	4.73143	-3.53848	0.0048247	0.118871	-2.05761	SOX10
1884_s_at	0.824392	6.92355	3.25712	0.00788194	0.155739	-2.53421	PCNA
34270_at	0.823772	3.83877	1.22588	0.246476	0.651822	-5.66878	LSM5
258_at	0.823272	4.54117	1.89769	0.08496	0.442948	-4.77012	LTA
40016_g_at	-0.823122	6.70455	-3.71587	0.00355311	0.103606	-1.75957	MAST4
38010_at	-0.823025	5.72454	-3.66534	0.00387541	0.106372	-1.84422	BNIP3
41106_at	0.822381	5.05618	1.5977	0.139124	0.534508	-5.20083	KCNN4
1360_at	0.822261	3.09529	1.48585	0.166106	0.573394	-5.35022	XRCC4
37109_at	0.82126	1.74834	1.72911	0.112418	0.492021	-5.01713	PROZ
35937_at	0.820996	7.19978	4.09747	0.00186111	0.07859	-1.12827	MICB
39251_at	0.820901	3.9018	1.87675	0.0879999	0.44838	-4.80144	CCNC
34551_at	0.820532	1.30957	1.30183	0.220235	0.62715	-5.58018	POU4F2
39952_at	-0.819892	0.485647	-1.59924	0.138781	0.534166	-5.19873	JAKMIP2
36311_at	0.819022	5.85012	3.0087	0.0122077	0.193637	-2.9566	PDE1A
41163_at	0.818852	8.01479	2.34522	0.039361	0.32674	-4.06732	TMED3
35672_at	-0.818591	3.90546	-1.51943	0.157564	0.561152	-5.30608	AHCTF1
40151_s_at	-0.818543	6.55933	-3.04588	0.0114322	0.188111	-2.89341	PEX5
40326_at	-0.817976	4.72876	-3.15321	0.00946128	0.17167	-2.71087	CBLN1
33541_s_at	0.81796	4.4361	1.68081	0.121649	0.50511	-5.08562	LAIR2
1025_g_at	-0.817032	4.335	-2.06875	0.063547	0.39504	-4.50845	CYP1A1
36116_at	-0.816429	6.69297	-2.58607	0.0257741	0.26939	-3.66989	TRIP10
34474_at	0.815986	5.19537	2.20474	0.0502694	0.360626	-4.2939	TMEM110
37795_at	0.815556	4.40134	2.17655	0.0527844	0.368208	-4.33881	ARSB
1702_at	-0.815449	1.80917	-0.958629	0.358854	0.734562	-5.94725	IL2RA
40720_at	0.815021	4.42316	3.88913	0.00264365	0.0913257	-1.47107	TRAF3IP3
40374_at	0.814821	1.05619	2.13493	0.0567169	0.378093	-4.40471	ANKRD1
32527_at	-0.813525	9.21443	-2.90427	0.0146829	0.212599	-3.13393	ADIRF
41074_at	0.813282	3.90683	1.09535	0.297347	0.697049	-5.81155	LGR5
32039_at	0.813215	6.40771	2.62833	0.0239209	0.260047	-3.59927	AP3B1
31609_s_at	0.812841	10.4042	3.65983	0.00391232	0.106857	-1.85346	PCOLCE
750_at	-0.812647	0.803415	-0.845284	0.416408	0.774653	-6.04818	TRHR
40813_at	0.812581	5.05056	2.2759	0.044423	0.341378	-4.17969	SLC5A3
103_at	0.812495	10.5629	3.58538	0.00444855	0.113469	-1.97859	THBS4
414_at	-0.812419	4.36694	-2.16632	0.0537259	0.371144	-4.35505	HOXD10
32442_at	-0.812236	1.30632	-1.37682	0.196623	0.604766	-5.489	LOC100506699
32358_at	0.81217	2.54378	1.15739	0.272237	0.677908	-5.74524	WISP3
35872_at	-0.811627	4.09655	-4.17332	0.00164002	0.0739532	-1.00471	PDE3B
31665_s_at	0.811476	4.65122	1.68838	0.120158	0.503	-5.07495	EIF2A
35904_at	-0.810653	1.79057	-1.88076	0.0874099	0.446998	-4.79545	SLC10A2
34447_at	0.810565	4.11916	1.89753	0.0849835	0.442948	-4.77036	CHRNA4
35072_at	0.810213	2.10371	1.06703	0.309386	0.704728	-5.84086	FAM76A
34227_i_at	0.809849	8.19281	1.72258	0.11363	0.493737	-5.02646	PRG4
38465_at	0.809134	9.5433	2.85401	0.0160482	0.219492	-3.21909	PAM
38332_at	0.808863	7.16004	3.37563	0.00640511	0.139982	-2.33303	P2RX4
39898_at	-0.808831	1.26078	-1.16772	0.268219	0.674493	-5.73392	FAM13C
37273_at	0.808221	3.10865	1.32044	0.214169	0.62028	-5.5579	ERBB4
37755_at	-0.808168	3.95333	-1.44338	0.177476	0.585872	-5.40512	BTBD3
37725_at	0.807358	8.62917	2.56402	0.026797	0.27418	-3.70666	PPP1CC
37177_at	0.806542	6.23245	2.71561	0.0205009	0.239227	-3.45278	CD58
38918_at	-0.806321	6.246	-3.22195	0.00838395	0.15947	-2.59399	SOX13
33658_at	-0.806114	1.99495	-1.03209	0.324738	0.716726	-5.87616	ZNF124
34126_at	-0.806028	2.13957	-2.18683	0.0518539	0.366505	-4.32246	BRSK2
36336_s_at	-0.805905	6.54132	-1.82711	0.0956081	0.461978	-4.87497	SBNO2
32424_at	-0.805172	9.15735	-1.67466	0.122873	0.507303	-5.09427	HAS1
37847_at	-0.80501	3.27022	-1.39379	0.191582	0.600388	-5.46786	USH1C
36448_at	0.804746	4.35195	1.3898	0.192758	0.601384	-5.47285	ABI2
39978_at	-0.804693	3.72694	-1.99875	0.0716138	0.410998	-4.61674	HSD17B3
32381_at	-0.80452	2.0349	-1.7967	0.100562	0.472358	-4.91953	RORB
35129_at	0.804414	0.912845	1.43238	0.180527	0.590415	-5.41916	SPAM1
1782_s_at	0.803521	5.74529	2.49954	0.0300215	0.290461	-3.81375	STMN1
37319_at	-0.803472	8.46712	-2.44105	0.0332747	0.303559	-3.91037	IGFBP3
31973_at	-0.803393	2.70323	-1.42782	0.181805	0.590959	-5.42497	CACNA1G
33709_at	-0.803245	3.29484	-1.93168	0.0802328	0.432965	-4.71894	PDE9A
34801_at	-0.803216	5.07431	-2.70669	0.0208267	0.241245	-3.46778	PAN2
38164_at	-0.802449	4.94698	-2.10306	0.0599144	0.385959	-4.45483	RPGR
34696_at	0.801995	3.16365	1.4814	0.167268	0.575928	-5.35603	HIBCH
35863_g_at	-0.801779	2.84947	-3.16783	0.00922099	0.168212	-2.68601	SLC15A2
37121_at	0.801715	6.11264	1.61839	0.134579	0.527863	-5.17248	NKG7
41072_at	0.80097	4.45832	1.57602	0.144034	0.542694	-5.23032	CAV3
39757_at	0.800613	5.93569	1.94511	0.0784339	0.42704	-4.69861	SDC2
32102_at	0.800464	4.2142	1.76286	0.106348	0.481465	-4.96864	SACS
36495_at	0.800422	9.86618	2.49069	0.0304931	0.293003	-3.82841	FBP1
1384_at	0.800307	0.95298	1.64452	0.129025	0.519142	-5.13635	PPP2R2B
39032_at	-0.800195	7.57947	-3.3344	0.00688378	0.144715	-2.40297	TSC22D1
38414_at	0.799945	4.09135	1.70176	0.117565	0.499551	-5.05604	CDC20
40786_at	0.799645	6.29622	2.67333	0.0220922	0.248606	-3.52384	PPP2R5C
36022_at	-0.799567	1.68807	-1.04834	0.317529	0.711168	-5.85987	DNAJC6
32472_at	-0.799561	3.97642	-1.23481	0.243264	0.64773	-5.65856	OXT
32410_at	0.798951	5.24991	1.54974	0.150185	0.55044	-5.26572	MYOG
41018_at	0.798582	7.61319	3.61657	0.0042152	0.110877	-1.92611	ABHD14A
37585_at	-0.797602	5.76133	-1.84139	0.0933601	0.457356	-4.85392	SNRPA1
1969_s_at	0.796416	4.66156	1.44604	0.176745	0.585869	-5.40171	CDK7
33105_at	-0.796249	4.49412	-1.07016	0.308037	0.70399	-5.83765	PLEKHB1
32642_at	0.796232	3.30362	1.22187	0.247929	0.653695	-5.67335	NCAN
33665_s_at	0.796054	4.82782	3.28104	0.00755809	0.152442	-2.49357	CSF2RA
38463_s_at	0.795981	3.76375	2.76662	0.018732	0.234817	-3.36683	AMPD3
33328_at	0.795264	9.04509	2.82569	0.0168728	0.224248	-3.26702	HEG1
36326_at	-0.795044	1.41689	-0.99727	0.340598	0.725503	-5.9104	NHLH2
35223_at	0.794849	3.57739	2.14092	0.0561338	0.376992	-4.39524	HPS5
36161_at	0.794119	6.78602	1.99455	0.0721276	0.411701	-4.62319	AP2B1
32663_at	-0.793911	-0.0137092	-1.15823	0.271908	0.677908	-5.74432	RHAG
41522_at	0.792752	6.76707	4.25101	0.00144185	0.0704498	-0.878898	MFNG
37168_at	0.791835	2.4893	1.08431	0.301995	0.700015	-5.82304	LAMP3
32510_at	0.791713	7.73923	3.91084	0.00254808	0.0906254	-1.43512	AKR7A2
35064_at	-0.791199	3.21084	-1.71755	0.114568	0.49539	-5.03362	TRIM31
963_at	0.790463	3.66581	1.69237	0.119381	0.501747	-5.06933	LIG4
35144_at	0.790462	2.68342	2.25839	0.0457983	0.345926	-4.20792	ZC3H7B
34726_at	-0.790422	5.78147	-2.91471	0.0144141	0.21064	-3.11621	CACNB3
34271_at	-0.790392	-0.708064	-2.10016	0.0602139	0.386508	-4.45938	APOBEC2
40412_at	0.79011	4.74578	2.68266	0.021731	0.246963	-3.50818	PTTG1
39562_at	0.790005	4.63064	1.87047	0.0889299	0.450032	-4.81079	CGGBP1
39240_at	0.789813	4.09295	1.54476	0.151376	0.552326	-5.27238	NRXN1
32488_at	0.789587	9.92197	3.22789	0.00829688	0.158722	-2.58388	COL3A1
35676_at	0.789165	4.01959	1.83488	0.0943786	0.458435	-4.86353	DNALI1
41537_r_at	-0.789019	6.5065	-2.55595	0.0271812	0.276543	-3.7201	NFIX
306_s_at	0.788728	8.50338	2.81543	0.0171818	0.225742	-3.28437	HMGN1
823_at	-0.788601	7.02797	-3.9725	0.00229583	0.0875667	-1.33332	CX3CL1
37351_at	-0.788552	7.56225	-4.21839	0.00152181	0.0719476	-0.931629	UPP1
31822_at	0.788551	7.70533	3.73135	0.00346	0.102576	-1.73368	CUX1
37359_at	0.78792	8.23261	4.15302	0.00169636	0.0755097	-1.03771	SPCS2
38250_at	-0.786513	4.5013	-3.03767	0.0115991	0.188967	-2.90737	WDR43
32128_at	0.786027	7.35349	1.32687	0.212105	0.618591	-5.55014	CCL18
34786_at	-0.786015	5.25814	-3.25403	0.00792475	0.15634	-2.53946	KDM3A
39839_at	-0.785682	8.45653	-3.73085	0.00346299	0.102576	-1.73452	YBX3
32612_at	-0.785639	10.226	-4.25725	0.00142707	0.0701096	-0.868831	GSN
38403_at	0.7856	6.85876	2.39114	0.0363204	0.316918	-3.99233	LAMP2
31657_at	-0.785404	1.86789	-1.32976	0.211183	0.617433	-5.54665	LOC100287387
32283_at	-0.785182	1.8992	-1.80949	0.0984511	0.468531	-4.90084	LINC00893
131_at	-0.784789	6.23447	-2.72444	0.0201832	0.238726	-3.43792	TAF11
35196_at	-0.784457	1.78665	-1.4307	0.180996	0.590587	-5.4213	PLAA
32695_at	0.784341	7.23891	2.58279	0.025924	0.269618	-3.67537	HTATSF1
35486_at	-0.784245	0.768683	-1.33947	0.208107	0.613342	-5.53487	LIN7A
36570_at	0.783919	0.974711	1.26796	0.231641	0.637591	-5.62017	CALB1
35222_at	0.782903	2.98136	1.69601	0.118673	0.500849	-5.06418	ZNF75D
32793_at	0.782852	6.46761	2.495	0.0302628	0.291455	-3.82128	TRBC1
37474_at	0.782501	2.04891	1.15659	0.272547	0.678195	-5.7461	OIP5
37684_at	0.780221	8.50023	3.99962	0.00219323	0.0849441	-1.28867	SLCO2B1
33936_at	0.780103	5.90048	2.06153	0.0643379	0.396646	-4.5197	GALC
38601_at	-0.779772	4.13366	-1.29929	0.221077	0.628585	-5.58322	BEST1
39656_at	-0.779769	2.48174	-1.39731	0.190552	0.59988	-5.46346	RGS6
40613_at	0.779666	5.63668	2.10311	0.059909	0.385959	-4.45475	C6orf62
32371_at	0.779446	4.46076	1.54597	0.151087	0.552268	-5.27077	SUSD5
37295_at	-0.779169	6.56055	-2.53118	0.0283945	0.281847	-3.76129	GTF2E2
38747_at	-0.779137	8.53792	-2.82722	0.0168272	0.224248	-3.26444	CD34
39882_at	-0.778766	0.887135	-1.38865	0.193098	0.601384	-5.47429	TIMM8A
37296_at	0.778611	5.87637	3.23482	0.00819655	0.157969	-2.57211	ARL1
32966_at	0.778301	3.22392	1.35502	0.20326	0.609725	-5.51588	APOF
32953_at	-0.778227	3.76569	-2.2855	0.0436863	0.340895	-4.16419	CD5
667_at	-0.777747	4.5204	-2.03339	0.0675093	0.402442	-4.56336	AVPR2
34961_at	0.777526	2.02122	1.11258	0.290201	0.69025	-5.79342	CD96
40815_g_at	0.777519	7.52	2.89643	0.0148878	0.212839	-3.14721	IDS
39643_at	-0.776736	3.80059	-2.29389	0.0430525	0.339314	-4.15064	POLG2
41037_at	-0.776327	5.31086	-3.27724	0.00760854	0.152866	-2.50001	TEAD4
40233_at	0.775339	4.38515	1.95287	0.0774101	0.42393	-4.68682	DGCR6L
41367_at	-0.775267	1.81169	-2.26161	0.0455419	0.345708	-4.20272	HNF4G
34702_f_at	-0.775226	2.32127	-2.42127	0.0344506	0.30976	-3.9429	TPTEP1
35977_at	0.773976	0.651801	0.920022	0.377787	0.747991	-5.98284	DKK1
752_s_at	-0.773722	8.61332	-3.17375	0.00912541	0.167711	-2.67594	DNAJB1
41439_at	0.773273	6.38233	2.11002	0.059202	0.385959	-4.44391	MYO1B
31598_s_at	-0.772617	3.44722	-1.1835	0.262176	0.667953	-5.71648	GALE
38162_at	-0.771166	3.55108	-1.12626	0.284622	0.686095	-5.77887	RIMS2
41794_at	0.771126	1.87679	1.29372	0.222924	0.630178	-5.58983	PDE6H
38279_at	-0.771105	3.19652	-1.33449	0.20968	0.61525	-5.54092	GNAZ
34572_at	-0.770703	3.11517	-2.34741	0.0392104	0.326349	-4.06375	CA7
41378_at	0.770262	4.34869	2.4869	0.0306971	0.293584	-3.83468	SGCD
34595_at	0.770116	3.49553	1.50867	0.16026	0.565294	-5.3203	MYO1A
1262_s_at	0.76981	4.64348	2.84247	0.0163791	0.221416	-3.23862	TGFB2
39246_at	0.769529	3.74385	1.47014	0.170237	0.579302	-5.37065	STAG1
1277_at	-0.769112	4.57258	-1.68481	0.120861	0.504119	-5.07999	ARHGEF16
33262_at	-0.76857	2.67187	-0.926542	0.374541	0.746767	-5.97692	SLC25A16
40340_at	0.76763	2.74512	1.35325	0.203806	0.610124	-5.51804	SMIM8
37671_at	0.767285	6.78669	2.59466	0.0253865	0.266776	-3.65556	LAMA4
36706_at	-0.766378	4.78993	-1.48594	0.166083	0.573394	-5.3501	CDKL5
32777_at	0.765583	5.30009	2.64973	0.0230335	0.255554	-3.56343	WRB
37015_at	0.765526	8.39816	1.66762	0.124286	0.509159	-5.10413	ALDH1A1
36926_at	-0.765433	5.47167	-2.18478	0.0520377	0.36678	-4.32572	MAPK6
506_s_at	-0.765376	8.31611	-2.30676	0.0420961	0.335971	-4.12979	STAT5A
37573_at	0.765111	10.0182	2.78095	0.0182629	0.232004	-3.34263	ANGPTL2
35557_at	-0.764938	2.48839	-3.33736	0.00684827	0.144537	-2.39795	ZFP69B
38532_at	-0.764714	2.38205	-1.18536	0.261472	0.667612	-5.71442	ZBTB39
38435_at	0.764467	8.95726	3.63147	0.00410822	0.108972	-1.90107	PRDX4
40019_at	0.764105	6.54818	2.01206	0.0700101	0.406599	-4.59628	EVI2B
34772_at	-0.764005	5.40459	-2.3589	0.0384301	0.324779	-4.04502	CORO2B
35410_at	0.763868	2.22262	0.851254	0.413228	0.772926	-6.04314	CXCL6
37589_at	0.763489	4.89931	3.0947	0.0104888	0.180424	-2.81039	AK055981
34025_at	-0.763467	0.151043	-1.28695	0.225188	0.630987	-5.59785	GABRA6
40797_at	0.763444	5.9341	1.95223	0.077495	0.42393	-4.6878	ADAM10
33802_at	0.763437	8.5683	1.87493	0.0882686	0.448663	-4.80415	HMOX1
40186_at	0.763137	5.89313	2.09144	0.0611218	0.388582	-4.47303	DUSP9
36750_at	0.762955	3.63419	2.12583	0.0576127	0.380978	-4.41904	RIMBP2
35567_at	-0.761739	2.16405	-2.53451	0.028228	0.281077	-3.75574	C20orf194
33530_at	-0.761545	1.87528	-1.30396	0.219535	0.626616	-5.57765	CEACAM8
34935_at	-0.761407	2.66156	-1.70587	0.116778	0.498989	-5.05022	FMO2
34255_at	-0.761127	7.06534	-2.44775	0.0328852	0.301751	-3.89933	DGAT1
35989_at	-0.760467	0.735747	-1.05637	0.314012	0.709256	-5.85174	MYOZ2
34662_at	-0.760066	3.33549	-1.7271	0.112789	0.492761	-5.02	MINA
34176_at	-0.759441	6.03367	-3.9426	0.00241471	0.0889264	-1.38263	SMAGP
40419_at	-0.759262	10.1539	-3.64438	0.00401783	0.107705	-1.87939	STOM
417_at	0.758768	2.21213	1.82367	0.0961576	0.463038	-4.88004	PRKCE
37306_at	0.758141	8.6941	3.14313	0.00963064	0.172553	-2.72801	CYFIP1
37074_at	-0.757531	3.88798	-1.90131	0.0844451	0.441493	-4.76469	SNTB1
36779_at	-0.757508	3.90832	-2.41963	0.0345502	0.310263	-3.9456	FABP6
34950_at	0.757126	5.66656	3.8757	0.00270459	0.0913257	-1.49332	ZNF423
36453_at	0.756595	3.11066	1.36775	0.199363	0.606603	-5.50022	KBTBD11
33386_at	-0.7559	6.82726	-2.90993	0.0145365	0.211693	-3.12432	H1F0
36904_at	-0.755786	2.14577	-2.21142	0.0496906	0.358602	-4.28323	KIF1A
33001_s_at	0.75507	2.98592	2.04035	0.066711	0.40049	-4.55258	TGM5
33082_at	-0.755006	3.30166	-0.784715	0.449604	0.793598	-6.09759	ITGA10
38559_at	0.754473	3.14361	1.48295	0.166862	0.575	-5.354	TET3
34604_at	-0.754342	3.72753	-1.60494	0.137519	0.531855	-5.19094	SLC6A4
41453_at	-0.754342	3.74233	-1.27194	0.230277	0.635319	-5.61552	DLG3
32665_at	-0.754072	4.69368	-2.78089	0.0182648	0.232004	-3.34273	PPM1B
31916_at	0.753689	2.11157	1.55142	0.149784	0.549761	-5.26346	KLRAP1
32062_at	0.753428	2.95651	1.91235	0.0828912	0.437352	-4.74811	LRRC14
39695_at	0.753211	7.04116	1.90384	0.0840859	0.440344	-4.76089	CD55
41422_at	0.753091	2.63875	2.13688	0.056526	0.378093	-4.40162	DPYS
31891_at	-0.752699	8.3685	-2.10659	0.0595519	0.385959	-4.44929	CHI3L2
34471_at	-0.752605	2.68431	-0.884342	0.395901	0.760482	-6.01463	MYH8
1979_s_at	-0.752086	5.97543	-2.11779	0.0584156	0.384491	-4.4317	NOP2
36191_at	-0.751963	3.43363	-2.77367	0.0184997	0.233344	-3.35492	TFAM
32890_at	-0.751581	0.489684	-1.68441	0.120939	0.504119	-5.08056	DCC
32132_at	0.751183	3.19383	1.28972	0.22426	0.630325	-5.59457	DZIP3
36606_at	-0.751099	6.62716	-2.03221	0.0676445	0.402647	-4.56517	CPE
36149_at	0.75104	8.05521	2.85363	0.016059	0.219492	-3.21974	DPYSL3
35769_at	-0.750959	7.16966	-4.06355	0.00196985	0.0811303	-1.18374	GPR56
33721_at	-0.750947	2.3518	-0.925858	0.37488	0.746767	-5.97754	ABCC2
32041_r_at	0.750626	2.30209	1.11401	0.289612	0.689787	-5.7919	CDC5L
39087_at	-0.75027	1.27349	-1.34951	0.204966	0.610124	-5.52262	FXYD3
32074_at	0.750081	2.97596	1.52818	0.155404	0.558642	-5.29449	DCLRE1A
39950_at	0.750013	4.65828	2.06266	0.0642133	0.396465	-4.51794	SMPDL3A
32411_at	-0.749939	1.0375	-2.06257	0.0642232	0.396465	-4.51808	SP4
33299_at	0.749868	5.19879	2.69078	0.0214211	0.245651	-3.49453	GPR125
40358_at	0.749796	5.67871	1.36895	0.198996	0.606488	-5.49873	GLI3
34258_at	-0.749418	3.72044	-1.28987	0.22421	0.630325	-5.5944	MKLN1
40078_at	0.749386	9.19216	2.37295	0.0374965	0.320493	-4.02208	PRSS23
37130_g_at	-0.74928	4.91637	-2.86941	0.0156167	0.217874	-3.193	NPFF
40811_at	-0.74925	5.50602	-2.18778	0.0517685	0.366505	-4.32095	ZNF451
39649_at	0.748823	8.11702	2.60632	0.0248691	0.265362	-3.63608	ARHGAP4
38339_at	-0.748295	0.908253	-1.35282	0.20394	0.610124	-5.51857	BBOX1
609_f_at	-0.748167	10.6844	-3.53563	0.00484862	0.118871	-2.06242	MT1B
38238_at	0.74804	1.08401	1.31674	0.215363	0.621631	-5.56234	SLC2A2
37741_at	0.747682	5.81848	1.45031	0.175576	0.584865	-5.39623	PYCR1
33041_at	-0.747664	3.3497	-1.75814	0.10718	0.482396	-4.97546	GJC1
40511_at	-0.74754	2.60802	-1.12156	0.286531	0.687763	-5.78389	GATA3
844_at	-0.747445	7.49794	-2.54273	0.0278222	0.279239	-3.74209	PPP1R1A
41103_at	-0.747281	4.54016	-1.11352	0.289815	0.689895	-5.79242	BRPF1
1291_s_at	0.746464	4.52529	2.05465	0.0651007	0.398637	-4.5304	FGFR4
37782_at	-0.746422	2.20074	-0.953377	0.361389	0.735476	-5.95216	SST
34157_f_at	-0.746289	5.46082	-1.5779	0.143602	0.542049	-5.22777	HIST1H2AL
31983_at	-0.746208	3.06297	-1.34654	0.205892	0.611092	-5.52625	EMX2
39783_at	0.746122	7.19191	2.51811	0.0290558	0.285271	-3.78298	KIAA0100
37516_at	-0.745825	0.784976	-2.07169	0.063228	0.394036	-4.50388	DDN
36656_at	0.745746	2.53427	1.05199	0.315924	0.710423	-5.85617	CD36
34451_at	-0.745465	2.51987	-0.999631	0.339505	0.725215	-5.90811	MPP6
41114_at	-0.744836	5.81679	-2.34657	0.0392684	0.326616	-4.06512	MAST2
39496_s_at	-0.744508	4.44199	-2.2604	0.0456384	0.345708	-4.20468	RNFT2
1076_at	-0.744154	2.76987	-1.25222	0.237105	0.644106	-5.6385	IL1A
39970_at	-0.744117	0.129428	-2.04209	0.0665136	0.40032	-4.54989	NR0B1
37528_at	0.743918	6.36493	1.76961	0.105171	0.479833	-4.95888	ASPH
AFFX-MurIL4_at	-0.74364	1.50552	-0.838486	0.42005	0.776394	-6.05389	Il4
41056_at	0.743447	3.91556	3.05107	0.0113279	0.187759	-2.88459	PART1
35692_at	0.743354	3.82589	1.60208	0.138151	0.533423	-5.19485	TMEM158
34513_at	-0.742991	1.94769	-1.48615	0.166027	0.573394	-5.34982	TSHR
341_at	0.742891	7.01733	3.19667	0.00876481	0.163947	-2.63696	PTAFR
32025_at	-0.742243	7.28243	-2.71844	0.0203984	0.239227	-3.44801	TCF7L2
34453_at	0.741585	2.60629	1.29112	0.223792	0.630178	-5.59291	CYP2B7P
41713_at	0.74146	5.32759	3.50911	0.00507684	0.121622	-2.10718	ZKSCAN1
36270_at	0.741031	4.48593	2.33782	0.0398737	0.328619	-4.07936	CD86
36873_at	-0.740793	3.04595	-1.05709	0.313696	0.709192	-5.851	VLDLR
32754_at	0.740335	6.56557	1.0547	0.314738	0.709495	-5.85342	TPM3
1495_at	0.740268	6.64306	3.65032	0.00397696	0.107293	-1.86943	LTBP1
32511_at	-0.739928	4.62965	-1.84486	0.0928205	0.457356	-4.84879	TMEM246
31865_at	-0.739864	1.37342	-0.836913	0.420895	0.77666	-6.0552	DBF4
34520_at	0.73954	1.0097	1.81632	0.0973397	0.466266	-4.89082	HCN2
36555_at	-0.739408	8.00489	-3.95614	0.0023601	0.088423	-1.36028	SNCG
41009_at	0.738406	0.956676	1.01628	0.331873	0.721568	-5.89183	ANO3
36091_at	0.738025	6.60213	2.0609	0.0644073	0.39688	-4.52068	SKAP2
35867_at	-0.737745	0.774557	-0.857927	0.409693	0.770256	-6.03747	SLC22A2
32083_at	0.737513	6.05954	2.88654	0.0151505	0.214691	-3.16397	GPR137B
38351_at	-0.737316	4.85257	-3.13769	0.0097234	0.173153	-2.73727	KIAA1462
41580_at	-0.737064	1.34725	-1.00376	0.337598	0.725017	-5.90409	ARMCX4
39225_at	0.736628	5.94837	1.44039	0.178301	0.587269	-5.40894	AGPS
37953_s_at	-0.73645	3.54826	-1.59858	0.138928	0.534166	-5.19963	ASIC1
40964_at	-0.736399	4.12087	-1.84364	0.0930097	0.457356	-4.85059	HK2
559_s_at	-0.736395	5.26215	-2.018	0.0693042	0.404728	-4.58712	TLX1
40240_at	-0.736299	5.90199	-2.82085	0.017018	0.224849	-3.27521	GPRC5B
35798_at	-0.736291	8.60507	-2.01758	0.0693542	0.404728	-4.58777	GRINA
37580_at	0.735771	3.24997	1.12782	0.283989	0.685701	-5.77719	SH3GL3
36243_at	0.734886	4.53742	1.45381	0.174623	0.584564	-5.39173	TLR1
39714_at	0.734744	7.6701	1.84176	0.0933028	0.457356	-4.85338	SH3BGRL
40339_at	0.734626	2.31468	1.34998	0.204819	0.610124	-5.52204	GABRP
32626_at	0.734298	6.40388	2.30243	0.0424159	0.33673	-4.13681	GFPT1
32075_at	0.733893	5.18052	2.26033	0.0456435	0.345708	-4.20479	ZBTB14
1115_at	0.733283	2.767	0.81986	0.430137	0.781425	-6.06931	PF4
34615_at	-0.732588	2.81129	-0.93022	0.372718	0.745201	-5.97356	KRT12
37523_at	-0.732475	2.49169	-1.46313	0.172107	0.581645	-5.37971	ACADL
35009_at	-0.731912	2.02633	-0.778862	0.452901	0.794763	-6.10219	LRP2
31622_f_at	-0.731218	10.5784	-2.85356	0.0160608	0.219492	-3.21985	MT1F
40742_at	0.73108	8.00227	3.17014	0.00918344	0.167896	-2.68207	HCK
32427_at	-0.730995	2.56887	-1.52604	0.15593	0.559522	-5.29733	CRYGD
40021_at	0.730853	3.44203	1.38642	0.193758	0.601523	-5.47706	KCND1
2044_s_at	0.730782	4.97945	2.45871	0.0322578	0.299745	-3.88126	RB1
32418_at	0.73061	4.00307	3.10892	0.010229	0.177989	-2.7862	PDE1C
33290_at	-0.729964	4.39301	-2.17849	0.0526071	0.36758	-4.33572	INPP5B
35539_at	0.729505	0.504832	0.949611	0.363215	0.736619	-5.95567	IMPG1
36030_at	0.729498	7.44206	3.29206	0.00741352	0.150973	-2.47485	IFFO1
32250_at	-0.729387	8.76598	-2.37399	0.0374285	0.320493	-4.02039	CFH
38826_at	0.728392	6.29387	2.9495	0.0135542	0.204708	-3.05718	SEPT6
136_at	-0.728276	4.15557	-1.67877	0.122053	0.505589	-5.08848	GPR31
38543_at	0.728138	4.19088	1.1394	0.279341	0.680354	-5.76476	ALK
37255_at	0.727845	5.40362	1.86261	0.0901077	0.452366	-4.82248	NDST2
38997_at	-0.727819	9.03936	-2.59768	0.0252513	0.266776	-3.65051	SLC25A1
31431_at	0.727668	10.5457	3.87087	0.0027269	0.0913257	-1.50134	FCGRT
39494_at	0.727617	0.932086	0.626652	0.543993	0.837412	-6.21086	GTF2H2
41068_at	-0.727444	2.43189	-1.26323	0.233274	0.63779	-5.6257	ODF2
39542_at	0.727443	6.69693	3.20002	0.0087133	0.163226	-2.63126	ENC1
40097_at	-0.727188	2.8912	-3.79505	0.00310277	0.0972491	-1.62737	EIF1AY
34818_at	0.726944	6.53983	2.05699	0.06484	0.398007	-4.52676	ETV5
37949_at	-0.726522	2.91064	-2.17962	0.0525041	0.367102	-4.33392	SNRPD1
37226_at	0.726326	5.19761	3.48247	0.00531724	0.123866	-2.15218	BNIP1
40357_at	-0.725869	2.72253	-1.19592	0.257493	0.663356	-5.70263	INHBA
37128_at	-0.725545	4.06821	-1.66361	0.125096	0.511097	-5.10974	SOCS7
41589_at	0.72541	3.05983	1.87979	0.0875524	0.447185	-4.7969	KCNQ2
40143_at	0.725208	6.5028	3.02809	0.0117968	0.190713	-2.92365	FAM53B
41092_at	0.725191	1.15735	2.45569	0.0324292	0.299745	-3.88623	LDHC
37926_at	-0.725078	4.98735	-3.73985	0.00340998	0.102576	-1.71947	KLF5
36170_at	0.724976	8.58581	3.54176	0.00479733	0.118871	-2.05207	ETHE1
37979_at	-0.723184	2.91755	-1.24248	0.240536	0.646442	-5.64975	YAP1
1324_at	0.723014	3.871	1.8576	0.0908664	0.454368	-4.82992	RAD9A
33229_at	0.722952	6.22598	2.28197	0.0439563	0.340895	-4.1699	RPS6KA3
33362_at	-0.722793	4.88618	-3.50589	0.00510532	0.121622	-2.11262	CDC42EP3
39642_at	-0.722704	1.52077	-1.80368	0.0994041	0.470596	-4.90933	ELOVL2
37103_at	0.722273	2.954	1.27708	0.228524	0.633926	-5.60948	BEAN1
37944_at	-0.722059	4.86226	-2.80362	0.0175446	0.228134	-3.30433	GCH1
40688_at	0.72203	4.52169	2.00959	0.0703043	0.407015	-4.60007	LAT
37123_at	0.722	3.29113	0.934444	0.370633	0.742518	-5.96969	VILL
31508_at	-0.721661	10.4729	-4.13576	0.00174586	0.0764731	-1.06581	TXNIP
37541_at	0.720157	6.68464	3.59942	0.00434189	0.112547	-1.95496	SELPLG
39813_s_at	0.720115	3.66419	1.24898	0.238242	0.645158	-5.64225	PCNXL4
545_g_at	-0.719655	5.59964	-2.49157	0.0304457	0.292885	-3.82695	NFKB2
36911_at	-0.719576	1.39126	-0.801399	0.440292	0.788971	-6.0843	TYRP1
39230_at	0.719274	4.32289	1.81565	0.0974481	0.466583	-4.89181	APOBEC3B
35101_at	-0.719266	3.37583	-1.37946	0.19583	0.603529	-5.48571	GP9
41245_at	0.719163	4.76904	1.8647	0.0897934	0.451341	-4.81937	GDF10
39266_at	0.718759	5.88304	3.28837	0.00746157	0.15129	-2.48111	KCND3
34530_at	0.718698	6.05047	2.75745	0.0190381	0.235968	-3.38228	LINC00847
40396_at	0.718151	6.35885	3.73566	0.00343456	0.102576	-1.72648	P2RX5
33013_at	-0.717945	3.61641	-1.74481	0.109558	0.486042	-4.99464	PDHA2
36144_at	0.716982	2.46846	1.07112	0.307623	0.70399	-5.83666	SYT11
40084_at	0.716978	7.02472	2.76601	0.0187519	0.234817	-3.36784	TFCP2
34627_at	-0.716941	4.0837	-1.35731	0.202553	0.609059	-5.51306	KRT35
33428_s_at	0.716744	5.89412	3.2678	0.00773562	0.154293	-2.51606	ATRN
36062_at	0.716698	7.72103	2.6011	0.0250994	0.266776	-3.6448	LPXN
38649_at	0.716319	6.72583	2.16482	0.0538656	0.371144	-4.35743	FNDC3A
34331_at	0.715869	2.76115	1.8998	0.0846594	0.442063	-4.76696	EPHB1
1267_at	-0.715503	5.33879	-2.91058	0.0145199	0.211693	-3.12322	PRKCH
31471_at	-0.715415	3.82129	-1.24161	0.240846	0.646442	-5.65076	ZNF674
31314_at	0.715317	2.77811	1.29587	0.222211	0.629348	-5.58728	BMP3
40167_s_at	0.715238	6.56957	2.76043	0.018938	0.23585	-3.37726	WSB2
37739_at	-0.715174	8.27704	-3.32573	0.00698901	0.146098	-2.41768	SSRP1
32398_s_at	-0.715091	2.59402	-1.52359	0.156534	0.56015	-5.30058	LRP8
32685_at	0.715028	2.25535	0.921191	0.377203	0.747891	-5.98178	RALGPS1
37604_at	0.714821	6.08167	2.06353	0.0641181	0.396465	-4.51659	HNMT
1526_i_at	0.714696	1.9303	1.0513	0.31623	0.710423	-5.85688	FGF8
36404_at	-0.714418	3.97085	-1.9097	0.0832605	0.438008	-4.75208	GLP1R
38869_at	-0.714383	1.40949	-0.961377	0.357533	0.733737	-5.94467	PLCH1
40279_at	-0.714135	7.83836	-3.58985	0.00441426	0.113281	-1.97105	VGLL4
35620_at	-0.71393	6.12148	-2.50009	0.0299926	0.290404	-3.81285	TOMM40
41444_at	-0.713647	3.044	-1.21816	0.249278	0.654779	-5.67756	MAP2K7
38416_at	-0.713093	5.78411	-2.48509	0.030795	0.293584	-3.83767	CCT6A
37156_at	0.71291	1.96962	0.948853	0.363583	0.736853	-5.95638	ETV1
39121_at	0.712612	3.61972	1.30688	0.218577	0.625228	-5.57416	ABCD4
185_at	-0.711942	7.45882	-2.8986	0.0148307	0.212839	-3.14353	NOVA1
34206_at	0.711591	7.27888	4.11412	0.00181005	0.0774701	-1.10109	ARAP1
339_at	-0.711522	6.18083	-2.41529	0.0348138	0.311523	-3.95271	CAV2
31707_at	-0.71102	1.72602	-1.30666	0.218648	0.625234	-5.57442	ZNF10
107_at	0.710951	2.9818	1.69243	0.119368	0.501747	-5.06924	RAB40AL
40178_at	0.71095	3.23884	2.02892	0.0680257	0.402647	-4.57026	ZBTB33
31870_at	0.710788	8.90679	3.16982	0.00918868	0.167896	-2.68262	CD37
33395_at	-0.710505	4.79057	-1.32486	0.212748	0.618591	-5.55257	SZRD1
35035_at	-0.710502	2.03717	-1.17477	0.265506	0.671933	-5.72615	CHRNB3
33970_at	-0.709638	0.503781	-1.16995	0.267357	0.674049	-5.73146	MAGEB1
1337_s_at	-0.70941	5.55449	-2.19864	0.0508043	0.363019	-4.30365	RARA
37277_at	0.709336	2.31953	1.03065	0.325384	0.716726	-5.8776	NAIP
31688_at	-0.709312	4.76603	-1.4902	0.164979	0.572178	-5.34454	LCE2B
172_at	0.70913	7.33554	3.55119	0.00471961	0.117921	-2.03618	INPP5D
38474_at	-0.708805	4.27114	-2.12649	0.0575472	0.380813	-4.418	CBS
35071_s_at	0.708532	5.79575	1.39418	0.191468	0.600388	-5.46737	GMDS
31966_at	0.708078	-0.328732	1.48914	0.165251	0.572273	-5.34592	DIO1
39584_at	-0.708026	2.46629	-1.53865	0.152851	0.554726	-5.28055	CAMTA1
32997_at	0.708	1.45187	1.58434	0.142131	0.538854	-5.21903	PAGE1
34618_at	-0.707287	3.32698	-1.54582	0.151123	0.552268	-5.27097	IHH
35668_at	-0.707268	1.18766	-0.878794	0.398771	0.762132	-6.01948	RAMP1
34579_r_at	0.70677	-0.580757	1.17557	0.265198	0.671559	-5.72526	DMC1
33146_at	-0.706582	8.82061	-3.07192	0.0109186	0.18437	-2.84912	MCL1
1816_at	-0.706495	3.32698	-1.43943	0.178565	0.587584	-5.41016	RASA2
39038_at	0.706476	6.75896	3.10587	0.0102842	0.178198	-2.7914	FBLN5
38356_at	-0.706355	6.19679	-3.13138	0.00983201	0.173215	-2.74799	FST
36063_at	0.706114	2.35744	1.00629	0.336438	0.724026	-5.90163	TP73-AS1
2082_s_at	0.705572	3.50129	1.43007	0.181172	0.590621	-5.4221	CDH1
38478_at	-0.705286	6.52498	-2.96779	0.0131229	0.200179	-3.02611	SFSWAP
32354_at	-0.705213	1.87582	-1.5198	0.157474	0.561152	-5.3056	NPAS3
34483_at	0.704653	3.73887	1.31258	0.216715	0.622582	-5.56734	SIGLEC6
34964_at	-0.704395	1.41935	-1.01204	0.333801	0.722737	-5.89599	HIST1H3D
37369_s_at	-0.703255	6.55717	-3.0195	0.011977	0.192219	-2.93825	NFATC4
39493_at	-0.703238	0.709678	-1.37484	0.197218	0.605562	-5.49145	SEC61A1
581_at	-0.703064	6.70643	-1.72766	0.112687	0.492761	-5.01921	LAMB1
33217_at	-0.702761	3.44578	-1.7061	0.116734	0.498989	-5.04989	RP11-84A14.5
31380_at	0.701664	3.1096	1.48809	0.165524	0.572273	-5.3473	ERN1
1693_s_at	0.701634	11.3091	3.96652	0.00231909	0.0876672	-1.34316	TIMP1
1423_at	0.701366	5.58125	2.67944	0.021855	0.247417	-3.51358	UBE2G1
34901_at	-0.700696	4.48435	-2.18263	0.0522321	0.366786	-4.32914	USP2
33565_at	-0.700581	1.71238	-0.973443	0.351774	0.731401	-5.93326	TSHB
38875_r_at	0.700561	3.79333	2.94635	0.0136299	0.20536	-3.06253	GREB1
34795_at	0.700282	7.13849	2.5267	0.0286195	0.283284	-3.76873	PLOD2
35648_at	0.699847	6.7126	3.93804	0.00243343	0.0889971	-1.39017	AUTS2
37524_at	-0.699705	3.72785	-2.45912	0.0322347	0.299745	-3.88059	STK17B
34494_at	0.699622	5.95151	2.01702	0.0694205	0.404728	-4.58863	ADAMTS2
39976_at	-0.69953	3.78233	-2.53465	0.0282212	0.281077	-3.75552	FEM1C
39423_f_at	-0.699405	7.44476	-2.39439	0.0361139	0.316648	-3.987	SPOP
34002_at	0.698894	3.43443	1.4761	0.168659	0.578271	-5.36291	HSD3B2
33571_at	-0.698718	5.46762	-1.467	0.171071	0.580245	-5.37471	PHKG1
36486_at	0.698578	2.92551	1.07754	0.304874	0.702282	-5.83005	PCNX
39676_at	-0.698548	4.48254	-2.04848	0.0657905	0.399553	-4.53997	MYF6
38420_at	0.69835	8.40174	2.20728	0.0500491	0.359454	-4.28986	COL5A2
31726_at	-0.698308	1.10487	-1.43636	0.179416	0.588945	-5.41408	GABRA3
34780_at	0.698088	8.83937	3.72984	0.00346903	0.102576	-1.73621	PLXNB2
40835_at	-0.698024	4.00693	-1.58558	0.14185	0.538647	-5.21735	TUT1
39263_at	0.697066	7.04674	2.78533	0.0181217	0.231232	-3.33523	OAS2
34377_at	-0.696881	4.42656	-1.79975	0.100055	0.47123	-4.91508	ATP1A2
33851_at	0.696386	4.494	1.23837	0.241997	0.646981	-5.65448	C16orf80
33809_at	-0.696075	4.75762	-2.21632	0.0492703	0.357384	-4.2754	GNAI1
39544_at	-0.695939	4.75545	-2.42473	0.0342419	0.309255	-3.93721	SYNM
34465_at	0.695675	0.900216	0.812344	0.434252	0.783827	-6.07545	RS1
33474_at	-0.695484	3.56767	-1.58664	0.141609	0.538075	-5.2159	GLI1
495_at	-0.695471	5.7317	-2.80941	0.0173659	0.22745	-3.29455	IL15RA
37120_at	-0.694749	2.82443	-1.29149	0.22367	0.630178	-5.59248	TKTL1
36562_at	-0.694114	6.36683	-2.03505	0.0673183	0.401872	-4.56079	CTIF
32494_at	-0.69347	2.17898	-1.55641	0.148603	0.548209	-5.25677	HTR1D
40364_at	0.693405	5.94629	3.66686	0.0038653	0.106372	-1.84167	SLC31A1
908_at	0.693308	4.62912	2.5851	0.0258183	0.269569	-3.67151	IFIT2
38304_r_at	-0.693256	1.17954	-0.983816	0.346876	0.728278	-5.92337	KL
41480_at	0.693048	3.76543	1.29332	0.22306	0.630178	-5.59031	RAD51C
743_at	0.692721	4.15559	2.21903	0.0490394	0.357036	-4.27107	NAP1L3
39252_at	0.692672	4.06456	1.96689	0.0755946	0.419726	-4.66549	SUCLG2
32473_at	-0.692497	1.61197	-2.05203	0.0653922	0.398841	-4.53446	KCNA6
40375_at	0.692481	6.91683	1.92889	0.0806114	0.433323	-4.72316	EGR3
40070_at	-0.692458	6.09479	-2.4421	0.0332133	0.303219	-3.90864	RBM10
2088_s_at	0.692364	6.53673	3.24331	0.00807529	0.157638	-2.55768	EPHB2
31356_at	-0.691977	3.30059	-1.56613	0.146322	0.544973	-5.24368	JAKMIP1
36651_at	0.691955	8.05211	2.78921	0.017998	0.230703	-3.32869	ACP2
38889_at	-0.691664	3.69175	-2.14379	0.0558563	0.375728	-4.39071	ZFYVE9
35452_at	-0.69151	1.57285	-1.54153	0.152154	0.55434	-5.2767	SCAND2P
38586_at	-0.691398	1.55332	-1.37938	0.195854	0.603529	-5.48581	FABP1
36799_at	0.69132	6.06727	2.59544	0.0253513	0.266776	-3.65425	FZD2
35807_at	0.691205	10.6399	3.28346	0.00752614	0.15204	-2.48946	CYBA
37542_at	0.690935	9.22728	2.37187	0.0375677	0.320493	-4.02385	LHFPL2
32770_at	0.690393	4.55181	2.18166	0.0523196	0.366789	-4.33068	SEC24D
1375_s_at	0.689828	8.75066	2.72498	0.020164	0.238726	-3.43701	TIMP2
36960_at	-0.689269	7.77937	-2.90566	0.0146467	0.212562	-3.13156	PHC2
41021_s_at	0.689186	3.42724	1.51175	0.159485	0.564523	-5.31624	GPD2
38495_s_at	-0.689134	3.12053	-1.74788	0.109005	0.484781	-4.99022	FUT3
36390_at	0.68883	5.73067	3.19029	0.00886363	0.164819	-2.6478	CMKLR1
38793_at	-0.688263	1.3053	-1.61524	0.135263	0.528505	-5.17681	TNNT2
912_s_at	0.688249	4.34199	1.67195	0.123415	0.507901	-5.09807	PLA2G1B
31834_r_at	-0.688203	2.94723	-0.960362	0.35802	0.733766	-5.94562	ACSL6
37464_at	-0.687887	2.23017	-1.01388	0.332961	0.722084	-5.89419	PEX13
439_at	-0.687232	0.676311	-2.53697	0.028106	0.28087	-3.75166	WNT2
39829_at	-0.686776	6.61976	-3.63151	0.004108	0.108972	-1.90102	ARL4C
39178_at	0.686513	4.44605	2.31264	0.0416666	0.335773	-4.12026	RTN1
36142_at	0.685963	5.29906	2.25029	0.0464476	0.347896	-4.22094	ATXN1
35547_at	-0.68531	4.02123	-1.8838	0.0869652	0.446532	-4.79091	SLC16A7
41098_at	-0.685305	6.85472	-2.93424	0.0139248	0.207573	-3.08307	DAAM2
37595_at	0.684739	1.04781	0.87748	0.399453	0.762653	-6.02062	FRRS1L
39145_at	-0.684402	9.28831	-3.75817	0.00330467	0.101029	-1.68887	MYL9
35820_at	0.684119	8.75082	3.21288	0.00851867	0.160532	-2.60941	GM2A
32160_at	-0.684103	6.11286	-3.133	0.00980407	0.173215	-2.74525	SIAH1
39142_at	0.684034	4.21322	1.75978	0.10689	0.482396	-4.97309	NUDT21
33284_at	-0.684023	3.77462	-1.69029	0.119786	0.502297	-5.07226	MPO
39618_at	-0.683026	0.314047	-1.02257	0.329022	0.719983	-5.88563	HAPLN1
35345_at	-0.682679	4.51948	-1.7585	0.107116	0.482396	-4.97494	HMGCS2
32881_at	0.682645	3.87165	1.22956	0.245148	0.649578	-5.66457	CCDC64
33140_at	0.682083	5.97635	2.13019	0.0571817	0.380224	-4.41218	B3GNT1
34787_at	-0.681922	7.41621	-1.40953	0.187005	0.595191	-5.4481	NRD1
32135_at	-0.681703	9.25762	-2.81632	0.0171549	0.225742	-3.28287	SREBF1
37579_at	0.681304	4.47498	1.47161	0.169847	0.578774	-5.36874	CYFIP2
1701_at	0.681265	5.14926	1.7875	0.102106	0.47519	-4.93293	TEP1
31978_at	0.681211	2.74507	0.93864	0.36857	0.741722	-5.96583	KIF25
41570_at	0.681174	1.08722	1.1979	0.256755	0.662791	-5.70041	FAM149B1
35146_at	-0.680526	6.64867	-3.21776	0.00844594	0.15947	-2.60111	TGFB1I1
36980_at	-0.678711	6.59245	-2.64756	0.023122	0.25603	-3.56707	PNRC1
39037_at	-0.67802	7.5328	-2.62415	0.0240981	0.260276	-3.60626	AFF1
39294_at	-0.677766	4.18032	-1.27655	0.228706	0.633931	-5.61011	NR2F1
41384_at	-0.677609	2.67136	-1.28986	0.224212	0.630325	-5.5944	RIPK2
38159_at	-0.677089	1.03639	-1.32454	0.212851	0.618591	-5.55296	AF070581
40350_at	0.677072	4.10274	1.35139	0.204383	0.610124	-5.52032	ADAM23
35390_at	-0.676948	4.09638	-1.15185	0.27441	0.678894	-5.75128	ABCA6
35073_at	-0.675829	2.34516	-1.058	0.3133	0.709038	-5.85007	SHOX
35004_at	-0.675647	4.80862	-1.53542	0.153632	0.55638	-5.28485	DHRS2
38584_at	0.675537	6.48447	1.71224	0.115569	0.497658	-5.04118	IFIT3
40203_at	-0.675361	8.83688	-3.37536	0.00640818	0.139982	-2.3335	EIF1
40201_at	-0.67525	2.55783	-1.29759	0.221639	0.629135	-5.58524	DDC
40542_at	-0.675127	4.68375	-1.65371	0.12712	0.51542	-5.12356	ASCL1
38363_at	0.675087	11.0133	2.79805	0.0177186	0.228748	-3.31375	TYROBP
757_at	0.674999	7.65605	2.52216	0.028849	0.284157	-3.77625	ANXA2
177_at	0.674666	5.03172	2.37567	0.0373186	0.320493	-4.01764	PLD1
41767_r_at	-0.674432	4.31681	-1.62453	0.133255	0.526305	-5.16402	GOLGA8A
34492_at	0.674392	4.29004	2.1032	0.0598998	0.385959	-4.45461	SFT2D2
34493_at	-0.674251	4.79031	-1.26421	0.232935	0.63779	-5.62456	TNFRSF10C
33018_at	-0.673581	2.92368	-1.76865	0.105337	0.479833	-4.96027	HIST1H3I
39589_at	0.672992	1.08299	0.826762	0.426381	0.779989	-6.06363	KIAA0319
31661_at	-0.67247	3.68928	-2.28116	0.0440178	0.340895	-4.1712	RNF5
110_at	-0.672384	7.05117	-2.57828	0.026131	0.270878	-3.68289	CSPG4
40863_r_at	-0.67235	7.79643	-2.4966	0.0301778	0.29108	-3.81864	CKB
35417_at	-0.672241	3.00204	-1.56484	0.146622	0.545769	-5.24542	CUBN
35030_i_at	-0.672105	1.9913	-1.16731	0.268378	0.674493	-5.73437	FRMPD4
32518_at	-0.671921	7.3388	-3.02111	0.0119432	0.192095	-2.93552	ZPR1
39103_s_at	0.671243	8.29806	3.23862	0.00814209	0.157672	-2.56565	DHRS1
1666_at	0.671193	3.0036	1.95652	0.0769338	0.42393	-4.68128	IFNA1
34007_at	-0.671164	0.0984804	-1.08197	0.302991	0.701126	-5.82548	GRM8
37532_at	0.670666	6.8025	1.4641	0.171849	0.581238	-5.37847	ACADM
39310_at	-0.670148	6.64175	-1.87583	0.0881348	0.448569	-4.8028	BDKRB2
38919_at	0.66997	2.93937	1.35156	0.204328	0.610124	-5.52011	CEP162
34284_at	-0.669939	2.91136	-1.17001	0.267336	0.674049	-5.7314	IFT88
1553_r_at	-0.669788	5.81788	-1.34091	0.207653	0.613117	-5.53311	CYP2A13
33121_g_at	0.669627	7.39337	2.29625	0.0428756	0.338554	-4.14682	RGS10
39697_at	0.669522	4.92688	1.29073	0.223923	0.630178	-5.59338	HSD11B2
34984_at	-0.6695	-0.569745	-1.05049	0.316584	0.710457	-5.85769	TRPC3
36614_at	-0.66948	9.16608	-3.81738	0.00298678	0.0954712	-1.59019	HSPA5
41812_s_at	0.669163	3.5159	1.13969	0.279225	0.680268	-5.76444	NUP210
543_g_at	0.668809	3.88138	1.25395	0.236497	0.643357	-5.63649	CRABP1
38327_at	-0.668614	4.34911	-1.47187	0.169776	0.578774	-5.3684	PMEL
35342_at	-0.668039	6.40009	-2.29933	0.0426458	0.33695	-4.14183	PTPLB
39663_at	0.667585	5.99921	1.73145	0.111987	0.491297	-5.01378	MAN2A1
33283_at	0.667485	8.88976	2.39445	0.03611	0.316648	-3.9869	ARRB2
40717_at	-0.667441	2.01465	-1.56158	0.147385	0.546753	-5.24981	CTSV
37118_at	0.666787	0.199757	1.48202	0.167104	0.575677	-5.35521	RFPL1S
32904_at	0.666116	5.66938	2.06848	0.0635769	0.39504	-4.50888	PRF1
34183_at	-0.666061	7.90688	-3.18016	0.00902312	0.166558	-2.66505	CCDC69
32906_at	0.66563	2.51914	1.24184	0.240763	0.646442	-5.65049	SLC15A1
41617_at	0.665625	5.22924	2.33154	0.0403135	0.330733	-4.08957	HBE1
384_at	0.665482	8.40702	3.10518	0.0102966	0.178198	-2.79256	PSMB10
38466_at	0.665473	8.75753	2.31534	0.041471	0.335255	-4.11589	CTSK
33036_at	-0.665459	0.280876	-0.728101	0.482143	0.809764	-6.1408	TRPA1
39213_at	0.665284	0.571192	1.00905	0.335169	0.723227	-5.89892	PAK7
35446_at	-0.66518	5.12731	-2.38008	0.0370312	0.320244	-4.01043	ARHGAP33
34660_at	0.665158	8.09569	1.92079	0.0817209	0.436098	-4.73539	RNASE6
37961_at	-0.665151	6.66216	-3.77335	0.00321996	0.0990888	-1.66354	PIK3R3
32964_at	0.664432	3.80214	1.10665	0.292645	0.692561	-5.79968	EMR1
34128_at	0.664369	4.71322	1.14496	0.277132	0.680006	-5.75875	B3GALT5
33063_at	0.664092	3.38065	1.59603	0.139497	0.534595	-5.20312	GP1BA
40500_at	-0.663974	3.06345	-1.14381	0.277584	0.680006	-5.75999	NDRG4
37014_at	0.663911	6.62542	2.26566	0.0452226	0.343964	-4.19621	MX1
38152_at	0.663452	6.36315	2.99643	0.0124753	0.195427	-2.97746	VWA5A
36079_at	0.663428	4.55455	1.08698	0.300866	0.698682	-5.82027	TP53I3
41716_at	0.663298	4.76779	2.07692	0.0626644	0.392851	-4.49573	DMXL2
40844_at	0.66323	4.83803	3.4176	0.00595284	0.134055	-2.26192	CTR9
33465_at	-0.663093	2.53166	-0.884344	0.3959	0.760482	-6.01463	ADRB3
35870_at	-0.662964	2.90788	-1.07518	0.305883	0.70322	-5.83249	AASS
1511_at	-0.662309	4.06166	-1.48397	0.166597	0.574549	-5.35268	SHC3
1731_at	0.661751	8.50741	1.8944	0.0854319	0.443893	-4.77506	PDGFRA
137_at	-0.661142	3.52124	-1.29629	0.222071	0.629234	-5.58678	KLF1
34941_at	-0.661015	1.42011	-1.16514	0.269219	0.675106	-5.73675	CLPS
39947_at	0.65954	3.77598	1.79789	0.100364	0.471751	-4.91779	EFNA4
33137_at	-0.659452	9.3666	-1.75194	0.108279	0.483428	-4.98439	LTBP4
32086_at	0.659233	3.43896	1.29157	0.223641	0.630178	-5.59238	ZNF184
35371_at	0.659111	6.10702	3.13191	0.00982298	0.173215	-2.74711	LRBA
35126_at	0.65898	5.05589	1.55976	0.147812	0.547684	-5.25226	WASF2
32965_f_at	-0.658937	6.56967	-2.51993	0.0289629	0.284802	-3.77996	HSPA1B
32873_at	-0.658908	0.769892	-1.00273	0.338074	0.725017	-5.90509	KCND2
32370_at	0.658278	4.30818	1.83231	0.0947832	0.459506	-4.86731	GZMH
36281_at	0.657506	5.42616	1.20094	0.255622	0.662455	-5.697	NHLH1
39972_at	-0.657307	5.03414	-2.61174	0.024632	0.264459	-3.62702	GPR17
38175_at	0.656995	3.53567	1.26738	0.231842	0.637604	-5.62086	CAND2
39623_at	0.656657	4.32098	2.20755	0.0500255	0.359454	-4.28942	NDP
35263_at	-0.656442	8.25662	-2.74842	0.0193447	0.237132	-3.39751	EIF4EBP2
38303_at	0.656046	2.66737	0.816829	0.431793	0.782184	-6.07179	LOC102724200
38615_at	0.656003	0.246658	0.767257	0.459484	0.798956	-6.11122	OLFM4
37162_at	0.656002	5.70019	2.86698	0.0156839	0.218447	-3.19712	CCDC6
35360_at	-0.655771	7.04491	-1.94997	0.0777909	0.424638	-4.69123	MICU1
36903_at	-0.655147	1.6023	-0.752264	0.468079	0.803913	-6.12271	TRIM9
39557_at	0.655061	6.9615	2.75109	0.0192537	0.236476	-3.39301	LYRM9
37099_at	0.65503	9.18075	3.00443	0.0123001	0.194369	-2.96386	ALOX5AP
31919_at	-0.655006	2.66105	-1.31511	0.215893	0.621776	-5.56431	GPR171
33055_at	-0.654498	2.45038	-1.11241	0.290271	0.69025	-5.7936	CYP7B1
40633_at	-0.654481	3.17674	-1.15412	0.273518	0.678438	-5.7488	DIS3
41857_r_at	0.654369	0.599559	0.893126	0.391386	0.757541	-6.0069	ABHD3
34115_at	0.653919	0.351605	1.10166	0.294714	0.694747	-5.80493	AP4E1
37038_at	0.653783	4.86385	1.89183	0.0858013	0.443893	-4.7789	ABCD3
33710_at	-0.653757	6.99391	-2.37953	0.0370667	0.320332	-4.01132	LPCAT3
34959_at	0.653239	3.48123	1.23453	0.243367	0.647754	-5.65889	FCER2
33139_s_at	-0.653164	4.6601	-1.7903	0.101633	0.474867	-4.92885	MLF1
34259_at	-0.653093	7.26872	-1.91629	0.0823425	0.436324	-4.74217	CLUH
34194_at	0.652755	8.12462	1.70168	0.11758	0.499551	-5.05615	CLIC5
37900_at	0.652437	7.3235	3.49793	0.00517631	0.122161	-2.12605	PEX11B
35603_at	0.652433	3.93115	1.89245	0.0857113	0.443893	-4.77797	LINC00657
39340_at	0.652048	8.99424	3.30187	0.00728719	0.150037	-2.45819	HEXA
34916_s_at	-0.651793	3.17096	-1.14022	0.279016	0.680268	-5.76388	TNFRSF4
36095_at	0.6517	5.01252	1.69711	0.118461	0.500766	-5.06263	CLIP3
39989_at	-0.651572	4.28866	-1.01389	0.332958	0.722084	-5.89418	RRAGB
39084_at	0.651381	4.37753	0.793743	0.444549	0.791677	-6.09043	ENO3
31867_at	0.651305	5.52015	1.52228	0.156858	0.560424	-5.30231	BBX
33287_at	-0.651206	4.45789	-1.13214	0.282248	0.683218	-5.77257	C9orf114
35056_at	0.651186	1.96355	1.42693	0.182054	0.590959	-5.42609	ARSF
38198_at	0.651009	2.48688	1.19695	0.257111	0.663047	-5.70148	ANGEL2
37141_at	0.650573	-1.28692	2.05351	0.0652267	0.398841	-4.53216	FOXA1
32722_at	-0.6505	1.58401	-0.870347	0.403168	0.765703	-6.0268	ARG2
40108_at	-0.650439	8.2727	-2.24336	0.0470107	0.348851	-4.23208	BZW1
35168_f_at	0.650198	6.69362	1.78108	0.103197	0.477043	-4.94226	COL16A1
41660_at	0.649653	3.1273	0.964417	0.356075	0.733585	-5.9418	CELSR1
36551_at	-0.649503	3.56828	-2.03184	0.0676874	0.402647	-4.56575	C12orf29
41654_at	-0.649236	6.81902	-2.21282	0.0495707	0.358173	-4.28101	ADA
39395_at	0.648692	7.48041	1.86671	0.0894922	0.45071	-4.81639	THY1
37185_at	-0.648548	3.07366	-1.05165	0.316075	0.710423	-5.85652	SERPINB2
34064_s_at	-0.648485	3.84849	-2.82619	0.0168579	0.224248	-3.26618	NCR2
34509_at	-0.647456	0.579848	-0.805957	0.43777	0.787149	-6.08063	MGAM
34954_r_at	0.647349	2.63833	1.20298	0.254862	0.661165	-5.69471	PDE5A
38635_at	0.647027	9.76786	2.54778	0.0275756	0.27809	-3.73369	SSR4
870_f_at	-0.646875	9.68251	-1.3193	0.214537	0.620701	-5.55927	MT3
1978_at	0.646408	1.45632	0.895883	0.389977	0.756915	-6.00447	ITGA2
41852_at	-0.646165	4.41036	-1.75947	0.106945	0.482396	-4.97354	RLF
32569_at	0.6455	6.91914	2.26733	0.0450912	0.343793	-4.19352	PAFAH1B1
36280_at	0.645348	3.36946	0.860854	0.408149	0.769805	-6.03496	GZMK
32339_at	0.645229	4.25884	0.896784	0.389517	0.756915	-6.00367	PPY
39002_at	0.644537	7.29317	2.62611	0.0240152	0.260047	-3.603	TCAP
31537_at	0.644446	3.69228	1.52133	0.157093	0.560923	-5.30357	ART1
39847_at	-0.644243	4.5543	-2.76114	0.0189142	0.23585	-3.37606	NOP14
34444_at	0.644234	-0.105949	0.903094	0.386307	0.754525	-5.99806	TMEM257
33519_at	-0.643333	2.51321	-1.693	0.119257	0.501747	-5.06843	ADH6
39726_at	-0.642981	1.01159	-1.89378	0.0855198	0.443893	-4.77598	GCG
32667_at	-0.642931	1.63263	-1.05996	0.312445	0.708269	-5.84807	COL4A5
32639_at	-0.642689	4.15249	-1.38352	0.194618	0.602563	-5.48067	NUPL2
41039_at	0.642636	5.89707	2.85931	0.0158982	0.2189	-3.21011	TTLL1
31383_at	-0.642582	1.8068	-1.59571	0.139568	0.534595	-5.20355	LOC643733
32343_at	0.642435	2.423	0.951692	0.362205	0.735714	-5.95373	EPB41
38008_at	0.641809	3.58148	1.22641	0.246286	0.651635	-5.66818	NSG1
32765_f_at	0.641556	7.65578	2.97206	0.0130242	0.19936	-3.01886	CPQ
33840_at	0.641556	2.8871	1.2313	0.244523	0.648889	-5.66258	TPD52
32456_s_at	-0.641521	3.42434	-2.00023	0.0714332	0.410521	-4.61446	ATP2B3
34211_at	0.641421	4.22291	1.29714	0.221789	0.629199	-5.58578	SUPT20H
31851_at	-0.64139	6.08386	-1.92991	0.0804732	0.433323	-4.72162	TRIM13
34009_at	0.640388	2.35086	1.32213	0.213625	0.619768	-5.55586	CTAG2
38655_at	0.640192	6.78265	2.3723	0.0375392	0.320493	-4.02314	TMEM106C
33806_at	-0.639675	5.91777	-2.78778	0.0180435	0.231052	-3.3311	C6orf106
40805_at	0.639629	5.95939	2.76574	0.0187609	0.234817	-3.3683	SIPA1L1
603_at	0.63957	3.85371	1.05571	0.314299	0.709256	-5.8524	NR2C1
36766_at	0.639516	5.95558	1.52598	0.155945	0.559522	-5.29741	RNASE2
38187_at	0.639294	3.49301	1.82062	0.0966469	0.464502	-4.88452	NAT1
34411_at	0.639156	7.53435	2.66099	0.0225796	0.252099	-3.54455	PAPSS1
39807_at	0.638407	1.56921	1.03548	0.323226	0.715522	-5.87279	MCM9
33202_f_at	-0.638291	4.74754	-1.72305	0.113541	0.493737	-5.02578	FXN
39703_at	-0.638252	2.01928	-0.913987	0.380809	0.750625	-5.98829	KDM6A
39370_at	-0.63815	9.50991	-3.59844	0.00434929	0.112547	-1.95662	MAP1LC3B
1680_at	-0.63735	5.84569	-1.23246	0.244108	0.648454	-5.66126	GRB7
1092_at	-0.637258	5.32349	-1.89373	0.085527	0.443893	-4.77605	EDN2
39561_at	0.637067	8.61673	1.82814	0.0954442	0.461362	-4.87345	CBX6
37845_at	0.637065	5.94559	2.87728	0.0154008	0.216056	-3.17967	NCKAP1L
39850_at	0.636878	3.91889	1.91971	0.0818695	0.436324	-4.73702	ANK2
31844_at	-0.636849	0.847337	-2.10489	0.0597257	0.385959	-4.45195	HGD
34307_at	0.636727	6.95391	2.67207	0.0221417	0.248685	-3.52596	TM9SF2
1932_at	0.636632	6.46965	2.4222	0.0343943	0.309571	-3.94137	ABCC5
36041_at	0.636558	2.0086	1.04031	0.321077	0.713215	-5.86795	EXO1
32861_s_at	0.636478	2.50344	1.00096	0.338892	0.725215	-5.90682	CD28
36607_at	0.6359	7.19481	3.46758	0.00545664	0.126414	-2.17734	NAGA
35878_at	0.635453	3.4094	2.48447	0.0308288	0.293584	-3.8387	ZNF652
33758_f_at	-0.63533	5.35823	-1.29677	0.221909	0.629199	-5.58621	PSG11
37906_at	0.635189	6.84215	1.38818	0.193236	0.601384	-5.47486	LTBP2
34249_at	0.634954	3.76756	1.53067	0.154792	0.557922	-5.29117	EPM2A
40343_at	-0.63469	3.50978	-1.78805	0.102013	0.475106	-4.93212	COX20
32169_at	-0.634583	6.74397	-2.26643	0.0451615	0.343876	-4.19496	FBXO21
32367_at	0.634357	3.3964	2.04475	0.0662115	0.400288	-4.54576	SIRPB1
36751_at	0.634284	2.83263	1.02664	0.327184	0.718563	-5.88159	RGS11
1537_at	-0.634195	6.49836	-2.72003	0.020341	0.23913	-3.44533	EGFR
34545_at	-0.634058	3.29173	-1.46919	0.170489	0.579687	-5.37188	CCDC88C
38581_at	0.633941	6.2058	1.73949	0.11052	0.48825	-5.00227	GNAQ
41704_at	-0.633323	3.75841	-1.43361	0.180183	0.589987	-5.4176	TMEM151B
31441_at	-0.633139	2.98551	-1.32082	0.214047	0.620279	-5.55744	ECRP
40738_at	0.63302	5.86684	2.34528	0.039357	0.32674	-4.06722	CD2
37969_at	0.632918	6.85361	1.98671	0.0730944	0.414223	-4.6352	PTGS1
35733_at	0.632738	9.0183	1.46638	0.171237	0.580245	-5.37551	ACTR2
31797_at	0.632549	5.16383	2.87374	0.0154976	0.216932	-3.18567	TBPL1
32156_at	-0.632028	7.53557	-2.98144	0.0128101	0.197727	-3.00293	PVRL2
41020_at	-0.631871	3.15895	-1.21565	0.250195	0.655251	-5.68041	PCSK2
34130_at	-0.631728	3.92866	-1.16781	0.268184	0.674493	-5.73382	STXBP5L
36366_at	-0.631358	1.42522	-0.724014	0.484549	0.811071	-6.14381	B4GALT6
36584_at	0.631313	2.9218	1.22111	0.248203	0.653695	-5.6742	ITIH2
889_at	0.631312	3.20489	1.81418	0.0976866	0.467548	-4.89396	ITGB8
37420_i_at	0.630849	10.1831	3.27564	0.00762991	0.152913	-2.50273	HLA-F
35143_at	0.630755	5.68381	2.64496	0.0232284	0.25603	-3.57143	FAM49A
32136_r_at	0.630679	1.11717	0.962089	0.357192	0.733662	-5.944	TPD52L1
36808_at	0.630492	5.61029	1.57043	0.145324	0.544216	-5.23788	PTPN22
35683_at	-0.630415	4.83034	-1.72591	0.113011	0.493115	-5.02171	MORC2
38515_at	-0.6304	2.7928	-0.987956	0.344935	0.72725	-5.91939	BMP7
35404_at	-0.630117	4.11183	-1.81797	0.097073	0.465847	-4.8884	TACR2
36540_at	0.629983	4.08135	1.45086	0.175427	0.584865	-5.39553	RHOBTB2
31466_at	0.629367	1.78182	1.2109	0.251939	0.656548	-5.68579	HLA-DRB6
39891_at	0.62923	5.73952	3.25805	0.00786907	0.155739	-2.53263	ZNF710
40445_at	-0.628941	2.95255	-1.07119	0.307594	0.70399	-5.83659	ELF3
31965_at	0.628862	3.13295	2.8509	0.0161368	0.219492	-3.22436	EMR2
41778_at	-0.628732	8.18103	-2.55334	0.0273065	0.276703	-3.72444	SLC1A5
40257_at	-0.628697	6.58261	-3.04715	0.0114064	0.188111	-2.89124	KANK3
32879_at	-0.628634	4.31392	-1.26166	0.233815	0.638753	-5.62752	AC007389.3
33527_at	0.628225	0.949047	0.982274	0.347601	0.729038	-5.92484	KCNJ3
33185_at	0.628154	3.56345	1.92187	0.0815713	0.43568	-4.73375	CLCC1
214_at	-0.627723	7.07445	-2.70962	0.020719	0.24044	-3.46285	MSX1
40679_at	0.627644	3.09699	1.07457	0.306143	0.703677	-5.83311	SLC6A12
40591_at	0.627575	4.21943	2.13637	0.0565755	0.378093	-4.40242	CDC27
35277_at	-0.627344	4.36493	-1.44344	0.177457	0.585872	-5.40503	SPON1
40632_at	-0.627113	3.30638	-0.976172	0.35048	0.730483	-5.93067	SEPT5-GP1BB
39958_at	0.626606	4.07221	2.32012	0.0411263	0.334439	-4.10813	SOCS6
34323_at	-0.626448	4.64369	-2.30935	0.0419068	0.335966	-4.1256	COPS2
31520_at	0.626248	1.20305	1.47331	0.169397	0.578525	-5.36654	CBX2
36969_at	0.625966	5.67831	1.95145	0.0775967	0.42393	-4.68898	ACO2
36082_at	0.625605	2.89054	1.61503	0.135308	0.528505	-5.1771	CEACAM1
35637_at	-0.625436	2.92473	-1.59856	0.138933	0.534166	-5.19966	CA5BP1
37515_at	0.625099	4.50974	1.51072	0.159744	0.565085	-5.3176	MASP2
1582_at	-0.62418	3.36206	-1.18291	0.262399	0.667953	-5.71713	CEACAM5
35340_at	0.623706	7.49474	4.09129	0.00188045	0.079142	-1.13837	RAB8A
38650_at	0.623529	10.7523	1.65191	0.12749	0.515925	-5.12606	IGFBP5
32824_at	0.62301	8.67741	2.54288	0.0278147	0.279239	-3.74184	TPP1
36265_at	-0.62296	3.45178	-1.14436	0.277367	0.680006	-5.7594	TBC1D30
39314_at	-0.622927	3.27195	-1.61588	0.135122	0.528505	-5.17592	ACVR2B
38633_at	-0.622889	6.64649	-3.23066	0.00825666	0.158432	-2.57918	MTA1
33477_at	-0.622839	2.34646	-0.830524	0.424342	0.779082	-6.06052	RAB40A
38228_g_at	0.622569	5.98889	2.53168	0.0283692	0.281817	-3.76045	MITF
39963_at	0.622541	4.59745	2.13013	0.0571872	0.380224	-4.41226	ZKSCAN4
34096_at	-0.622534	0.0197847	-1.00179	0.338506	0.725017	-5.90601	CEP152
39428_at	0.622324	7.51957	2.51008	0.0294695	0.286816	-3.79629	SH2B3
32056_at	-0.622087	3.74915	-1.00826	0.335532	0.72331	-5.8997	SEPT4
1872_at	0.622081	1.44052	0.956287	0.359983	0.734703	-5.94944	RAD51
33521_at	-0.622072	5.35325	-1.69062	0.119721	0.502297	-5.0718	ATP4A
33441_at	0.621846	7.96605	4.05157	0.00200982	0.0821231	-1.20336	TCTA
37647_at	0.621734	4.69019	1.73717	0.110942	0.489052	-5.0056	AOAH
32292_at	-0.621617	2.20745	-0.937479	0.36914	0.741806	-5.9669	COLEC10
35908_at	0.621406	1.19239	0.950503	0.362782	0.736412	-5.95484	SOX30
1393_at	0.621385	2.79548	1.63853	0.130279	0.522357	-5.14466	OCM2
35785_at	-0.621061	8.68868	-3.8741	0.00271196	0.0913257	-1.49598	GABARAPL1
39690_at	0.620654	5.7065	1.83307	0.0946636	0.459171	-4.86619	PDLIM3
35032_at	0.620591	0.929522	1.34117	0.207571	0.613117	-5.53279	PDE6C
40322_at	-0.619832	4.69523	-1.61936	0.134368	0.527656	-5.17114	IL1RL1
38111_at	0.619809	8.40916	2.22987	0.0481258	0.353688	-4.25372	VCAN
837_s_at	-0.619313	8.37254	-1.50877	0.160233	0.565294	-5.32016	ME1
1834_at	0.618905	1.84137	1.22905	0.245332	0.649792	-5.66516	GPR176
34816_at	0.618672	5.29276	1.87129	0.0888086	0.450032	-4.80957	EP400
35336_at	-0.618117	9.62629	-2.99403	0.0125283	0.195427	-2.98154	SUN2
1814_at	-0.617759	9.30624	-2.54073	0.0279205	0.280003	-3.74542	TGFBR2
32704_at	0.617702	7.40161	2.37344	0.0374641	0.320493	-4.02127	DOCK2
1589_s_at	0.617477	5.14946	1.86646	0.08953	0.45072	-4.81676	IFNAR2
33549_at	0.617132	1.68009	0.962301	0.35709	0.733585	-5.9438	BDKRB1
36215_at	0.617002	5.23686	1.67408	0.122987	0.507303	-5.09507	PRKACB
38640_at	-0.616978	7.08472	-1.55771	0.148297	0.547826	-5.25502	ZNF593
37526_at	-0.616783	3.19138	-1.30884	0.217935	0.624099	-5.57182	VNN1
38536_at	-0.616567	0.798344	-0.795572	0.44353	0.791677	-6.08897	ARHGAP11A
31875_at	0.616418	3.48703	1.45336	0.174745	0.584564	-5.3923	ASB1
32583_at	-0.616181	7.53131	-2.98704	0.0126841	0.196744	-2.99342	JUN
32983_at	0.616067	4.06298	1.59316	0.140139	0.535537	-5.20702	ADRA1B
35077_at	-0.615846	3.26088	-1.53937	0.152676	0.554696	-5.27959	TACR1
33326_at	-0.615709	5.57284	-3.1531	0.00946318	0.17167	-2.71107	RAB21
39563_at	0.615619	4.09244	2.20388	0.0503444	0.360958	-4.29528	MIA3
38915_at	-0.615449	3.68745	-0.760819	0.463162	0.800339	-6.11618	LRRC37A3
38760_f_at	0.615217	7.15598	2.39226	0.0362488	0.316918	-3.99048	BTN3A2
38977_at	-0.615087	7.87758	-3.00921	0.0121968	0.193637	-2.95574	YARS
33484_at	0.614922	4.51164	1.44206	0.177839	0.586433	-5.40681	RNF2
35662_at	-0.614748	3.08272	-0.858689	0.409291	0.770249	-6.03682	CASP6
41685_at	-0.614654	2.16807	-1.0889	0.300058	0.698237	-5.81828	FAM153A
635_s_at	-0.614429	4.9726	-1.47566	0.168776	0.578271	-5.36349	PPP2R5B
33102_at	0.613966	8.12474	2.06229	0.0642547	0.396465	-4.51852	ADD3
35520_at	-0.613841	5.51284	-1.86345	0.0899819	0.451914	-4.82124	CLDN9
40093_at	-0.613831	7.0176	-2.35495	0.038697	0.325726	-4.05147	BCAM
38028_at	-0.613741	3.34758	-1.28703	0.225162	0.630987	-5.59775	LMO3
1196_at	-0.613384	5.87254	-1.4223	0.183359	0.591642	-5.43196	RCC1
39231_at	-0.613218	5.51284	-2.47624	0.0312784	0.295121	-3.85231	CHD1
41489_at	-0.612964	5.62951	-2.22212	0.0487773	0.35599	-4.26613	TLE1
39522_at	-0.612725	6.35911	-1.91736	0.0821936	0.436324	-4.74055	PFKFB3
406_at	-0.612599	5.89834	-2.23836	0.0474211	0.35099	-4.2401	ITGB4
37787_at	0.612579	0.594684	1.55382	0.149215	0.549065	-5.26024	LINC00950
39922_at	0.612556	3.30921	0.729758	0.481171	0.809514	-6.13958	CA5B
36397_at	0.612445	0.952022	0.797804	0.442288	0.790323	-6.08718	CHRNA5
38643_at	0.612251	7.61957	2.21737	0.0491813	0.357174	-4.27374	FAM114A1
37762_at	-0.612105	7.78319	-2.69847	0.0211319	0.242997	-3.48161	EMP1
593_s_at	-0.611921	1.1807	-0.901225	0.387256	0.75482	-5.99972	ROS1
36267_at	-0.611784	5.26846	-1.40821	0.187387	0.595546	-5.44977	NFKBIL1
34785_at	-0.611452	5.73794	-2.27482	0.0445069	0.341607	-4.18144	MED13L
36133_at	-0.61142	2.59201	-1.17566	0.265164	0.671559	-5.72516	DSP
40454_at	0.611387	6.63451	1.48046	0.167514	0.57646	-5.35725	FAT1
33248_at	0.611107	6.66793	2.06753	0.0636807	0.3953	-4.51036	HOXA11
33012_at	0.610153	3.25218	0.87967	0.398317	0.761736	-6.01871	TNFSF8
31345_at	-0.609637	2.5867	-0.962631	0.356931	0.733585	-5.94349	TMPRSS11D
33455_at	-0.609388	3.12828	-1.23129	0.244526	0.648889	-5.66259	ALDOB
41440_at	0.608801	6.27376	2.63124	0.0237981	0.259898	-3.59439	HSD17B8
37304_at	0.608517	6.58808	1.69707	0.118469	0.500766	-5.06269	CBX1
36304_at	0.6084	3.40496	1.40114	0.189434	0.599147	-5.45866	C8B
37870_at	0.608256	4.6919	2.08161	0.0621619	0.390784	-4.4884	TTF2
808_at	-0.607816	1.87915	-0.776906	0.454006	0.79498	-6.10372	RAB27B
41471_at	0.607767	8.05923	1.40512	0.188279	0.597891	-5.45366	S100A9
34116_at	0.607677	1.97627	1.82848	0.0953896	0.461275	-4.87295	CACNB4
37754_at	0.607669	9.99746	2.53301	0.0283027	0.281389	-3.75824	LGALS3BP
35481_at	0.607132	4.17813	1.45793	0.173507	0.583826	-5.38642	MYO16
39433_at	0.606965	3.39006	1.23762	0.242264	0.647235	-5.65535	KIAA0930
37062_at	-0.6068	2.39223	-1.49493	0.163759	0.570766	-5.33835	GABRA2
796_i_at	0.606726	3.34348	0.885703	0.395199	0.760164	-6.01344	CDKL1
38962_at	-0.606536	5.01088	-1.11701	0.288384	0.688945	-5.78872	TRIM66
31606_at	0.606511	0.807542	0.968525	0.354113	0.732356	-5.93793	RIMS1
39045_at	-0.606324	8.40161	-2.93876	0.0138141	0.207295	-3.07541	ADIPOR2
39668_at	-0.60628	3.58132	-0.872663	0.401959	0.764756	-6.0248	TFAP2B
32809_at	-0.606263	5.46884	-2.22478	0.0485522	0.355244	-4.26186	ZNF24
32784_at	-0.605856	3.54005	-1.98221	0.073655	0.416015	-4.64209	PRPF4B
37057_s_at	0.605518	4.36157	1.23325	0.243824	0.647974	-5.66035	TRAF3
36855_r_at	-0.60494	4.11626	-1.4455	0.176893	0.585872	-5.4024	GRIA1
33752_at	0.604295	5.64342	2.83973	0.0164588	0.222256	-3.24327	IVNS1ABP
1616_at	0.604152	2.92657	1.74502	0.10952	0.486042	-4.99434	FGF9
32139_at	0.603232	5.04959	2.49542	0.0302401	0.291455	-3.82058	ZNF185
478_g_at	0.602919	6.92537	2.0149	0.0696721	0.405569	-4.59191	IRF5
33090_at	-0.602812	4.80819	-1.0011	0.338826	0.725215	-5.90668	EFNA2
33429_at	0.602427	6.66349	2.9984	0.0124319	0.195427	-2.97411	TPGS2
36811_at	0.602376	7.25153	1.90957	0.0832795	0.438008	-4.75228	LOXL1
32771_at	-0.602034	0.145548	-1.63737	0.130524	0.522516	-5.14627	GC
36548_at	-0.60096	1.48199	-0.932915	0.371387	0.743363	-5.97109	KIAA0895
36916_at	-0.600877	6.31886	-2.37191	0.0375649	0.320493	-4.02378	ST3GAL4
31349_at	0.600718	2.43888	0.947086	0.364442	0.737648	-5.95802	PPBPP2
39291_at	-0.600639	2.6028	-1.31716	0.215226	0.621556	-5.56184	PHKA1
31390_at	0.600575	0.274667	1.32478	0.212771	0.618591	-5.55266	ZNF154
37263_at	0.600318	2.88421	1.1836	0.262139	0.667953	-5.71638	GGH
41400_at	0.600037	5.83713	1.97682	0.0743319	0.417455	-4.65033	TK1
38908_s_at	-0.60002	6.30163	-2.15371	0.0549088	0.373131	-4.37503	REV3L
413_at	-0.599934	3.90925	-1.2937	0.22293	0.630178	-5.58985	HOXD9
33896_at	-0.599619	4.90104	-2.2563	0.0459646	0.345926	-4.21127	EP300
38113_at	0.599608	6.20513	2.27437	0.0445416	0.341666	-4.18216	SYNE1
40685_at	0.599547	7.18653	3.39826	0.006157	0.137104	-2.29467	ALDH3B1
33762_r_at	-0.599023	2.0686	-0.822665	0.428608	0.780116	-6.06701	LINC00869
38912_at	0.598841	2.18382	1.11693	0.288416	0.688945	-5.7888	NAT2
34151_at	-0.598781	6.81273	-1.85549	0.0911879	0.454715	-4.83305	CCDC9
41559_at	-0.59829	4.8399	-1.62945	0.132202	0.52494	-5.15722	GRAMD1B
425_at	0.598233	10.0209	1.97405	0.0746827	0.417995	-4.65457	IFI27
35749_at	0.598049	9.11536	3.89851	0.00260191	0.0908956	-1.45553	TADA3
34083_at	-0.597831	4.79162	-1.59236	0.14032	0.535547	-5.20812	GATC
35781_g_at	-0.597766	6.41689	-2.17411	0.0530076	0.369153	-4.34269	OBSL1
34708_at	-0.597257	5.68923	-1.80368	0.0994044	0.470596	-4.90933	FCN3
31908_at	0.597145	5.11273	2.92032	0.0142719	0.21002	-3.1067	LFNG
34670_at	0.596995	7.68684	3.38254	0.00632835	0.139445	-2.32133	MAN2B1
38488_s_at	0.596815	4.34982	2.05867	0.0646542	0.397625	-4.52415	IL15
32068_at	0.596227	6.13313	1.82436	0.0960471	0.462682	-4.87902	C3AR1
39652_at	0.595826	0.652866	0.722328	0.485542	0.811874	-6.14505	XCL1
1118_at	0.595605	6.7365	1.66004	0.125822	0.512297	-5.11473	PTGER4
35211_at	-0.595442	4.72421	-1.46874	0.17061	0.579689	-5.37247	PPP2R3A
36937_s_at	-0.595269	8.44499	-2.76505	0.0187839	0.234817	-3.36946	PDLIM1
35778_at	0.595188	3.57377	1.01658	0.331735	0.721568	-5.89153	KIF5C
533_g_at	-0.594624	5.89421	-1.70315	0.117299	0.499551	-5.05408	PTH1R
1688_s_at	0.593786	4.51881	1.0831	0.302507	0.70069	-5.8243	MNAT1
41053_at	-0.593659	5.02138	-1.95498	0.077135	0.42393	-4.68362	C6orf47
38149_at	0.59297	6.49461	2.27963	0.0441353	0.340895	-4.17367	ARHGAP25
32497_s_at	0.592883	5.37478	1.37628	0.196785	0.604823	-5.48967	SLC6A9
35902_at	-0.592786	0.538429	-0.864421	0.406272	0.767673	-6.03191	ADAM5
40394_at	0.592347	4.72338	2.12377	0.057817	0.381798	-4.42228	GGCX
36919_r_at	-0.591647	3.31994	-0.972904	0.35203	0.731401	-5.93378	FPR1
38156_at	0.591569	3.29053	1.04134	0.32062	0.713021	-5.86691	MDFI
31816_at	0.591435	9.09734	2.76559	0.018766	0.234817	-3.36856	GAA
[truncated: 6,622 more rows]
