# Supplementary material for: Identification of key genes in osteoarthritis development: biomarker discovery and therapeutic targets
Source: Front Med (Lausanne). 2025 Jul 2;12:1518580. doi: 10.3389/fmed.2025.1518580 (PMC12263647; doi:10.3389/fmed.2025.1518580)
Supplement: Supplementary file 2 [file Table_2.xlsx]

## Sheet: Sheet 1
id	logFC	AveExpr	t	P.Value	adj.P.Val	B	anno
210096_at	-6.11716	5.75107	-7.80042	1.15614e-07	2.55072e-05	7.85923	CYP4B1
215379_x_at	5.54358	6.8925	7.47687	2.25622e-07	4.08744e-05	7.21061	IGLV1-44
202768_at	-5.1729	9.052	-7.31489	3.16989e-07	5.3511e-05	6.88019	FOSB
209138_x_at	4.97226	8.47559	7.49776	2.15998e-07	4.05632e-05	7.25295	IGLC1
36711_at	-4.57712	7.99826	-11.5425	1.32603e-10	2.14354e-07	14.2946	MAFF
206423_at	-4.49531	5.51484	-6.98401	6.41809e-07	8.51276e-05	6.19355	ANGPTL7
206480_at	4.32061	4.42365	10.373	9.20852e-10	9.77111e-07	12.4836	LTC4S
203290_at	4.19261	6.0974	4.38708	0.000252688	0.00583727	0.358985	HLA-DQA1
212592_at	4.18859	4.48633	6.48983	1.89072e-06	0.000192379	5.13956	IGJ
204475_at	4.16789	6.26118	5.62094	1.35936e-05	0.000736997	3.2111	MMP1
201525_at	-4.10988	9.59688	-7.11592	4.83629e-07	7.28156e-05	6.46915	APOD
203574_at	-3.82789	9.10765	-12.066	5.83366e-11	1.44435e-07	15.0523	NFIL3
219911_s_at	-3.81786	6.27089	-7.86653	1.01027e-07	2.34244e-05	7.98987	SLCO4A1
204560_at	-3.68372	5.62073	-4.24616	0.000354452	0.00750013	0.0304191	FKBP5
209774_x_at	-3.64678	8.13231	-8.22224	4.93853e-08	1.50747e-05	8.68193	CXCL2
218880_at	-3.64462	7.02269	-12.2506	4.39466e-11	1.26783e-07	15.3122	FOSL2
218876_at	3.64003	7.3243	10.2342	1.17057e-09	1.13408e-06	12.2574	TPPP3
207850_at	-3.60226	5.44833	-6.50284	1.83693e-06	0.000187763	5.16775	CXCL3
202859_x_at	-3.57616	7.94057	-7.79054	1.17975e-07	2.55227e-05	7.83964	CXCL8
210512_s_at	-3.44432	7.82312	-8.79965	1.6013e-08	7.03893e-06	9.76623	VEGFA
221031_s_at	-3.40933	7.63015	-8.66021	2.09344e-08	8.48149e-06	9.50878	APOLD1
208350_at	3.40142	8.00563	3.47545	0.0022363	0.0274507	-1.74459	CSN1S1
205898_at	3.40077	6.73963	12.2276	4.55175e-11	1.26783e-07	15.28	CX3CR1
204794_at	-3.39969	4.33168	-9.55937	3.88335e-09	2.70414e-06	11.1206	DUSP2
209596_at	3.38398	8.6479	9.02993	1.03429e-08	5.48738e-06	10.1853	MXRA5
208078_s_at	-3.34612	7.74503	-11.6953	1.04044e-10	2.10766e-07	14.519	SIK1
204748_at	-3.33554	5.83032	-6.56336	1.60673e-06	0.00017296	5.29849	PTGS2
202887_s_at	-3.27889	9.95016	-10.1459	1.36537e-09	1.22028e-06	12.112	DDIT4
207574_s_at	-3.26472	10.0625	-11.1302	2.58204e-10	3.59598e-07	13.6753	GADD45B
209374_s_at	3.23127	5.88946	5.10191	4.58797e-05	0.00175616	2.02193	IGHM
202672_s_at	-3.20442	8.59671	-8.72007	1.86537e-08	7.84264e-06	9.61964	ATF3
210643_at	3.18769	4.78935	7.42869	2.49546e-07	4.34424e-05	7.11271	TNFSF11
218730_s_at	3.18311	7.00886	5.29495	2.9102e-05	0.00126163	2.46677	OGN
204803_s_at	-3.15202	5.35107	-5.60689	1.40439e-05	0.000752262	3.17923	RRAD
205000_at	-3.10892	5.64613	-2.48497	0.0213782	0.122461	-3.86129	DDX3Y
202499_s_at	-3.1019	7.66257	-6.84333	8.70109e-07	0.00010553	5.89692	SLC2A3
205476_at	-3.07881	3.6372	-3.23037	0.00397688	0.0407621	-2.29259	CCL20
204285_s_at	-3.0508	6.21558	-6.20154	3.60237e-06	0.000297302	4.50973	PMAIP1
203542_s_at	-3.04325	9.17829	-14.529	1.71113e-12	3.81291e-08	18.23	KLF9
207057_at	-3.02921	7.08575	-7.93585	8.77585e-08	2.08034e-05	8.12618	SLC16A7
219279_at	2.97463	4.6717	6.18917	3.70423e-06	0.000304581	4.48248	DOCK10
205475_at	2.974	8.42869	7.77743	1.21184e-07	2.59213e-05	7.81364	SCRG1
217739_s_at	-2.9677	8.91921	-8.09624	6.35129e-08	1.70513e-05	8.43891	NAMPT
202310_s_at	2.95899	10.0117	5.9245	6.75654e-06	0.000446754	3.89482	COL1A1
219725_at	2.953	7.00795	6.85367	8.50787e-07	0.000104741	5.91882	TREM2
221029_s_at	2.94453	4.61588	8.81572	1.55287e-08	7.03893e-06	9.79571	WNT5B
209955_s_at	2.93747	7.30183	5.28332	2.9908e-05	0.00128161	2.44007	FAP
201909_at	-2.93369	7.76396	-3.0622	0.00587316	0.0534388	-2.66112	RPS4Y1
210090_at	-2.92729	4.10403	-4.35086	0.000275643	0.00621819	0.274511	ARC
203725_at	-2.91569	9.13776	-11.9681	6.78737e-11	1.51243e-07	14.913	GADD45A
205833_s_at	2.87562	4.91285	6.16216	3.93702e-06	0.000312506	4.4229	PART1
209681_at	-2.87095	7.19944	-13.4065	8.01421e-12	5.01014e-08	16.8566	SLC19A2
219727_at	-2.8487	4.95185	-5.61325	1.38384e-05	0.000744836	3.19364	DUOX2
205207_at	-2.84407	7.2529	-4.2716	0.000333444	0.00719278	0.0896958	IL6
202912_at	-2.83049	9.70524	-7.86197	1.01969e-07	2.34244e-05	7.98089	ADM
217546_at	-2.80329	9.65213	-9.50736	4.26904e-09	2.88264e-06	11.0305	MT1M
206898_at	-2.75504	3.76571	-4.59383	0.000153901	0.00407774	0.841316	CDH19
209122_at	-2.7345	9.06951	-8.86608	1.41062e-08	6.54851e-06	9.8879	PLIN2
202016_at	2.70976	8.22764	9.89476	2.12538e-09	1.69142e-06	11.6932	MEST
211748_x_at	2.70714	10.6405	7.66103	1.53945e-07	3.14711e-05	7.58165	PTGDS
205883_at	-2.6918	8.71525	-6.75198	1.0617e-06	0.000126512	5.70283	ZBTB16
216834_at	-2.67945	8.32726	-3.78164	0.00107976	0.017064	-1.04625	RGS1
213909_at	2.65984	7.29465	5.75337	1.0008e-05	0.000583793	3.51059	LRRC15
203726_s_at	-2.65125	4.89007	-4.70908	0.000116809	0.00335714	1.10997	LAMA3
206756_at	-2.61605	5.05521	-3.8138	0.000999867	0.0160683	-0.972239	CHST7
208161_s_at	2.60269	6.64221	5.94623	6.42933e-06	0.000431759	3.94337	ABCC3
220301_at	2.59863	2.93631	4.79844	9.43635e-05	0.00288437	1.31801	CCDC102B
202431_s_at	-2.59636	9.15812	-10.1443	1.36907e-09	1.22028e-06	12.1094	MYC
205936_s_at	2.55719	5.0281	5.10917	4.5098e-05	0.00173861	2.03872	HK3
220146_at	2.5544	6.41895	7.15259	4.47224e-07	6.87275e-05	6.54533	TLR7
214084_x_at	2.54836	6.29539	5.90854	7.00783e-06	0.000457934	3.85911	NCF1
205281_s_at	-2.54105	6.22651	-8.296	4.26638e-08	1.40472e-05	8.82312	PIGA
205266_at	-2.53924	5.81836	-3.00758	0.00665869	0.0577837	-2.77925	LIF
204661_at	2.527	4.94072	4.69904	0.000119647	0.00340932	1.08657	CD52
214973_x_at	2.50322	5.64675	4.44554	0.000219607	0.00529599	0.495374	IGHD
206439_at	2.49508	5.33343	6.80827	9.39055e-07	0.000113108	5.82256	EPYC
214574_x_at	2.47765	7.09112	6.60744	1.45784e-06	0.000161031	5.39342	LST1
210155_at	-2.47749	7.25508	-4.98994	5.9822e-05	0.00209619	1.76278	MYOC
219699_at	2.45623	4.50411	5.23003	3.39043e-05	0.00142009	2.31749	LGI2
216248_s_at	-2.45089	7.59039	-6.17194	3.85104e-06	0.000308679	4.44448	NR4A2
213241_at	2.44292	6.92329	9.58517	3.70563e-09	2.66363e-06	11.1652	PLXNC1
214446_at	-2.44007	6.07716	-4.44122	0.000221895	0.00532861	0.485295	ELL2
201310_s_at	2.42696	8.07243	8.60392	2.33433e-08	8.96824e-06	9.40405	NREP
37028_at	-2.41439	8.99068	-9.21708	7.28654e-09	4.16323e-06	10.5204	PPP1R15A
201531_at	-2.41436	10.6644	-8.57296	2.47885e-08	9.20602e-06	9.34626	ZFP36
206157_at	-2.41342	6.83962	-3.45303	0.00235793	0.0285133	-1.79518	PTX3
202644_s_at	-2.40705	8.85386	-8.70361	1.92539e-08	7.94509e-06	9.58921	TNFAIP3
206068_s_at	-2.4058	4.28316	-5.77368	9.55058e-06	0.000564498	3.55635	ACADL
203973_s_at	-2.40269	11.1282	-11.2389	2.16254e-10	3.21252e-07	13.8404	CEBPD
221728_x_at	2.39664	7.75047	3.16121	0.00467115	0.0456123	-2.44496	XIST
201195_s_at	-2.38889	5.75379	-3.63556	0.00152967	0.0214375	-1.38098	SLC7A5
202284_s_at	-2.3818	9.04455	-9.00874	1.07643e-08	5.51353e-06	10.1471	CDKN1A
209612_s_at	-2.37726	7.99158	-6.341	2.6339e-06	0.000239556	4.81574	ADH1B
201502_s_at	-2.36827	10.8628	-10.3413	9.72519e-10	9.85029e-07	12.4322	NFKBIA
213502_x_at	2.357	7.41837	4.46269	0.000210753	0.00514083	0.53539	GUSBP11
211881_x_at	2.3499	5.80525	5.31696	2.76351e-05	0.00122181	2.51733	IGLJ3
207447_s_at	2.34628	4.3807	6.90107	7.67706e-07	9.71214e-05	6.01899	MGAT4C
214961_at	2.34267	5.41241	4.81807	9.00474e-05	0.00277912	1.36367	MTUS2
205857_at	2.34143	4.80542	5.82106	8.5643e-06	0.000517177	3.66295	SLC18A2
216207_x_at	2.33049	8.00254	6.0879	4.65751e-06	0.000348266	4.25861	IGKC
206359_at	-2.32685	7.44079	-5.09197	4.69714e-05	0.00176801	1.99896	SOCS3
212444_at	-2.32202	7.88078	-4.30227	0.000309764	0.00680045	0.161192	GPRC5A
204420_at	-2.32166	4.81526	-2.59247	0.0169179	0.105185	-3.64688	FOSL1
205048_s_at	2.31822	4.0623	2.95278	0.00754816	0.0625671	-2.89697	PSPH
219872_at	2.31242	5.76557	3.57621	0.0017614	0.0236157	-1.51621	FAM198B
208335_s_at	-2.30717	8.85034	-4.13118	0.000467187	0.00920454	-0.237252	ACKR1
221879_at	2.29472	5.73875	7.44514	2.41093e-07	4.25444e-05	7.14619	CALML4
215946_x_at	2.28985	7.16819	4.88459	7.68478e-05	0.00252145	1.51832	IGLL3P
205381_at	2.28548	7.27315	7.94363	8.63854e-08	2.07792e-05	8.14144	LRRC17
202340_x_at	-2.28051	7.46597	-4.62971	0.000141233	0.00383325	0.92497	NR4A1
204114_at	2.27168	8.42633	8.00959	7.56036e-08	1.95712e-05	8.27042	NID2
208998_at	2.26541	8.61534	9.27534	6.53971e-09	3.85414e-06	10.6237	UCP2
210004_at	2.26036	6.56267	6.26802	3.1019e-06	0.000272125	4.65592	OLR1
201289_at	-2.25821	9.9282	-6.12144	4.31671e-06	0.000332834	4.3329	CYR61
205081_at	2.25441	9.33566	8.08753	6.46326e-08	1.71453e-05	8.42201	CRIP1
220484_at	2.24398	4.99405	4.88928	7.59947e-05	0.00250327	1.52921	MCOLN3
203917_at	2.24386	5.71438	6.35412	2.55774e-06	0.000236027	4.84441	CXADR
214605_x_at	2.23661	7.2851	4.41596	0.00023576	0.00555333	0.426373	GPR1
205779_at	-2.22107	6.13353	-3.22706	0.00400769	0.0409836	-2.29991	RAMP2
215224_at	-2.21853	3.47432	-5.361	2.49223e-05	0.00113567	2.61834	SNORA21
205206_at	2.20782	7.12156	8.79649	1.61103e-08	7.03893e-06	9.76042	KAL1
203936_s_at	2.2037	7.79083	5.30181	2.86364e-05	0.0012463	2.48254	MMP9
206700_s_at	-2.19623	5.77711	-2.76802	0.0114635	0.0822412	-3.28706	KDM5D
220076_at	2.19313	7.17705	5.11431	4.45537e-05	0.0017296	2.05058	ANKH
206638_at	2.17897	4.98146	4.02611	0.000601231	0.0110824	-0.481353	HTR2B
209183_s_at	-2.17695	10.153	-9.41862	5.02147e-09	3.29098e-06	10.8758	C10orf10
216892_at	2.1742	4.41096	4.0519	0.000565147	0.0106092	-0.421496	IGHG1
203932_at	2.15758	9.34657	9.00274	1.0887e-08	5.51353e-06	10.1362	HLA-DMB
204487_s_at	2.15702	5.38349	3.27066	0.00361978	0.0381369	-2.20332	KCNQ1
211908_x_at	2.15585	4.09146	3.75493	0.0011509	0.0177846	-1.10765	IGK
218815_s_at	2.15365	5.88756	4.53629	0.000176652	0.00452972	0.707105	TMEM51
214467_at	2.15021	5.50275	4.70872	0.000116911	0.00335714	1.10911	GPR65
205450_at	-2.14226	4.51441	-5.20046	3.6352e-05	0.00149452	2.24936	PHKA1
218843_at	-2.13878	6.27272	-6.07692	4.77494e-06	0.000354661	4.23426	FNDC4
219505_at	2.13549	8.50179	5.50821	1.76664e-05	0.000892655	2.9548	CECR1
209193_at	-2.13028	7.93189	-7.04829	5.58979e-07	7.98444e-05	6.32815	PIM1
219195_at	-2.12567	4.46579	-4.75721	0.000104121	0.00310593	1.22206	PPARGC1A
213915_at	2.11257	2.11464	4.59985	0.000151698	0.00402896	0.855353	NKG7
207326_at	2.11103	4.53658	4.0524	0.000564466	0.0106054	-0.420331	BTC
212944_at	2.10563	8.21203	6.56778	1.5911e-06	0.00017211	5.30803	SLC5A3
202068_s_at	-2.10295	7.80272	-5.64425	1.28786e-05	0.000706831	3.26395	LDLR
205239_at	-2.09226	4.46919	-4.6878	0.000122907	0.00347114	1.06038	AREG
203140_at	-2.08327	10.232	-13.498	7.03976e-12	5.01014e-08	16.973	BCL6
221541_at	-2.0811	9.02193	-5.93337	6.62092e-06	0.000439089	3.91465	CRISPLD2
202388_at	-2.08003	9.22798	-7.9417	8.67237e-08	2.07792e-05	8.13766	RGS2
204224_s_at	-2.07505	6.63914	-4.42693	0.000229636	0.00546687	0.451956	GCH1
210056_at	-2.06949	5.06082	-5.99923	5.6973e-06	0.000399223	4.06157	RND1
214829_at	-2.05367	5.25798	-4.10734	0.000494716	0.00963615	-0.292691	AASS
220988_s_at	2.03973	7.04947	6.98911	6.348e-07	8.4736e-05	6.20424	C1QTNF3
206552_s_at	2.03849	5.0296	3.40321	0.00265198	0.0309393	-1.90731	TAC1
220046_s_at	-2.03839	9.14652	-7.84817	1.04877e-07	2.37582e-05	7.95365	CCNL1
221577_x_at	-2.03452	6.59677	-3.82001	0.000985127	0.0159185	-0.957934	GDF15
217771_at	2.03139	8.05583	7.25279	3.61462e-07	5.9017e-05	6.7525	GOLM1
212099_at	-2.03001	11.4065	-13.1058	1.2336e-11	5.49764e-08	16.468	RHOB
211734_s_at	2.02451	5.69005	7.94594	8.59812e-08	2.07792e-05	8.14598	FCER1A
220770_s_at	2.0231	4.19656	3.88147	0.0008504	0.0142263	-0.816186	ZBED8
215051_x_at	2.02284	8.76371	6.24922	3.23576e-06	0.000278404	4.61463	AIF1
220786_s_at	2.02236	2.25192	4.14432	0.000452678	0.00900626	-0.206693	SLC38A4
205960_at	-2.02201	7.02594	-2.69056	0.0136252	0.0916727	-3.44723	PDK4
206243_at	-2.01873	8.0392	-5.65225	1.26423e-05	0.00070077	3.28205	TIMP4
204482_at	-2.01583	6.47663	-4.0945	0.000510206	0.00986886	-0.322537	CLDN5
206836_at	-2.01428	6.20379	-4.02795	0.000598573	0.0110505	-0.47707	SLC6A3
212070_at	-2.01325	5.82545	-4.5576	0.000167858	0.00437101	0.756805	GPR56
203766_s_at	-2.00374	7.2179	-3.56783	0.00179677	0.0238369	-1.53525	LMOD1
201464_x_at	-1.99186	10.9264	-6.24798	3.24476e-06	0.000278404	4.61192	JUN
213462_at	-1.98543	6.14901	-7.16298	4.37433e-07	6.76897e-05	6.56688	NPAS2
218611_at	-1.98069	8.71484	-8.23774	4.78874e-08	1.50292e-05	8.71166	IER5
206262_at	-1.96308	5.44846	-3.32859	0.00316053	0.0348644	-2.07438	ADH1C
220572_at	-1.96226	3.25461	-3.78038	0.00108301	0.0170669	-1.04914	LOC100506282
207316_at	-1.96162	9.14304	-4.92395	6.99775e-05	0.00235418	1.60971	HAS1
214520_at	-1.95998	4.11085	-3.84728	0.000922908	0.0151661	-0.895072	FOXC2
210432_s_at	-1.95603	2.09781	-3.1008	0.0053726	0.050347	-2.57713	SCN3A
213592_at	1.94608	5.52482	4.50099	0.000192256	0.00482146	0.624741	APLNR
220014_at	-1.94387	3.54122	-2.40359	0.025461	0.13625	-4.02036	PRR16
215076_s_at	1.94362	11.7552	6.89881	7.71462e-07	9.71214e-05	6.01423	COL3A1
206211_at	-1.939	5.76227	-2.8449	0.00964303	0.0735524	-3.12606	SELE
206089_at	1.9324	4.26751	4.09019	0.000515512	0.00992839	-0.33255	NELL1
206142_at	1.92858	2.81111	3.4941	0.00213977	0.026846	-1.70242	ZNF135
205419_at	-1.91903	7.25145	-6.18059	3.77661e-06	0.000305213	4.46356	GPR183
204162_at	1.91752	2.34672	3.59614	0.00167996	0.0228677	-1.47084	NDC80
213068_at	1.90872	9.38781	4.75423	0.000104866	0.00312398	1.2151	DPT
212488_at	1.90183	8.50888	5.78947	9.20954e-06	0.000548706	3.59191	COL5A1
207145_at	1.88469	0.73634	2.6934	0.0135396	0.0912866	-3.4414	MSTN
220348_at	-1.88035	3.80418	-3.29895	0.00338788	0.0365225	-2.14043	KLHL29
217911_s_at	-1.87931	9.13747	-7.96793	8.22394e-08	2.03616e-05	8.18903	BAG3
203608_at	1.87873	3.89664	4.66532	0.000129697	0.00360804	1.00798	ALDH5A1
205258_at	-1.87817	6.76923	-5.34169	2.60772e-05	0.00117322	2.57406	INHBB
201761_at	-1.87669	8.73006	-8.61341	2.29177e-08	8.9592e-06	9.42175	MTHFD2
209185_s_at	-1.87628	8.41048	-6.00435	5.63123e-06	0.000397091	4.07298	IRS2
201631_s_at	-1.8749	9.73445	-3.84066	0.000937648	0.0153517	-0.910342	IER3
213519_s_at	-1.87148	7.48169	-6.02745	5.34286e-06	0.000380367	4.12438	LAMA2
216775_at	-1.8695	2.1524	-2.83795	0.00979564	0.0741931	-3.1407	USP53
202898_at	1.86879	6.59676	4.65415	0.000133207	0.00368726	0.981964	SDC3
212665_at	-1.86108	8.86755	-10.7387	4.94361e-10	6.11992e-07	13.0682	TIPARP
205354_at	1.857	3.39277	5.37946	2.38671e-05	0.00111029	2.66064	GAMT
209083_at	1.85303	5.87319	4.91268	7.18796e-05	0.00240856	1.58354	CORO1A
214936_at	-1.85238	3.20559	-4.16904	0.000426587	0.00862582	-0.149181	LRCH1
204192_at	1.84909	6.66685	3.79142	0.00105481	0.0167577	-1.02375	CD37
207375_s_at	-1.84636	5.47149	-4.21755	0.000379667	0.00791406	-0.0362311	IL15RA
208691_at	-1.84422	8.02104	-5.01293	5.66457e-05	0.00201902	1.81605	TFRC
205027_s_at	-1.83415	6.36761	-5.34541	2.585e-05	0.00116603	2.58261	MAP3K8
209236_at	1.82889	6.44927	6.20755	3.55385e-06	0.000295944	4.52299	SLC23A2
209213_at	1.82711	5.64706	3.63124	0.0015455	0.0215779	-1.39085	CBR1
212110_at	-1.8253	10.5491	-8.00432	7.64121e-08	1.95712e-05	8.26013	SLC39A14
217165_x_at	-1.82509	11.0662	-6.76396	1.03428e-06	0.000123908	5.72836	MT1F
213085_s_at	1.82378	4.63966	3.62312	0.00157563	0.0218616	-1.40937	WWC1
212741_at	-1.82099	8.86919	-4.98923	5.99235e-05	0.00209619	1.76113	MAOA
37408_at	1.81229	9.9341	9.74916	2.75649e-09	2.04743e-06	11.4465	MRC2
209758_s_at	-1.81078	8.16472	-3.39926	0.00267676	0.0311577	-1.91617	MFAP5
214044_at	1.80496	2.49406	3.90849	0.000797096	0.0135586	-0.753741	RYR2
207624_s_at	-1.80452	5.5932	-8.73659	1.80706e-08	7.74362e-06	9.65015	RPGR
212768_s_at	-1.80415	2.4003	-3.78065	0.00108233	0.0170669	-1.04854	OLFM4
204805_s_at	-1.8036	9.01271	-5.65766	1.24847e-05	0.000698989	3.29432	H1FX
207037_at	1.80037	4.63472	4.55649	0.000168304	0.00437101	0.754219	TNFRSF11A
215147_at	-1.79984	5.40579	-5.53972	1.64165e-05	0.000846781	3.02656	AF007147
210258_at	1.79712	4.19698	3.39078	0.00273071	0.0315604	-1.9352	RGS13
205828_at	1.79394	10.3826	3.46981	0.0022663	0.027732	-1.75732	MMP3
219656_at	1.79359	5.74102	4.96777	6.30568e-05	0.00217844	1.71137	PCDH12
214877_at	1.79339	3.45985	3.58584	0.00172157	0.0231654	-1.4943	CDKAL1
215019_x_at	1.78954	4.74034	4.53948	0.000175307	0.00451082	0.71454	ZNF528
220005_at	1.78649	4.07805	2.87682	0.00897145	0.0702045	-3.05866	P2RY13
207965_at	-1.78459	3.40142	-3.68213	0.00136915	0.0200057	-1.27456	NEUROG3
220092_s_at	1.78436	4.49054	3.00631	0.00667809	0.0579019	-2.78199	ANTXR1
201137_s_at	1.78285	10.9051	8.14934	5.71095e-08	1.61658e-05	8.54159	HLA-DPB1
210151_s_at	-1.77972	5.80808	-4.52187	0.000182867	0.00466227	0.673455	DYRK3
206314_at	1.7785	4.30251	3.14361	0.00486581	0.0467953	-2.48356	ZKSCAN7
206606_at	1.77847	3.48625	4.75133	0.000105595	0.00314149	1.20835	LIPC
221045_s_at	1.77739	7.29331	4.6025	0.000150738	0.00401781	0.86154	PER3
204773_at	1.7763	6.71512	3.32635	0.00317712	0.0349626	-2.07936	IL11RA
204039_at	1.76864	7.80389	5.17975	3.81718e-05	0.00155499	2.20163	CEBPA
220012_at	-1.76688	3.93361	-3.63411	0.00153498	0.0214849	-1.3843	ERO1LB
52837_at	1.76419	5.63759	4.60341	0.00015041	0.00401581	0.863657	KIAA1644
211743_s_at	-1.76202	4.36648	-3.66431	0.00142851	0.0204836	-1.31532	PRG2
212695_at	-1.75761	5.39803	-3.63505	0.00153153	0.0214501	-1.38215	CRY2
209339_at	-1.75016	5.70446	-5.42602	2.14031e-05	0.00102565	2.76718	SIAH2
201292_at	1.74724	3.6881	4.38455	0.000254225	0.00585941	0.353091	TOP2A
219935_at	-1.74418	9.26958	-5.01679	5.61302e-05	0.00201085	1.82498	ADAMTS5
221272_s_at	-1.74176	4.61785	-2.86014	0.00931656	0.072036	-3.09392	C1orf21
214606_at	1.74147	2.36433	4.12896	0.000469692	0.00924571	-0.24243	TSPAN2
222162_s_at	-1.73695	9.11691	-8.16663	5.51713e-08	1.5966e-05	8.57494	ADAMTS1
201236_s_at	-1.73688	9.3476	-9.27263	6.57261e-09	3.85414e-06	10.6189	BTG2
205959_at	1.73628	3.01067	3.16704	0.00460833	0.0451969	-2.43216	MMP13
207107_at	1.73613	1.16478	3.33777	0.00309312	0.0344254	-2.05387	RPE65
221270_s_at	-1.73201	4.09446	-3.1093	0.00526813	0.0496782	-2.5586	QTRT1
211756_at	1.72696	4.39474	3.83379	0.000953186	0.0155489	-0.92618	PTHLH
218507_at	-1.72471	8.19639	-3.47002	0.00226518	0.027732	-1.75685	HILPDA
204595_s_at	-1.7227	6.62777	-5.13773	4.21534e-05	0.00166839	2.10468	STC1
213416_at	1.72187	4.57401	3.58904	0.00170855	0.0230458	-1.48702	ITGA4
212865_s_at	1.72161	9.27928	7.25098	3.62847e-07	5.9017e-05	6.74878	COL14A1
221584_s_at	1.7199	7.96767	4.83589	8.63013e-05	0.0027172	1.40512	KCNMA1
219684_at	1.71847	4.88931	4.70105	0.000119075	0.00340173	1.09124	RTP4
221685_s_at	1.71707	3.5832	3.56381	0.001814	0.0239687	-1.54439	SPDL1
208850_s_at	1.71455	7.96373	6.86919	8.22609e-07	0.000102403	5.95165	THY1
219759_at	1.71414	5.91869	2.49937	0.0207229	0.119691	-3.83286	ERAP2
209457_at	-1.70684	7.17627	-6.67101	1.26765e-06	0.000145603	5.52985	DUSP5
207230_at	1.70364	4.88917	2.69542	0.0134788	0.0910147	-3.43724	CDON
204712_at	1.7022	4.30504	2.40604	0.0253278	0.135897	-4.0156	WIF1
203104_at	1.69753	8.96775	6.69324	1.20732e-06	0.000141594	5.57743	CSF1R
206385_s_at	1.69703	8.11767	5.65308	1.26179e-05	0.00070077	3.28395	ANK3
218541_s_at	-1.69158	5.21004	-4.15184	0.000444577	0.00888477	-0.189202	C8orf4
214899_at	1.69081	1.06097	3.35781	0.00295089	0.0333992	-2.00907	ZNF780B
206624_at	-1.68268	3.77681	-2.51945	0.0198401	0.116403	-3.79305	USP9Y
219895_at	-1.68244	3.89771	-2.74822	0.0119827	0.0843523	-3.3282	TMEM255A
207191_s_at	1.68149	9.64565	6.5949	1.49869e-06	0.000163703	5.36644	ISLR
209034_at	-1.67054	9.63438	-7.06896	5.3475e-07	7.73755e-05	6.37131	PNRC1
212886_at	-1.67036	6.12644	-5.47246	1.92027e-05	0.000957023	2.87326	CCDC69
204271_s_at	-1.66986	7.50978	-5.91011	6.98269e-06	0.000457633	3.86263	EDNRB
209824_s_at	-1.66438	6.33629	-4.8858	7.66276e-05	0.00251843	1.52112	ARNTL
217973_at	-1.6569	6.65177	-3.28328	0.00351449	0.0373989	-2.17529	DCXR
208961_s_at	-1.6564	8.91243	-6.47453	1.95599e-06	0.000194976	5.10642	KLF6
204122_at	1.65513	9.8285	6.69654	1.19862e-06	0.000141317	5.58449	TYROBP
213905_x_at	1.65405	9.7445	5.50897	1.76354e-05	0.000892655	2.95652	BGN
214770_at	1.65392	7.89309	4.68571	0.000123523	0.00347972	1.0555	MSR1
201473_at	-1.65382	10.1484	-5.45028	2.02231e-05	0.000983912	2.82263	JUNB
209682_at	-1.65334	8.65774	-6.33131	2.69162e-06	0.00024381	4.79456	CBLB
218995_s_at	-1.64895	6.07645	-3.68047	0.00137457	0.0200192	-1.27836	EDN1
205358_at	1.64341	1.67734	3.40856	0.0026187	0.0306796	-1.89527	GRIA2
213436_at	-1.64247	5.53701	-5.3575	2.51274e-05	0.00114035	2.61033	CNR1
204745_x_at	-1.63936	11.2381	-7.70461	1.40724e-07	2.95826e-05	7.66873	MT1G
206070_s_at	1.63444	7.68409	6.55115	1.65065e-06	0.000175988	5.27216	EPHA3
212651_at	1.63381	5.23592	5.00544	5.7661e-05	0.0020427	1.79871	RHOBTB1
203153_at	1.63064	7.06606	3.52944	0.00196804	0.0253878	-1.62241	IFIT1
208894_at	1.62903	11.0186	3.65516	0.00145996	0.0207609	-1.33622	HLA-DRA
205652_s_at	1.62789	5.21347	4.73685	0.00010931	0.00320494	1.17464	TTLL1
217677_at	1.61982	5.83751	3.84624	0.000925209	0.0151815	-0.897472	PLEKHA2
219815_at	1.61428	7.60711	8.95301	1.19599e-08	5.70803e-06	10.0462	GAL3ST4
205613_at	1.6136	4.72145	3.7491	0.00116702	0.0179343	-1.12103	SYT17
201669_s_at	1.61355	9.04923	7.44241	2.42478e-07	4.25444e-05	7.14062	MARCKS
221841_s_at	-1.61104	11.4023	-9.04227	1.01054e-08	5.48738e-06	10.2076	KLF4
215112_x_at	1.61039	-0.57061	2.31839	0.0305001	0.153624	-4.18365	MCF2L2
203528_at	1.60965	4.26273	4.05811	0.000556787	0.0104788	-0.40708	SEMA4D
219643_at	1.60764	4.57463	2.99957	0.0067821	0.0585078	-2.79651	LRP1B
208869_s_at	-1.60551	8.52525	-7.05327	5.53038e-07	7.95055e-05	6.33856	GABARAPL1
209244_s_at	-1.60355	4.27671	-4.17459	0.000420935	0.00855811	-0.136254	KIF1C
209696_at	1.59603	8.02059	6.01526	5.49311e-06	0.000389818	4.09726	FBP1
218755_at	1.5943	3.20359	4.83746	8.59788e-05	0.00271598	1.40877	KIF20A
206793_at	-1.59391	5.09036	-4.11406	0.000486796	0.00954025	-0.277065	PNMT
219871_at	1.59264	3.97085	3.37365	0.00284304	0.0324214	-1.97361	KLF3-AS1
201850_at	1.59188	8.37614	5.09779	4.63289e-05	0.00176158	2.01241	CAPG
219371_s_at	-1.59153	10.5516	-7.79056	1.17971e-07	2.55227e-05	7.83967	KLF2
214591_at	1.5889	3.56812	3.08091	0.00562514	0.0520969	-2.62046	KLHL4
221389_at	-1.58869	4.02596	-3.88319	0.000846898	0.0141784	-0.812205	PLA2G2E
202081_at	-1.58771	11.1473	-6.20942	3.53892e-06	0.000295944	4.5271	IER2
206167_s_at	-1.58515	7.50512	-4.2458	0.000354761	0.00750013	0.0295738	ARHGAP6
217755_at	1.5843	5.25575	3.29307	0.00343485	0.0367656	-2.15351	HN1
214038_at	-1.58124	6.95053	-5.28584	2.97316e-05	0.00127788	2.44585	CCL8
206991_s_at	1.58066	5.66135	4.23539	0.000363745	0.007661	0.00531568	CCR5
206662_at	-1.5741	10.149	-6.09415	4.59199e-06	0.000346858	4.27246	GLRX
221781_s_at	1.57276	6.12042	4.59067	0.000155072	0.00410189	0.833935	DNAJC10
219918_s_at	1.56666	1.88205	2.96866	0.00727924	0.0612088	-2.86294	ASPM
220430_at	-1.56491	4.35623	-3.00996	0.00662252	0.0576443	-2.77413	FAM110D
214031_s_at	1.56094	1.99999	2.96244	0.00738353	0.0617827	-2.87628	KRT7
202150_s_at	-1.56057	6.79951	-8.2139	5.02109e-08	1.51196e-05	8.66592	NEDD9
208152_s_at	-1.55644	9.19032	-5.84152	8.17119e-06	0.000503795	3.70891	DDX21
203708_at	-1.55341	8.43669	-4.42336	0.00023161	0.00549624	0.443635	PDE4B
219480_at	-1.55192	5.71321	-3.18197	0.00445127	0.044259	-2.39934	SNAI1
200666_s_at	-1.55177	9.14951	-7.38495	2.73522e-07	4.72472e-05	7.02356	DNAJB1
203570_at	1.55066	7.54986	3.00832	0.00664739	0.0577837	-2.77766	LOXL1
205581_s_at	-1.54754	4.2965	-3.07482	0.00570476	0.0524203	-2.63371	NOS3
219506_at	1.54022	8.30923	8.10886	6.19267e-08	1.70359e-05	8.46335	C1orf54
214825_at	1.53556	4.9295	2.64826	0.0149632	0.097265	-3.53378	FAM155A
208808_s_at	-1.5353	8.51354	-6.46723	1.98797e-06	0.000194976	5.09058	HMGB2
206307_s_at	-1.53221	4.77848	-2.29239	0.0322119	0.158906	-4.2328	FOXD1
220855_at	-1.52976	2.63629	-2.87032	0.00910442	0.0709056	-3.07241	CLTC-IT1
219696_at	1.52942	5.75023	3.60846	0.00163149	0.022441	-1.44278	DENND1B
208383_s_at	-1.52845	6.43836	-2.68615	0.0137591	0.0921808	-3.45628	PCK1
210222_s_at	1.52842	5.90984	4.63	0.000141134	0.00383325	0.92565	RTN1
206091_at	-1.52625	1.02006	-1.78007	0.0894073	0.293721	-5.12661	MATN3
219878_s_at	-1.52604	3.03862	-2.54388	0.0188136	0.112085	-3.74439	KLF13
217127_at	-1.52544	5.1183	-4.45549	0.000214427	0.00518543	0.518586	CTH
204674_at	1.5245	5.96499	4.74926	0.000106118	0.00314445	1.20353	LRMP
222184_at	1.52289	4.06518	3.38071	0.00279622	0.0320021	-1.95779	LINC00965
222180_at	-1.52193	4.77972	-3.7484	0.00116898	0.0179396	-1.12264	RP11-769O8.3
203381_s_at	1.5204	10.2536	4.18371	0.000411821	0.0084189	-0.11504	APOE
218452_at	1.51991	4.53497	3.54045	0.00191736	0.0249559	-1.59745	SMARCAL1
201212_at	1.51953	9.57214	5.90031	7.14101e-06	0.00046312	3.8407	LGMN
203028_s_at	1.51009	9.22093	6.16007	3.95563e-06	0.000312565	4.41829	CYBA
205222_at	1.50967	3.06096	2.57645	0.0175221	0.107324	-3.67913	EHHADH
214560_at	1.50799	7.60382	3.56239	0.00182013	0.024013	-1.54762	FPR3
204131_s_at	-1.50413	9.8194	-5.3221	2.73036e-05	0.00121488	2.52913	FOXO3
214682_at	-1.50149	4.83337	-5.35907	2.50354e-05	0.0011385	2.61392	PKD1P1
219718_at	1.50142	5.07242	3.07884	0.00565203	0.0522157	-2.62495	FGGY
214511_x_at	1.50076	7.37261	4.48884	0.00019794	0.00491145	0.596395	FCGR1B
218772_x_at	-1.49978	5.69572	-4.88002	7.7689e-05	0.00253775	1.50769	TMEM38B
202146_at	-1.49944	7.04967	-6.27276	3.06904e-06	0.000272125	4.66633	IFRD1
218689_at	1.49798	4.08078	3.32567	0.00318219	0.0349822	-2.08088	FANCF
202458_at	1.49643	9.03388	7.30385	3.24464e-07	5.39554e-05	6.85752	PRSS23
213174_at	1.49521	3.8423	3.73554	0.0012054	0.0183438	-1.15215	TTC9
209386_at	-1.49489	9.29362	-3.49082	0.00215648	0.0268601	-1.70986	TM4SF1
209731_at	1.49441	4.15937	2.48805	0.0212366	0.121862	-3.85522	NTHL1
202071_at	-1.49421	8.93827	-4.8058	9.27222e-05	0.00284199	1.33512	SDC4
203923_s_at	1.49319	8.19144	6.05247	5.04745e-06	0.00036751	4.17999	CYBB
209189_at	-1.49209	11.4305	-3.31516	0.00326159	0.0356228	-2.10432	FOS
208890_s_at	1.48894	8.48608	6.37303	2.45193e-06	0.000229565	4.88568	PLXNB2
208177_at	-1.48505	4.86923	-2.78777	0.010967	0.0798839	-3.2459	SLC34A1
219849_at	1.48391	4.37372	3.66334	0.00143182	0.0205136	-1.31754	ZNF671
219531_at	-1.48181	4.24824	-4.47146	0.000206364	0.00506991	0.555857	CEP72
210002_at	-1.48047	5.06687	-4.17293	0.000422622	0.00858457	-0.140129	GATA6
206925_at	1.47906	4.99459	4.25488	0.000347107	0.00739444	0.0507333	ST8SIA4
202575_at	1.47876	6.19135	5.38898	2.33411e-05	0.00109728	2.68243	CRABP2
221059_s_at	1.47711	8.21409	7.28771	3.35713e-07	5.54125e-05	6.82438	COTL1
208055_s_at	1.47659	4.08553	3.06266	0.00586693	0.053406	-2.66012	HERC4
209946_at	1.47598	7.51088	5.22642	3.41942e-05	0.00142687	2.30917	VEGFC
219532_at	1.47376	3.57714	2.98164	0.00706646	0.0600312	-2.83509	ELOVL4
206835_at	-1.47293	4.05785	-2.75863	0.0117072	0.0833723	-3.30661	STATH
209288_s_at	-1.46922	6.42404	-6.87631	8.10005e-07	0.000101401	5.96671	CDC42EP3
207703_at	-1.46851	4.09213	-2.44749	0.0231764	0.128466	-3.93492	NLGN4Y
206591_at	1.46757	2.77793	4.08831	0.000517845	0.00995612	-0.336921	RAG1
218436_at	1.46604	6.30736	2.84245	0.00969653	0.0737361	-3.13122	SIL1
202202_s_at	1.46551	8.42131	6.51964	1.76982e-06	0.000183427	5.2041	LAMA4
203246_s_at	1.46535	5.90645	3.05415	0.00598303	0.0538666	-2.67858	NPRL2
216003_at	1.46526	4.58936	3.98198	0.000668367	0.0119913	-0.583669	AC005838.2
208033_s_at	-1.46525	6.41596	-5.48484	1.8656e-05	0.000936286	2.90151	ZFHX3
207317_s_at	-1.46312	5.28383	-3.04869	0.00605869	0.0543502	-2.69042	CASQ2
205190_at	-1.46309	5.23531	-3.07911	0.00564857	0.0522054	-2.62438	PLS1
210275_s_at	-1.4627	10.64	-6.03467	5.25584e-06	0.000377793	4.14044	ZFAND5
205683_x_at	1.46244	9.03295	3.98401	0.000665124	0.0119524	-0.57897	TPSAB1
203293_s_at	1.46197	4.79982	2.60047	0.0166236	0.103964	-3.63074	LMAN1
221210_s_at	1.46186	6.862	4.17799	0.000417516	0.00850703	-0.128351	NPL
218319_at	-1.46089	8.01177	-4.94013	6.73362e-05	0.00229077	1.64727	PELI1
202838_at	1.45888	9.67282	6.47084	1.97209e-06	0.000194976	5.09842	FUCA1
204011_at	-1.45794	7.7975	-5.89384	7.24753e-06	0.000465331	3.82622	SPRY2
209790_s_at	1.4578	5.63341	3.00015	0.00677307	0.0584608	-2.79526	CASP6
219408_at	1.45757	2.53211	3.39917	0.00267728	0.0311577	-1.91636	PRMT7
207540_s_at	1.45551	6.08408	4.00864	0.000626958	0.0114795	-0.52186	SYK
207031_at	1.45349	5.48701	4.11215	0.000489035	0.00957571	-0.281508	NKX3-2
204401_at	1.45247	6.00351	4.26972	0.00033495	0.0071974	0.0853225	KCNN4
202637_s_at	-1.45116	8.55123	-3.60565	0.00164244	0.0225638	-1.44919	ICAM1
206461_x_at	-1.45028	11.8054	-5.4297	2.122e-05	0.00101906	2.77559	MT1H
218251_at	-1.44841	8.34501	-6.13354	4.20018e-06	0.000327247	4.35965	MID1IP1
219855_at	1.44773	5.58383	3.34289	0.00305617	0.0341015	-2.04244	NUDT11
206065_s_at	1.4474	4.4048	3.57489	0.00176694	0.0236615	-1.51922	DPYS
218560_s_at	1.44711	5.33155	5.22508	3.43025e-05	0.00142872	2.30608	JMJD4
219232_s_at	-1.44636	5.66277	-3.87784	0.000857812	0.014286	-0.824555	EGLN3
202329_at	1.44632	7.40217	7.84008	1.0662e-07	2.37582e-05	7.93768	CSK
206206_at	1.44545	6.45569	4.30698	0.00030628	0.00673726	0.17217	CD180
201645_at	1.44509	10.5808	3.90214	0.000809326	0.0137247	-0.768432	TNC
209035_at	1.44471	5.46294	2.91231	0.00827701	0.0662772	-2.98332	MDK
213791_at	1.44153	6.6124	3.52281	0.00199921	0.0256763	-1.63745	PENK
220255_at	-1.44136	4.73787	-2.36737	0.0275007	0.143244	-4.09019	FANCE
206726_at	1.44092	7.29632	6.20449	3.57847e-06	0.000296427	4.51624	HPGDS
217239_x_at	1.43891	3.6627	2.80525	0.0105444	0.0779307	-3.20934	LOC101930405
212588_at	1.4373	7.6848	4.95875	6.44225e-05	0.00221532	1.69045	PTPRC
209875_s_at	1.43619	8.2333	2.2823	0.0328999	0.160817	-4.2518	SPP1
207173_x_at	1.43296	8.97903	4.43286	0.00022639	0.00540111	0.465799	CDH11
209837_at	1.43166	4.70762	4.67274	0.000127414	0.00355341	1.02528	AP4M1
205624_at	1.43078	8.43465	4.24766	0.000353175	0.00748611	0.0339213	CPA3
201849_at	-1.4305	7.84295	-6.11884	4.34224e-06	0.000333648	4.32713	BNIP3
221538_s_at	1.42981	6.77	4.75071	0.000105751	0.00314192	1.20692	PLXNA1
201621_at	1.42905	8.95799	5.87881	7.50136e-06	0.000474866	3.79256	NBL1
205859_at	1.42761	8.30192	6.94579	6.9696e-07	9.05138e-05	6.11322	LY86
221729_at	1.42542	9.99244	5.52004	1.71862e-05	0.000874339	2.98176	COL5A2
41660_at	1.42211	2.41865	4.8296	8.76059e-05	0.00274175	1.39049	CELSR1
205831_at	1.42185	6.27592	5.84414	8.1223e-06	0.000503795	3.71478	CD2
207092_at	-1.42044	4.83159	-1.96034	0.063232	0.240565	-4.82947	LEP
205627_at	-1.41792	4.0452	-3.2699	0.0036262	0.0381504	-2.205	CDA
204015_s_at	-1.41601	4.25132	-3.14955	0.00479928	0.0463012	-2.47055	DUSP4
221175_at	1.41598	2.91313	3.51353	0.00204363	0.0260964	-1.65847	C3orf36
201041_s_at	-1.41517	12.1291	-5.20615	3.58671e-05	0.00148005	2.26249	DUSP1
207134_x_at	1.41174	8.75011	4.16712	0.000428558	0.00864214	-0.153646	TPSB2
214054_at	1.40903	7.2002	7.02539	5.87149e-07	8.12636e-05	6.28026	DOK2
209398_at	-1.40595	6.23471	-5.88069	7.46911e-06	0.000474171	3.79677	HIST1H1C
204749_at	1.40562	6.75024	6.27563	3.0494e-06	0.000272125	4.67261	NAP1L3
213003_s_at	-1.40495	5.91078	-3.13954	0.00491192	0.0471777	-2.49248	SPIDR
205943_at	1.40477	5.99435	5.37377	2.41872e-05	0.00111818	2.64761	TDO2
205666_at	1.40462	4.92926	3.3678	0.00288243	0.0328034	-1.98671	FMO1
201847_at	1.40416	10.1581	6.074	4.8067e-06	0.000354661	4.22778	LIPA
202465_at	1.39642	10.2739	6.27271	3.06945e-06	0.000272125	4.6662	PCOLCE
200797_s_at	-1.39596	10.8142	-8.3687	3.69603e-08	1.26706e-05	8.96152	MCL1
204351_at	-1.39464	3.28759	-2.72796	0.0125372	0.0866523	-3.37016	S100P
221135_s_at	1.39332	5.17797	3.58772	0.00171391	0.0230762	-1.49002	ASTE1
206561_s_at	-1.39267	6.42477	-3.61105	0.0016215	0.022345	-1.43689	AKR1B10
205809_s_at	-1.39201	5.15826	-2.93072	0.0079374	0.0645507	-2.94409	WASL
202948_at	-1.39129	10.187	-5.87557	7.55734e-06	0.000477055	3.78528	IL1R1
222293_at	-1.39117	3.64772	-4.31453	0.000300772	0.00664232	0.189789	CADM4
221581_s_at	1.38973	6.58922	3.53528	0.00194098	0.0251897	-1.60916	LAT2
203509_at	1.38907	8.15308	6.53336	1.7169e-06	0.000179971	5.23374	SORL1
205478_at	1.38768	5.86568	2.75156	0.0118938	0.0840562	-3.32129	PPP1R1A
218225_at	-1.38408	4.7757	-2.91311	0.00826205	0.0662293	-2.98163	ECSIT
220631_at	1.38353	4.69273	2.28312	0.0328435	0.160776	-4.25026	OSGEPL1
210456_at	1.3834	4.40084	3.71452	0.0012674	0.0190435	-1.20037	PCYT1B
212614_at	-1.38331	9.92122	-6.94328	7.00746e-07	9.05138e-05	6.10794	ARID5B
205554_s_at	1.38236	7.51729	3.05472	0.00597517	0.0538394	-2.67734	DNASE1L3
218856_at	1.38158	7.15495	2.94106	0.00775265	0.0636402	-2.92203	TNFRSF21
204130_at	1.38124	3.53785	2.24262	0.0357367	0.170145	-4.32596	HSD11B2
203232_s_at	1.38115	7.55656	5.03003	5.4395e-05	0.00197078	1.85565	ATXN1
202403_s_at	1.38008	12.2885	5.55321	1.59093e-05	0.000831304	3.05726	COL1A2
202975_s_at	-1.38	8.34674	-4.82338	8.89145e-05	0.00276715	1.37602	RHOBTB3
204867_at	1.37954	7.16441	3.74464	0.0011795	0.0180654	-1.13126	GCHFR
204035_at	1.37948	6.68706	3.56043	0.00182863	0.0240934	-1.55209	SCG2
207697_x_at	1.37896	6.73402	3.91297	0.000788592	0.0134447	-0.74339	LILRB2
218231_at	1.37711	8.53524	5.83385	8.31631e-06	0.000507705	3.69169	NAGK
218161_s_at	1.37582	4.35423	3.64143	0.00150848	0.0212609	-1.36759	CLN6
200965_s_at	-1.37439	9.12233	-5.79109	9.1753e-06	0.000548132	3.59555	ABLIM1
206298_at	1.37312	5.77916	4.07479	0.000534927	0.0101445	-0.368328	ARHGAP22
214732_at	1.37309	3.9889	2.50297	0.0205619	0.119008	-3.82573	SP1
202286_s_at	-1.37032	5.27485	-3.6836	0.00136435	0.0199618	-1.27119	TACSTD2
203951_at	-1.36971	6.57197	-3.33607	0.00310553	0.0345072	-2.05768	CNN1
205151_s_at	1.36963	6.53699	5.30474	2.844e-05	0.00124261	2.48927	TRIL
204612_at	1.36883	4.91414	3.88688	0.000839446	0.0140854	-0.803682	PKIA
218355_at	1.36855	4.38712	4.09534	0.000509183	0.00986619	-0.320593	KIF4A
214786_at	1.36649	3.20771	2.56546	0.0179483	0.108946	-3.7012	MAP3K1
204776_at	1.36417	11.5826	7.18452	4.17825e-07	6.53754e-05	6.61151	THBS4
213638_at	-1.3641	4.1742	-4.37061	0.000262877	0.00598333	0.320578	PHACTR1
217949_s_at	1.3625	9.99598	7.11016	4.8962e-07	7.32229e-05	6.45716	VKORC1
220785_at	1.36213	3.84636	2.68267	0.0138659	0.0927271	-3.46343	UTS2
214141_x_at	-1.36112	9.3339	-7.68987	1.45059e-07	3.01896e-05	7.63931	SRSF7
203868_s_at	1.36064	10.6234	3.79689	0.00104111	0.0166248	-1.01117	VCAM1
213475_s_at	1.3606	4.15144	3.43662	0.00245106	0.0292539	-1.83215	ITGAL
219511_s_at	1.35659	5.24034	2.84588	0.00962169	0.073497	-3.12399	SNCAIP
210073_at	1.35581	2.58098	2.83627	0.00983277	0.074348	-3.14423	ST8SIA1
214994_at	1.3555	2.86103	3.23896	0.00389797	0.0401379	-2.27358	APOBEC3F
206030_at	1.35405	4.76966	2.41486	0.024855	0.134363	-3.9985	ASPA
219414_at	-1.35325	5.19283	-3.05932	0.0059122	0.0535768	-2.66736	CLSTN2
218936_s_at	-1.352	7.22487	-7.23455	3.75706e-07	6.02292e-05	6.7149	CCDC59
205767_at	-1.35035	5.57796	-2.67849	0.0139949	0.0932838	-3.47199	EREG
212226_s_at	-1.35016	11.501	-4.44376	0.000220546	0.00531289	0.491224	PPAP2B
214811_at	1.34624	3.83526	3.05494	0.00597212	0.0538394	-2.67686	RIMBP2
203388_at	1.34606	7.32331	3.0138	0.00656439	0.0573175	-2.76585	ARRB2
200920_s_at	-1.34534	10.9161	-8.29544	4.2711e-08	1.40472e-05	8.82205	BTG1
207655_s_at	1.34448	6.71106	6.61726	1.42666e-06	0.00015975	5.41452	BLNK
201939_at	-1.34426	6.27918	-4.39368	0.000248717	0.00579761	0.374378	PLK2
205602_x_at	-1.3423	4.72969	-4.0306	0.000594774	0.0110078	-0.470913	PSG7
219947_at	1.34224	5.46218	2.91503	0.0082261	0.0661263	-2.97755	CLEC4A
221447_s_at	1.34199	8.18103	6.1767	3.80994e-06	0.000306487	4.45497	GLT8D2
212314_at	1.34117	6.8357	5.52596	1.6951e-05	0.000868317	2.99523	SEL1L3
203854_at	1.3393	9.7448	6.10954	4.43457e-06	0.000339572	4.30656	CFI
203052_at	1.33837	8.36229	5.84471	8.11156e-06	0.000503795	3.71607	C2
218149_s_at	-1.33752	8.53357	-5.46914	1.93518e-05	0.000960393	2.8657	ZNF395
204112_s_at	1.33512	8.82383	5.43787	2.08185e-05	0.00100194	2.79426	HNMT
209340_at	-1.33368	10.6283	-6.14648	4.07899e-06	0.000320647	4.38827	UAP1
211990_at	1.33288	11.248	5.80106	8.96731e-06	0.000537147	3.61798	HLA-DPA1
206545_at	1.332	5.48349	3.57236	0.00177756	0.0237361	-1.52495	CD28
206479_at	-1.33045	2.13893	-2.23283	0.0364706	0.172226	-4.34414	TRPM1
213497_at	-1.33034	6.675	-7.02551	5.87003e-07	8.12636e-05	6.2805	ABTB2
205582_s_at	-1.33018	6.16697	-3.34377	0.00304989	0.0340655	-2.04048	GGT5
204154_at	-1.32977	10.3988	-3.299	0.00338748	0.0365225	-2.14032	CDO1
202546_at	1.32938	8.59307	3.1719	0.00455668	0.0448483	-2.42149	VAMP8
202338_at	1.32917	5.08625	3.48172	0.00220336	0.0272415	-1.73041	TK1
218245_at	-1.32876	8.00735	-5.05703	5.10223e-05	0.0018773	1.91816	TSKU
206029_at	-1.32857	2.71989	-2.39524	0.0259185	0.138102	-4.03652	ANKRD1
215395_x_at	1.32838	4.22919	3.35628	0.00296154	0.0334433	-2.0125	PRSS3P2
204731_at	-1.32783	9.83368	-4.85914	8.16502e-05	0.00262163	1.45917	TGFBR3
219355_at	-1.3258	2.54876	-3.96266	0.000700057	0.0123903	-0.628421	CXorf57
201666_at	1.32526	12.0255	6.43418	2.13952e-06	0.000207164	5.01883	TIMP1
218992_at	1.32504	6.0974	4.1534	0.000442914	0.00886743	-0.185571	PLGRKT
205590_at	1.32437	3.37658	2.24534	0.0355356	0.169559	-4.32091	RASGRP1
213160_at	1.32414	6.86083	4.31352	0.000301502	0.00665186	0.187434	DOCK2
219529_at	1.32303	3.14974	2.36464	0.0276606	0.143708	-4.09543	CLIC3
214280_x_at	-1.32234	9.61106	-7.52162	2.05523e-07	3.91424e-05	7.30122	HNRNPA1
220613_s_at	1.32231	4.87389	2.91885	0.00815485	0.0656957	-2.9694	SYTL2
217478_s_at	1.32208	9.37058	4.7719	0.000100533	0.00301504	1.25625	HLA-DMA
203789_s_at	1.32076	9.88788	5.09376	4.67722e-05	0.00176466	2.00311	SEMA3C
221526_x_at	-1.32044	6.66196	-4.90208	7.37151e-05	0.00245543	1.55893	PARD3
219011_at	1.31987	4.90986	2.64673	0.0150136	0.0974526	-3.53688	PLEKHA4
218706_s_at	-1.31834	6.02867	-3.26284	0.00368652	0.0386028	-2.22067	GRAMD3
222237_s_at	1.31431	4.4084	3.18848	0.00438444	0.0438977	-2.38503	ZNF112
207265_s_at	1.31386	8.65662	9.38697	5.32203e-09	3.38831e-06	10.8203	KDELR3
212558_at	-1.31266	8.14751	-5.06564	4.99923e-05	0.00184689	1.93808	SPRY1
217875_s_at	1.31222	4.84776	2.27777	0.0332129	0.161824	-4.2603	PMEPA1
205639_at	1.3121	3.77277	2.80318	0.0105937	0.0781135	-3.21368	AOAH
214587_at	1.31113	4.20611	4.87131	7.93179e-05	0.00256523	1.48744	COL8A1
204435_at	-1.30904	5.20171	-2.72264	0.0126867	0.0873065	-3.38115	NUPL1
202241_at	-1.30708	9.09081	-5.03486	5.37751e-05	0.00195476	1.86684	TRIB1
205234_at	1.30646	5.64723	2.0951	0.0483488	0.205367	-4.59458	SLC16A4
207339_s_at	1.30594	5.25108	4.10693	0.000495207	0.00963728	-0.293651	LTB
204900_x_at	-1.30589	7.36244	-5.2649	3.12323e-05	0.00133069	2.39772	SAP30
210001_s_at	-1.30572	5.41664	-4.02521	0.000602525	0.0110959	-0.483433	SOCS1
219158_s_at	-1.30552	5.75139	-2.61696	0.016032	0.101691	-3.59739	NAA15
218454_at	1.30446	8.95077	7.24011	3.71308e-07	5.99554e-05	6.72636	PLBD1
206932_at	-1.30443	5.89393	-3.29992	0.00338022	0.0364753	-2.13828	CH25H
205715_at	1.30334	4.63968	2.44502	0.0232999	0.128896	-3.93975	BST1
205020_s_at	-1.3033	7.27298	-5.32108	2.73693e-05	0.00121488	2.52678	ARL4A
217996_at	-1.3031	7.97929	-4.34461	0.000279815	0.0062854	0.259921	PHLDA1
205952_at	-1.30282	6.80478	-3.15051	0.00478864	0.0462532	-2.46845	KCNK3
204444_at	1.3015	3.94129	3.5334	0.00194967	0.0252292	-1.61344	KIF11
215411_s_at	-1.30126	7.99126	-3.75883	0.00114023	0.0176576	-1.09869	TRAF3IP2
201764_at	1.3005	5.98264	3.52097	0.00200794	0.0257587	-1.64161	TMEM106C
203940_s_at	1.29839	6.45154	4.85843	8.17879e-05	0.00262227	1.45753	VASH1
218542_at	1.29546	3.29593	3.79135	0.00105498	0.0167577	-1.02391	CEP55
220832_at	1.29357	2.62036	2.03317	0.054748	0.221412	-4.70383	TLR8
208581_x_at	-1.29298	12.4796	-7.07369	5.29361e-07	7.70964e-05	6.38117	MT1X
217853_at	1.29244	8.90765	6.18014	3.7804e-06	0.000305213	4.46258	TNS3
208886_at	-1.29244	8.67658	-3.38419	0.00277344	0.031856	-1.94999	H1F0
219998_at	-1.29225	3.56015	-3.49336	0.00214355	0.026846	-1.70411	LGALSL
205003_at	1.29207	6.99239	5.30796	2.82259e-05	0.00123811	2.49665	DOCK4
213001_at	1.29189	10.5965	5.82314	8.52343e-06	0.000517177	3.66763	ANGPTL2
204861_s_at	1.29179	5.35625	2.55652	0.0183021	0.110343	-3.71912	NAIP
206277_at	-1.28702	3.59378	-3.05135	0.00602168	0.0541053	-2.68465	P2RY2
209795_at	-1.2858	6.12659	-4.27547	0.000330355	0.00715384	0.098728	CD69
203870_at	1.28488	5.648	6.00049	5.68091e-06	0.000399223	4.06439	USP46
204337_at	1.28353	4.83669	2.48409	0.0214193	0.12255	-3.86305	RGS4
202464_s_at	-1.28236	7.93154	-3.82224	0.000979895	0.0158716	-0.952805	PFKFB3
217210_at	1.2816	3.02004	2.06962	0.0508955	0.211612	-4.63979	RP1-8B22.1
205492_s_at	-1.28009	4.67548	-4.39297	0.000249142	0.00580107	0.372719	DPYSL4
206546_at	-1.27919	2.72041	-2.38475	0.0265039	0.139982	-4.05676	SYCP2
205141_at	-1.27902	6.79048	-3.19559	0.00431249	0.0433056	-2.36936	ANG
213134_x_at	-1.27892	8.36367	-7.77358	1.22144e-07	2.59213e-05	7.80599	BTG3
209325_s_at	-1.27865	7.98429	-4.43672	0.000224302	0.00536856	0.474805	RGS16
213371_at	-1.27834	5.85665	-5.46698	1.94497e-05	0.000963105	2.86077	LDB3
221912_s_at	1.27649	4.37252	2.80134	0.0106377	0.0783224	-3.21754	CCDC28B
218820_at	1.27501	8.62815	4.48583	0.000199375	0.0049307	0.589371	C14orf132
205214_at	-1.27436	5.88978	-3.10891	0.00527288	0.049702	-2.55945	STK17B
219693_at	1.27396	5.75554	3.09437	0.00545299	0.0508619	-2.59114	AGPAT4
220240_s_at	1.27367	7.30282	5.44438	2.05042e-05	0.000995026	2.80914	TMCO3
218890_x_at	1.27262	4.22698	2.01301	0.0569878	0.22672	-4.73891	MRPL35
204258_at	-1.27246	7.21019	-5.01739	5.60502e-05	0.00201085	1.82637	CHD1
220918_at	1.27232	5.12479	3.21919	0.00408192	0.041571	-2.3173	RUNX1-IT1
204959_at	1.27109	6.65952	4.59432	0.00015372	0.00407774	0.842465	MNDA
217963_s_at	1.27088	10.6446	4.60462	0.000149974	0.00401185	0.866486	NGFRAP1
208301_at	-1.26969	4.49688	-2.56721	0.0178796	0.108796	-3.69768	AC007292.3
219985_at	1.26964	2.4855	2.29968	0.0317233	0.157561	-4.21906	HS3ST3A1
203717_at	-1.26833	6.77819	-2.67079	0.0142359	0.0941298	-3.48777	DPP4
207846_at	1.26441	0.942681	1.99067	0.0595661	0.233107	-4.77752	POU1F1
211812_s_at	1.26433	4.95318	5.31112	2.80167e-05	0.00123379	2.50393	B3GALNT1
221163_s_at	-1.2632	5.141	-4.08572	0.000521077	0.00996413	-0.342943	MLXIPL
213190_at	1.26298	4.55196	2.80589	0.0105294	0.0778489	-3.20801	COG7
201983_s_at	-1.26196	8.82276	-3.31102	0.00329341	0.0358511	-2.11355	EGFR
219736_at	1.26165	3.75719	2.35033	0.0285122	0.146594	-4.12284	TRIM36
220123_at	-1.26019	2.30536	-1.73688	0.0969208	0.307342	-5.19469	SLC35F5
218824_at	1.2561	5.90165	4.81409	9.09053e-05	0.00280172	1.35442	PNMAL1
210473_s_at	1.25491	7.12981	4.78924	9.64579e-05	0.0029283	1.2966	GPR125
219830_at	1.2549	3.55885	5.31769	2.75877e-05	0.00122181	2.51901	RAI1
207090_x_at	1.25485	4.75703	1.99203	0.0594072	0.232689	-4.77519	ZFP30
206373_at	1.25414	9.76141	2.37194	0.0272352	0.14246	-4.08141	ZIC1
213045_at	1.25392	5.74138	3.36235	0.00291962	0.0331084	-1.99892	MAST3
205786_s_at	1.25391	8.61907	6.09979	4.53365e-06	0.000344113	4.28496	ITGAM
212942_s_at	1.25301	7.37966	2.44182	0.0234605	0.129289	-3.94601	CEMIP
215760_s_at	-1.253	5.24766	-2.3588	0.0280054	0.144857	-4.10663	SBNO2
205451_at	-1.25207	4.49671	-4.56062	0.000166646	0.00435331	0.763856	FOXO4
202326_at	1.25188	5.63997	2.98668	0.00698537	0.0595923	-2.82425	EHMT2
219383_at	1.25127	5.14795	3.95435	0.000714133	0.0125653	-0.647647	PRR5L
202869_at	1.24918	7.0082	5.57845	1.50028e-05	0.000792199	3.11463	OAS1
220996_s_at	1.24899	2.98983	4.09119	0.00051428	0.00992182	-0.330235	SHCBP1L
219197_s_at	1.24877	5.42204	2.8914	0.00867972	0.0685366	-3.02776	SCUBE2
213587_s_at	1.24817	6.6239	5.13466	4.2461e-05	0.00167462	2.09758	ATP6V0E2
218484_at	1.2479	8.06755	3.20566	0.00421254	0.0426204	-2.34715	NDUFA4L2
209782_s_at	1.24597	6.23554	3.18724	0.0043971	0.0439887	-2.38776	DBP
214043_at	1.2454	7.28254	4.50068	0.000192396	0.00482146	0.624033	PTPRD
206699_x_at	-1.24522	3.21417	-2.22339	0.0371907	0.173991	-4.36162	NPAS1
206988_at	-1.2449	3.98151	-3.30821	0.00331522	0.0359988	-2.11982	CCL25
219561_at	1.2433	8.52129	7.03974	5.69335e-07	8.02942e-05	6.31027	COPZ2
201431_s_at	1.24312	9.13001	4.31454	0.000300763	0.00664232	0.189818	DPYSL3
207010_at	1.24205	6.62896	4.55124	0.000170433	0.00441223	0.741984	GABRB1
214100_x_at	1.24201	5.86376	2.34764	0.028675	0.147125	-4.12799	NSUN5P1
218980_at	-1.24172	4.21027	-2.54952	0.0185835	0.111376	-3.73311	FHOD3
203871_at	-1.24134	5.41567	-2.75777	0.0117296	0.0834308	-3.30838	SENP3
216062_at	-1.24055	4.84249	-3.44327	0.00241288	0.0288523	-1.81717	RP1-68D18.4
212724_at	-1.23999	9.84635	-7.64193	1.60137e-07	3.24393e-05	7.5434	RND3
211176_s_at	-1.239	3.88345	-3.57179	0.00177997	0.0237361	-1.52625	PAX4
214600_at	-1.2368	4.76278	-2.73138	0.012442	0.0863153	-3.36309	TEAD1
207000_s_at	-1.23679	6.0057	-3.78995	0.00105852	0.0167879	-1.02713	PPP3CC
212501_at	-1.23671	11.7503	-6.48482	1.91182e-06	0.000193642	5.12872	CEBPB
205083_at	-1.23522	8.0826	-4.64042	0.000137656	0.00378224	0.949955	AOX1
205186_at	1.23424	3.80245	2.75624	0.0117698	0.0836042	-3.31156	DNALI1
219697_at	-1.23174	7.3077	-3.91653	0.000781901	0.0133715	-0.735168	HS3ST2
203417_at	1.23121	6.26241	1.99006	0.0596386	0.233217	-4.77858	MFAP2
207113_s_at	-1.23084	4.97345	-2.18934	0.0398976	0.181511	-4.42429	TNF
40560_at	-1.23049	6.34979	-3.2545	0.00375909	0.0391054	-2.23917	TBX2
214873_at	-1.23013	3.27772	-2.19556	0.0393904	0.180159	-4.41289	LRP5L
212966_at	-1.23002	5.66302	-2.6558	0.0147159	0.0961965	-3.5184	HIC2
217983_s_at	1.22981	9.5013	5.0893	4.72694e-05	0.00177111	1.99278	RNASET2
200991_s_at	1.22576	7.47743	3.10724	0.00529323	0.0498516	-2.56309	SNX17
212218_s_at	-1.22559	7.15294	-3.92319	0.00076951	0.0132205	-0.719751	FASN
202207_at	-1.22546	7.73996	-5.64506	1.28544e-05	0.000706831	3.26578	ARL4C
207813_s_at	1.22519	3.55521	3.72135	0.00124691	0.0188245	-1.1847	FDXR
219677_at	-1.22516	7.08389	-4.53967	0.000175228	0.00451082	0.714979	SPSB1
216030_s_at	1.22479	2.45033	2.91946	0.00814345	0.0656843	-2.96809	SEMG2
221872_at	-1.22419	8.7848	-2.9202	0.00812989	0.0656609	-2.96653	RARRES1
212538_at	-1.2238	6.85374	-3.94103	0.000737317	0.0128356	-0.678496	DOCK9
219810_at	1.22338	3.58365	3.11108	0.0052465	0.0495372	-2.55472	VCPIP1
207535_s_at	-1.22263	6.78669	-4.35077	0.000275707	0.00621819	0.274287	NFKB2
204517_at	1.221	9.656	7.14019	4.59207e-07	7.00856e-05	6.51959	PPIC
219238_at	1.22063	6.51678	3.91472	0.000785303	0.0133989	-0.739357	PIGV
216622_at	-1.22043	3.86542	-3.97354	0.00068203	0.0121776	-0.603221	LAMB4
204458_at	1.2202	6.6399	6.05986	4.96347e-06	0.000363819	4.1964	PLA2G15
213792_s_at	-1.21964	6.72103	-4.27464	0.000331017	0.00716121	0.0967864	INSR
61734_at	1.21955	8.41453	6.08137	4.72699e-06	0.000352279	4.24413	RCN3
203823_at	1.21887	7.92969	3.73324	0.00121206	0.0184105	-1.15744	RGS3
202007_at	-1.21868	7.868	-4.68199	0.000124627	0.00350197	1.04683	NID1
209567_at	-1.21726	6.65171	-4.50828	0.000188922	0.00478924	0.641762	RRS1
43511_s_at	1.21677	7.66356	6.06323	4.9256e-06	0.000362235	4.20389	ARRB1
208146_s_at	1.21677	7.98707	4.05823	0.000556616	0.0104788	-0.406784	CPVL
219412_at	1.2165	3.33955	3.01601	0.00653119	0.0570724	-2.76108	RAB38
212859_x_at	-1.21511	12.1062	-7.62182	1.66934e-07	3.35116e-05	7.50307	MT1E
209487_at	-1.21479	8.56168	-6.53246	1.72032e-06	0.000179971	5.23179	RBPMS
209397_at	1.21407	8.56853	5.1769	3.84291e-05	0.00156262	2.19507	ME2
211372_s_at	-1.21386	4.25905	-2.13082	0.0449722	0.196739	-4.5306	IL1R2
213125_at	1.21343	8.56798	4.97349	6.22051e-05	0.0021557	1.72464	OLFML2B
207287_at	-1.21228	5.57155	-5.02936	5.4481e-05	0.00197078	1.8541	BIN3-IT1
207030_s_at	-1.21185	7.09811	-3.93126	0.000754789	0.0130582	-0.701106	CSRP2
203547_at	1.21138	7.96084	6.51134	1.80268e-06	0.000185111	5.18613	CD4
211959_at	1.21128	11.1413	3.91587	0.00078314	0.0133824	-0.736696	IGFBP5
208610_s_at	-1.21079	8.75478	-3.11185	0.0052372	0.0494704	-2.55304	SRRM2
219358_s_at	1.21002	8.26923	6.12394	4.29237e-06	0.000332107	4.33842	ADAP2
219523_s_at	1.20994	3.76971	2.74704	0.0120144	0.0844277	-3.33065	TENM3
221428_s_at	1.20897	7.09259	4.53735	0.000176205	0.0045254	0.709568	TBL1XR1
207781_s_at	1.20831	1.47342	2.66026	0.0145713	0.0956197	-3.50928	ZNF711
217777_s_at	1.20831	6.28889	2.31736	0.0305662	0.153748	-4.1856	PTPLAD1
202411_at	1.20663	9.65961	3.89551	0.000822284	0.0138542	-0.783756	IFI27
221397_at	1.20522	2.8746	2.04542	0.0534244	0.218137	-4.68238	TAS2R10
208463_at	1.20508	7.81222	5.47447	1.91127e-05	0.000954907	2.87786	GABRA4
59644_at	1.20488	5.53739	3.23597	0.00392529	0.0403447	-2.28021	BMP2K
219129_s_at	-1.20471	5.22053	-2.48122	0.0215525	0.123016	-3.8687	SAP30L
220667_at	-1.20459	2.54808	-2.9617	0.00739599	0.0618405	-2.87787	USP49
202102_s_at	-1.20228	8.80674	-3.34535	0.00303856	0.0339605	-2.03694	BRD4
218476_at	1.20219	5.26072	4.72256	0.000113106	0.00329379	1.14137	POMT1
211654_x_at	1.2012	9.44068	2.98252	0.00705225	0.0599562	-2.8332	HLA-DQB1
220351_at	-1.1997	3.04263	-2.01434	0.0568385	0.226369	-4.73662	ACKR4
204103_at	-1.19938	7.76634	-4.89985	7.4107e-05	0.00245733	1.55376	CCL4
217511_at	1.19933	6.93691	5.09795	4.63109e-05	0.00176158	2.01279	KAZALD1
221057_at	1.19879	1.77406	1.78716	0.0882225	0.291541	-5.11531	SPATA1
203938_s_at	-1.1987	5.71213	-3.01124	0.00660302	0.0575763	-2.77136	TAF1C
220955_x_at	1.19775	5.71568	3.68658	0.00135468	0.0198856	-1.26436	RAB23
220170_at	-1.19741	6.43833	-4.87812	7.80411e-05	0.00253867	1.50328	FHL5
205881_at	1.19704	3.80992	2.94995	0.00759704	0.0627678	-2.90302	ZNF74
209724_s_at	1.19683	5.28793	3.39217	0.00272184	0.0314741	-1.93209	ZBTB14
222315_at	-1.1964	3.3579	-1.96485	0.0626755	0.23935	-4.8218	LOC100996756
204891_s_at	1.196	4.56495	3.09379	0.00546032	0.0508664	-2.59241	LCK
201341_at	1.19461	6.21901	3.13799	0.00492963	0.0472908	-2.49588	ENC1
221846_s_at	-1.19459	5.47642	-2.92508	0.0080401	0.0651673	-2.95613	CASKIN2
220244_at	-1.19197	7.89389	-4.85936	8.16082e-05	0.00262163	1.45967	LINC00312
204087_s_at	-1.18985	6.77265	-4.737	0.00010927	0.00320494	1.175	SLC5A6
218717_s_at	1.18707	4.13502	2.84104	0.00972751	0.0737533	-3.13419	LEPREL1
209619_at	1.18703	11.9234	5.25153	3.22304e-05	0.00136798	2.36697	CD74
205421_at	1.18637	2.08923	1.82739	0.0817566	0.279715	-5.05061	SLC22A3
219700_at	1.18553	7.56739	5.19727	3.66262e-05	0.00150302	2.24202	PLXDC1
219453_at	-1.18491	4.24655	-2.61031	0.0162682	0.102576	-3.61085	KLHL36
214636_at	1.18379	3.75435	2.67675	0.0140491	0.0933939	-3.47556	CALCB
221224_s_at	1.18191	3.16193	2.81078	0.0104142	0.0773535	-3.19777	DCAKD
205826_at	1.18188	4.13583	3.05577	0.00596077	0.0538184	-2.67507	MYOM2
220276_at	-1.18104	5.07321	-2.00679	0.0576958	0.228436	-4.74969	RERGL
203723_at	1.18018	6.54313	3.49383	0.00214116	0.026846	-1.70304	ITPKB
219237_s_at	-1.18013	6.53704	-2.29687	0.0319108	0.158015	-4.22436	DNAJB14
211696_x_at	1.17966	9.82569	1.81502	0.0836986	0.282974	-5.07061	HBB
209674_at	-1.17866	6.79745	-3.66285	0.00143349	0.0205136	-1.31866	CRY1
208148_at	1.17771	1.96279	3.43591	0.00245517	0.0292559	-1.83375	MYH4
214344_at	-1.17646	4.96361	-2.90652	0.00838669	0.0668864	-2.99564	LINC00950
206805_at	1.17553	6.76185	5.1103	4.4978e-05	0.00173699	2.04132	SEMA3A
214011_s_at	-1.17349	7.22759	-3.27979	0.0035433	0.0376157	-2.18304	NOP16
203001_s_at	1.17142	4.72432	3.06626	0.00581847	0.0531222	-2.65231	STMN2
206896_s_at	1.17094	4.88713	3.44461	0.00240531	0.0288158	-1.81417	GNG7
220183_s_at	1.17024	3.16807	2.60806	0.0163486	0.102908	-3.61539	NUDT6
202902_s_at	1.17019	9.6265	3.02114	0.00645468	0.0567375	-2.75	CTSS
213975_s_at	1.17007	10.1318	3.99907	0.000641518	0.0116884	-0.544051	LYZ
210190_at	-1.16969	2.3206	-2.05731	0.0521686	0.214637	-4.6615	STX11
204563_at	1.16824	6.39722	4.74939	0.000106086	0.00314445	1.20383	SELL
220612_at	-1.16782	4.36744	-2.93469	0.00786596	0.0641559	-2.93562	AF090939
207978_s_at	-1.16631	5.60015	-2.63076	0.015552	0.0997539	-3.56938	NR4A3
218110_at	-1.16621	4.29977	-1.81256	0.0840902	0.283563	-5.07458	XAB2
203741_s_at	1.16547	6.88365	4.37488	0.000260195	0.00594659	0.330539	ADCY7
204042_at	-1.16541	8.11026	-5.38682	2.34594e-05	0.00110052	2.67749	WASF3
210044_s_at	1.16447	5.19719	2.8059	0.010529	0.0778489	-3.20798	LYL1
217525_at	1.16412	7.82363	4.05141	0.000565803	0.0106126	-0.422619	OLFML1
209454_s_at	-1.16285	5.76574	-3.15955	0.00468917	0.0457373	-2.4486	TEAD3
220370_s_at	-1.1619	5.23621	-2.99418	0.00686644	0.0589024	-2.80812	USP36
205128_x_at	1.1613	8.08676	6.34793	2.59338e-06	0.000237812	4.83089	PTGS1
213393_at	1.16065	5.11398	2.63683	0.0153455	0.0989052	-3.55705	MFSD9
218232_at	1.16055	10.5494	4.74671	0.000106767	0.00315529	1.19759	C1QA
49452_at	-1.15966	7.78073	-3.02547	0.00639085	0.0562908	-2.74065	ACACB
219955_at	1.15862	6.02149	5.48777	1.8529e-05	0.000932014	2.90819	L1TD1
221287_at	1.15815	5.46952	3.56385	0.00181384	0.0239687	-1.54431	RNASEL
212354_at	1.15705	8.6902	5.30387	2.84978e-05	0.00124269	2.48728	SULF1
215270_at	1.15686	3.51424	2.62665	0.0156937	0.100233	-3.57774	LFNG
218205_s_at	-1.15676	9.4327	-4.60321	0.000150482	0.00401581	0.86319	MKNK2
219948_x_at	-1.15656	0.824272	-1.2639	0.219991	0.485056	-5.8528	UGT2A3
206737_at	-1.15645	3.86023	-2.99837	0.00680073	0.0585778	-2.79909	WNT11
219437_s_at	-1.15632	6.08254	-2.39316	0.0260335	0.138535	-4.04053	ANKRD11
209742_s_at	-1.15557	4.60405	-3.16209	0.00466169	0.0455399	-2.44305	MYL2
210479_s_at	-1.15378	5.8066	-5.15654	4.03217e-05	0.00161607	2.14809	RORA
204078_at	1.15361	4.64788	2.7099	0.0130519	0.0891315	-3.40744	LEPREL4
206295_at	1.15328	5.26913	2.13133	0.0449256	0.196598	-4.52969	IL18
219682_s_at	-1.15305	4.45202	-1.805	0.0853027	0.286207	-5.08675	TBX3
203904_x_at	1.15293	7.57283	4.23148	0.000367172	0.00771302	-0.00377904	CD82
219117_s_at	1.15289	8.22464	4.46358	0.000210304	0.00513837	0.537465	FKBP11
218264_at	-1.14982	4.91634	-2.55208	0.01848	0.110995	-3.72799	BCCIP
208018_s_at	1.14917	7.74996	4.54328	0.000173717	0.00449064	0.723409	HCK
204949_at	1.149	5.5922	3.87438	0.000864951	0.0143726	-0.832547	ICAM3
205357_s_at	-1.14617	8.8005	-3.95227	0.000717717	0.0125928	-0.652481	AGTR1
201328_at	-1.14531	8.05956	-5.02251	5.53738e-05	0.00199231	1.83823	ETS2
207706_at	1.1446	3.24847	2.69793	0.0134041	0.0906197	-3.43209	USH2A
205404_at	-1.14407	7.2327	-5.38204	2.37234e-05	0.00110824	2.66654	HSD11B1
202830_s_at	1.14375	5.74296	4.71138	0.000116168	0.00334442	1.11533	SLC37A4
205366_s_at	1.14347	6.38858	3.62719	0.00156045	0.0217322	-1.40009	HOXB6
211726_s_at	-1.14318	8.32981	-3.41223	0.00259621	0.0304831	-1.88704	FMO2
203625_x_at	1.14231	6.00838	2.9609	0.00740942	0.0619063	-2.87957	SKP2
208190_s_at	-1.14105	3.63947	-2.11039	0.0468763	0.201805	-4.56728	LSR
209531_at	1.14093	3.7561	2.407	0.0252762	0.135897	-4.01375	GSTZ1
214133_at	-1.13971	3.05234	-2.20943	0.0382797	0.17735	-4.38739	MUC6
217254_s_at	-1.13923	3.55937	-2.51832	0.019889	0.11659	-3.7953	EPO
219874_at	1.13839	4.17451	3.51241	0.00204903	0.0261354	-1.66099	SLC12A8
218608_at	1.13838	2.99537	3.91543	0.00078396	0.0133862	-0.737705	ATP13A2
203729_at	1.13801	10.6359	5.12265	4.36827e-05	0.0017047	2.06987	EMP3
204468_s_at	-1.13766	4.74992	-1.25779	0.222151	0.487513	-5.86018	TIE1
218979_at	1.13761	5.51705	3.70283	0.00130323	0.0194379	-1.22716	RMI1
215322_at	-1.13627	6.29399	-3.92374	0.000768498	0.0132159	-0.71848	LONRF1
205108_s_at	-1.13623	6.05833	-4.00508	0.000632333	0.0115589	-0.530113	APOB
215009_s_at	-1.13555	6.41103	-5.83825	8.23286e-06	0.00050538	3.70155	THAP9-AS1
214761_at	1.13536	7.63876	6.14512	4.09159e-06	0.000320647	4.38525	ZNF423
218875_s_at	-1.13502	4.00917	-2.2473	0.0353907	0.169121	-4.31725	FBXO5
212233_at	-1.13355	8.40103	-4.824	8.87826e-05	0.00276691	1.37747	MAP1B
205965_at	-1.13226	4.72708	-2.86988	0.00911339	0.0709056	-3.07333	BATF
213418_at	-1.13215	8.69933	-3.3235	0.00319846	0.0351039	-2.08573	HSPA6
209706_at	-1.13144	6.50583	-4.04625	0.000572854	0.0106995	-0.434598	NKX3-1
210167_s_at	1.12842	3.22341	1.93901	0.0659292	0.246618	-4.86569	TEF
219228_at	-1.12841	7.92926	-5.19216	3.70703e-05	0.00151845	2.23024	ZNF331
207547_s_at	-1.12826	6.27106	-3.1785	0.00448732	0.044401	-2.40698	FAM107A
214082_at	1.12817	4.45607	2.20915	0.0383017	0.177401	-4.3879	CA5B
205872_x_at	1.12748	7.16098	2.13695	0.0444148	0.195206	-4.51956	PDE4DIP
201926_s_at	1.12715	9.11323	6.604	1.46894e-06	0.000161243	5.38601	CD55
219582_at	-1.12596	6.23356	-5.67521	1.19878e-05	0.000673453	3.33405	OGFRL1
219416_at	1.12362	7.86839	6.07447	4.80157e-06	0.000354661	4.22882	SCARA3
221005_s_at	-1.12346	4.3847	-2.84165	0.00971406	0.0737506	-3.1329	PTDSS2
204501_at	1.12323	7.39948	5.65099	1.26791e-05	0.000701064	3.27921	NOV
216719_s_at	-1.12257	3.68876	-2.86306	0.00925516	0.071783	-3.08774	RP11-286E11.2
204857_at	1.122	4.57086	1.88369	0.0734005	0.262565	-4.9583	MAD1L1
220641_at	1.1214	4.0988	2.74021	0.0121992	0.0852945	-3.34481	NOX5
209436_at	1.12131	8.27669	3.48472	0.00218783	0.0271293	-1.72365	SPON1
58780_s_at	1.12018	7.57529	4.5643	0.000165182	0.0043252	0.772447	ARHGEF40
203752_s_at	-1.11971	11.3229	-5.90574	7.05288e-06	0.00045953	3.85285	JUND
200777_s_at	-1.11864	10.3938	-5.12843	4.30907e-05	0.00168454	2.0832	BZW1
204247_s_at	1.11832	3.56663	2.62982	0.0155843	0.0998462	-3.57129	CDK5
205819_at	1.11776	9.77106	3.29477	0.00342119	0.0367041	-2.14973	MARCO
209846_s_at	1.11735	7.1018	4.14054	0.000456805	0.00905605	-0.215486	BTN3A2
218328_at	1.11734	5.04178	2.46683	0.0222316	0.125319	-3.897	COQ4
206686_at	-1.11696	3.18146	-3.4536	0.00235476	0.0285133	-1.79389	PDK1
205551_at	1.1168	8.27317	5.4528	2.01048e-05	0.000980295	2.82837	SV2B
212182_at	-1.11658	2.68819	-1.71569	0.100803	0.314235	-5.22765	NUDT4
201497_x_at	-1.11641	9.09468	-2.81803	0.0102456	0.0764274	-3.18257	MYH11
213131_at	-1.11595	7.84317	-4.88331	7.70825e-05	0.00252222	1.51534	OLFM1
207008_at	1.11591	2.27628	2.45013	0.0230454	0.127996	-3.92975	CXCR2
201368_at	-1.11488	11.2274	-5.26084	3.15321e-05	0.0013409	2.38838	ZFP36L2
220330_s_at	1.11418	6.91878	3.38775	0.00275028	0.0317043	-1.942	SAMSN1
201105_at	1.11391	11.2193	6.24374	3.27585e-06	0.000279678	4.6026	LGALS1
222379_at	-1.11371	6.92354	-3.76775	0.00111618	0.0173807	-1.07818	KCNE4
204881_s_at	-1.11324	8.50902	-2.72739	0.0125532	0.0867045	-3.37134	UGCG
208712_at	1.1122	7.29914	4.7852	9.73913e-05	0.00294554	1.28721	CCND1
211795_s_at	1.11186	6.27114	2.55552	0.018342	0.110463	-3.72111	FYB
219313_at	1.11013	2.26813	2.74005	0.0122036	0.085299	-3.34515	GRAMD1C
204829_s_at	1.10853	9.32177	5.00407	5.78487e-05	0.0020461	1.79553	FOLR2
205067_at	-1.10839	6.95444	-5.10771	4.52542e-05	0.00174162	2.03534	IL1B
203814_s_at	1.10669	7.84304	3.73617	0.00120361	0.0183323	-1.15072	NQO2
205379_at	1.10542	7.80853	4.85435	8.2588e-05	0.00264412	1.44803	CBR3
219432_at	1.10463	4.22974	2.14621	0.0435838	0.192705	-4.50282	EVC
206045_s_at	1.1046	2.64615	2.95421	0.0075236	0.0625671	-2.89391	NOL4
213974_at	1.10433	7.69362	6.54548	1.67149e-06	0.000177362	5.2599	ADAMTSL3
200636_s_at	1.10303	7.55459	4.98174	6.09989e-05	0.0021205	1.74376	PTPRF
204504_s_at	1.10218	5.57685	4.51985	0.000183752	0.00467415	0.668755	HIRIP3
209879_at	1.09958	7.52352	5.36995	2.44047e-05	0.00111895	2.63886	SELPLG
211101_x_at	1.09943	6.83349	2.29776	0.0318513	0.157858	-4.22268	LILRA2
217820_s_at	1.09909	8.49648	5.32153	2.73401e-05	0.00121488	2.52782	ENAH
218860_at	-1.09894	5.37094	-2.96671	0.0073118	0.0614131	-2.86713	NOC4L
220595_at	1.09884	5.78248	2.12467	0.0455383	0.198043	-4.54168	PDZRN4
208484_at	-1.09883	2.22063	-2.8262	0.0100586	0.0755671	-3.1654	HIST1H1A
219196_at	-1.09858	1.31915	-1.94204	0.0655393	0.245654	-4.86055	SCG3
209605_at	1.09813	6.06791	2.28549	0.0326807	0.160332	-4.24579	TST
204579_at	1.09735	3.96118	2.58521	0.0171894	0.106103	-3.66152	FGFR4
210240_s_at	-1.09622	5.13437	-3.26314	0.00368397	0.0386028	-2.22001	CDKN2D
202803_s_at	1.09607	8.88658	4.64145	0.000137318	0.00378186	0.952353	ITGB2
210548_at	-1.09602	4.21201	-2.15234	0.0430423	0.191248	-4.49173	CCL23
208546_x_at	-1.09476	2.74242	-2.59736	0.0167372	0.104469	-3.63701	HIST1H2BH
221969_at	1.0925	4.90243	2.83086	0.00995353	0.07488	-3.15561	PAX5
41644_at	-1.09237	10.0793	-4.0902	0.000515498	0.00992839	-0.332525	SASH1
212153_at	1.09228	7.23021	2.13069	0.0449843	0.196739	-4.53084	POGZ
204638_at	1.09142	8.7057	2.79676	0.0107476	0.0787791	-3.2271	ACP5
65086_at	1.09102	7.08849	4.5003	0.000192573	0.00482146	0.623139	YIPF2
219694_at	1.09059	5.78638	2.80353	0.0105853	0.0781034	-3.21294	FAM105A
205761_s_at	1.09058	4.95513	3.45262	0.00236022	0.0285133	-1.7961	DUS4L
218055_s_at	1.09055	5.96526	2.4572	0.0226977	0.126661	-3.91591	WDR41
203887_s_at	-1.08922	8.62523	-3.06129	0.00588542	0.0534833	-2.66309	THBD
204377_s_at	-1.08823	5.19734	-4.20703	0.000389381	0.00804149	-0.0607246	VPRBP
222139_at	-1.0881	4.21395	-1.66823	0.109977	0.330138	-5.30034	ERV3-2
203313_s_at	-1.08633	7.7053	-6.27014	3.08721e-06	0.000272125	4.66056	TGIF1
219691_at	1.0863	4.3398	2.47622	0.0217861	0.123715	-3.87854	SAMD9
218237_s_at	-1.08594	6.48628	-5.89602	7.21151e-06	0.000464434	3.83109	SLC38A1
201743_at	1.08566	10.1953	3.54361	0.00190302	0.0248419	-1.59026	CD14
213138_at	-1.08554	5.98479	-2.82001	0.0101999	0.0762189	-3.1784	ARID5A
214719_at	1.08522	6.59451	4.39203	0.000249704	0.00580809	0.370528	SLC46A3
210589_s_at	1.08503	6.28663	2.12596	0.0454182	0.19786	-4.53934	GBAP1
202839_s_at	1.08406	6.49366	3.12044	0.00513413	0.0487447	-2.53428	NDUFB7
221009_s_at	-1.0838	7.62364	-1.98872	0.0597969	0.233395	-4.78089	ANGPTL4
209357_at	-1.08346	8.04526	-3.50648	0.00207803	0.0263182	-1.67443	CITED2
203796_s_at	-1.08312	5.27542	-3.20058	0.0042627	0.0429411	-2.35836	BCL7A
218532_s_at	-1.08299	9.47237	-4.71797	0.000114355	0.00330932	1.13066	FAM134B
208614_s_at	1.08241	7.86456	4.63064	0.000140919	0.00383325	0.927136	FLNB
200919_at	-1.08127	9.12455	-6.16871	3.87927e-06	0.000309827	4.43734	PHC2
202820_at	1.08103	8.06712	5.37067	2.43638e-05	0.00111895	2.6405	AHR
220059_at	1.08101	3.72236	2.91447	0.00823641	0.0661853	-2.97872	STAP1
218670_at	-1.08086	5.12834	-2.859	0.0093406	0.0720944	-3.09632	PUS1
207653_at	-1.08029	4.37518	-2.71116	0.0130152	0.0890172	-3.40484	FOXD2
201004_at	1.08017	10.2394	6.03485	5.25368e-06	0.000377793	4.14084	SSR4
206757_at	1.08012	3.60089	2.10657	0.0472401	0.202745	-4.57411	PDE5A
221558_s_at	1.07979	4.65866	2.30755	0.0312034	0.155828	-4.20419	LEF1
200678_x_at	1.07884	10.4869	4.24737	0.000353426	0.00748611	0.0332319	GRN
219452_at	1.07836	2.66255	3.66763	0.00141725	0.0204008	-1.30772	DPEP2
45714_at	1.07813	7.59683	4.87837	7.79959e-05	0.00253867	1.50385	HCFC1R1
206660_at	1.07781	3.46085	2.2336	0.0364125	0.172045	-4.34272	IGLL1
206187_at	-1.07728	5.00783	-1.76296	0.0923209	0.298792	-5.15372	PTGIR
202535_at	1.07711	6.50946	3.69933	0.00131416	0.019559	-1.23518	FADD
221731_x_at	1.0768	11.2965	4.10932	0.000492369	0.00960724	-0.288088	VCAN
215894_at	1.07585	2.8579	1.45236	0.161045	0.408768	-5.61075	PTGDR
219667_s_at	1.07541	5.34481	3.11067	0.0052515	0.0495458	-2.55562	BANK1
219354_at	-1.07484	6.52198	-3.57199	0.00177912	0.0237361	-1.5258	KLHL26
210072_at	1.07417	6.42397	1.75275	0.0940999	0.302006	-5.16983	CCL19
205257_s_at	-1.07405	6.29442	-3.59044	0.00170289	0.0230046	-1.48384	AMPH
203815_at	1.07341	5.86886	1.95434	0.0639808	0.242216	-4.83969	GSTT1
214131_at	-1.07339	4.11932	-1.82741	0.0817535	0.279715	-5.05057	TXLNGY
213725_x_at	1.07309	8.33572	4.26278	0.000340581	0.00729728	0.0691462	XYLT1
207771_at	1.07254	5.29391	3.19598	0.00430853	0.0432948	-2.36849	SLC5A2
220459_at	-1.07203	4.29744	-2.48184	0.0215234	0.122945	-3.86747	MCM3AP-AS1
214184_at	1.07151	4.20056	2.48275	0.0214813	0.122798	-3.86568	NPFF
210671_x_at	-1.07125	4.96278	-3.19645	0.00430388	0.0432777	-2.36746	MAPK8
204199_at	1.07058	3.42701	3.0682	0.00579241	0.0530071	-2.64808	RALGPS1
209466_x_at	1.07045	8.06266	3.57585	0.00176292	0.0236218	-1.51703	PTN
218062_x_at	-1.07044	8.53405	-4.6058	0.000149551	0.00400535	0.869236	CDC42EP4
210933_s_at	1.06975	5.6789	2.83488	0.00986363	0.0744557	-3.14715	FSCN1
221648_s_at	1.06761	6.05498	4.76186	0.000102973	0.00307993	1.23287	AGMAT
219349_s_at	1.06648	5.19745	3.54147	0.00191272	0.02491	-1.59513	EXOC2
204789_at	1.06547	6.02794	2.66811	0.0143206	0.0945502	-3.49325	FMNL1
212190_at	-1.06512	8.39093	-2.38393	0.0265501	0.140127	-4.05834	SERPINE2
206098_at	1.06506	2.98756	1.63197	0.117455	0.342983	-5.35482	ZBTB6
219957_at	-1.06462	6.18986	-2.26092	0.0344019	0.16598	-4.29186	RUFY2
220650_s_at	-1.06437	4.15282	-2.17904	0.0407512	0.183807	-4.44313	SLC9A5
218965_s_at	-1.06268	4.03525	-2.19051	0.039802	0.181335	-4.42215	TUT1
204766_s_at	1.06218	3.68066	2.54421	0.0188	0.112085	-3.74373	NUDT1
217682_at	-1.06093	5.70339	-3.60257	0.00165451	0.0226458	-1.45621	RP11-473I1.9
208130_s_at	1.05933	6.74938	2.95311	0.00754252	0.0625671	-2.89626	TBXAS1
210052_s_at	1.05893	5.11533	3.35364	0.00297996	0.0335705	-2.0184	TPX2
210644_s_at	1.05816	8.69598	4.62821	0.000141742	0.00384237	0.921469	LAIR1
214462_at	1.05804	5.86087	4.00063	0.000639117	0.0116638	-0.540426	SOCS6
218678_at	-1.05801	7.09228	-3.72573	0.00123396	0.0186542	-1.17466	NES
205039_s_at	1.05716	6.5472	4.55666	0.000168236	0.00437101	0.754613	IKZF1
213302_at	-1.05696	5.23	-2.37014	0.0273399	0.14279	-4.08488	PFAS
222343_at	-1.05614	4.44681	-2.95265	0.00755028	0.0625671	-2.89723	BCL2L11
219750_at	1.05572	2.26388	1.66697	0.11023	0.330719	-5.30224	TMEM144
214644_at	1.05449	1.58233	2.48172	0.0215291	0.122945	-3.86771	HIST1H2AK
221393_at	-1.05377	2.95383	-3.13791	0.00493055	0.0472908	-2.49606	TAAR3
204188_s_at	1.05345	6.22734	3.47352	0.00224652	0.0275505	-1.74895	RARG
204483_at	-1.05321	3.50498	-2.68752	0.0137173	0.0919495	-3.45346	ENO3
210046_s_at	1.05244	6.60729	5.38038	2.38161e-05	0.00111024	2.66273	IDH2
204470_at	-1.05241	6.44524	-1.54787	0.136456	0.372254	-5.4776	CXCL1
31874_at	1.05195	7.54067	6.09067	4.62833e-06	0.00034725	4.26475	GAS2L1
201024_x_at	-1.05191	7.89029	-3.48532	0.00218471	0.0271057	-1.72229	EIF5B
219922_s_at	1.05128	9.21821	4.06445	0.000548378	0.0103467	-0.392358	LTBP3
203764_at	1.05095	3.79314	2.61391	0.0161397	0.102106	-3.60355	DLGAP5
221666_s_at	1.05092	7.2805	6.09915	4.5402e-06	0.000344113	4.28355	PYCARD
204381_at	1.05082	5.47197	3.20507	0.00421833	0.0426484	-2.34845	LRP3
210895_s_at	1.05076	7.06881	3.61654	0.00160045	0.0221371	-1.42437	CD86
218239_s_at	-1.05031	7.25004	-5.20192	3.62271e-05	0.00149214	2.25273	GTPBP4
208070_s_at	-1.04974	8.56825	-4.27621	0.000329771	0.00714814	0.100445	REV3L
201729_s_at	1.04874	7.44581	3.94712	0.000726627	0.0127191	-0.664395	KIAA0100
213247_at	-1.04839	7.68133	-5.29049	2.94086e-05	0.00126998	2.45653	SVEP1
220808_at	-1.04711	4.9204	-3.21923	0.0040815	0.041571	-2.31721	THEG
218718_at	1.04683	9.44634	4.18968	0.000405956	0.0083424	-0.101136	PDGFC
218696_at	-1.04638	7.78846	-4.60021	0.000151567	0.00402896	0.856196	EIF2AK3
218019_s_at	1.04597	7.54958	6.18189	3.76551e-06	0.000305213	4.46644	PDXK
206440_at	-1.0459	2.86242	-2.80862	0.010465	0.0776009	-3.20229	LIN7A
206219_s_at	1.0448	6.4838	4.55334	0.000169579	0.00439898	0.746875	VAV1
220978_at	1.04463	2.25293	1.88502	0.0732119	0.262196	-4.95609	KRTAP1-3
206182_at	1.04335	5.2385	2.48018	0.0216007	0.12307	-3.87074	ZNF134
213943_at	-1.04304	6.83888	-3.48687	0.00217671	0.0270517	-1.71878	TWIST1
208359_s_at	-1.04237	3.78083	-2.19089	0.0397711	0.181231	-4.42146	KCNJ4
205932_s_at	-1.04227	6.71779	-3.99249	0.000651728	0.0117686	-0.559311	MSX1
212915_at	-1.04211	5.28167	-3.1694	0.00458321	0.0450321	-2.42699	PDZRN3
201954_at	1.04211	9.81369	6.47247	1.96496e-06	0.000194976	5.10195	ARPC1B
204797_s_at	1.04184	8.66036	5.0008	5.82995e-05	0.00205555	1.78795	EML1
201313_at	-1.04177	6.3819	-2.7619	0.0116216	0.0829304	-3.29979	ENO2
201170_s_at	-1.04082	10.4619	-3.02667	0.00637322	0.0562433	-2.73805	BHLHE40
219403_s_at	1.03988	5.48497	2.29766	0.0318579	0.157858	-4.22287	HPSE
208575_at	-1.03962	1.89193	-3.29395	0.00342781	0.0367221	-2.15156	HIST1H3A
220965_s_at	1.0395	5.08057	2.67138	0.0142171	0.0940754	-3.48655	RSPH6A
221698_s_at	1.03885	6.99926	3.67588	0.00138967	0.0200947	-1.28885	CLEC7A
202704_at	-1.03862	9.01299	-3.49189	0.00215104	0.026846	-1.70744	TOB1
205320_at	-1.03692	4.54625	-3.07186	0.00574381	0.0526922	-2.64014	APC2
206055_s_at	-1.03692	8.07777	-3.3972	0.00268974	0.031184	-1.92079	SNRPA1
219773_at	-1.03617	7.11779	-3.56839	0.00179441	0.0238369	-1.53399	NOX4
203373_at	-1.03609	7.69859	-4.69366	0.000121195	0.00344464	1.07404	SOCS2
207722_s_at	1.03589	5.51607	2.06733	0.05113	0.211968	-4.64383	BTBD2
206784_at	-1.03424	4.75116	-3.20452	0.00422381	0.0426845	-2.34968	AQP8
213947_s_at	1.03369	5.12229	2.66037	0.014568	0.0956197	-3.50908	NUP210
201719_s_at	1.03346	9.05857	6.63381	1.37564e-06	0.000155601	5.45007	EPB41L2
219132_at	-1.03271	6.13167	-2.56453	0.0179846	0.109107	-3.70306	PELI2
200665_s_at	1.03258	10.9794	5.34753	2.57219e-05	0.0011626	2.58747	SPARC
209541_at	1.03257	9.10552	3.05503	0.0059709	0.0538394	-2.67667	IGF1
220097_s_at	1.03214	4.99798	3.2253	0.00402415	0.0411142	-2.30379	TMEM104
207714_s_at	1.03144	8.44074	1.95099	0.064402	0.243274	-4.84538	SERPINH1
221660_at	-1.03092	5.91878	-2.09891	0.0479779	0.204522	-4.58778	MYL10
205893_at	-1.03075	3.98629	-3.89536	0.000822562	0.0138542	-0.784083	NLGN1
219993_at	-1.03063	6.48945	-3.18233	0.00444752	0.044259	-2.39855	SOX17
202917_s_at	1.03037	10.1596	2.48311	0.0214644	0.122733	-3.86496	S100A8
215039_at	1.02941	8.03323	3.96714	0.000692583	0.0123177	-0.618053	LINC01140
220313_at	1.029	6.76366	3.0976	0.00541258	0.0505971	-2.58413	GPR88
214596_at	-1.02719	5.26825	-2.8415	0.00971735	0.0737506	-3.13322	CHRM3
216914_at	-1.02596	4.49598	-2.47332	0.0219228	0.124175	-3.88425	CDC25C
204343_at	1.02472	5.17789	2.95696	0.00747639	0.0623131	-2.88801	ABCA3
205290_s_at	-1.0245	6.20613	-3.65002	0.00147794	0.020963	-1.34797	BMP2
219031_s_at	-1.02392	5.38967	-3.76633	0.00111997	0.0174155	-1.08145	NIP7
211276_at	-1.02341	5.85537	-2.93538	0.00785362	0.0641269	-2.93415	TCEAL2
207195_at	1.02134	3.34153	1.89515	0.0717947	0.259371	-4.93928	CNTN6
205216_s_at	-1.02107	4.1418	-2.46414	0.0223609	0.125716	-3.90229	APOH
219825_at	-1.02103	6.7416	-3.96622	0.000694108	0.012334	-0.620177	CYP26B1
220361_at	1.02058	1.82353	2.0013	0.0583276	0.230065	-4.7592	IQCH
202674_s_at	1.02008	3.19044	2.41819	0.0246788	0.133637	-3.99203	LMO7
206926_s_at	-1.01892	4.9952	-1.91816	0.0686618	0.252991	-4.90081	IL11
218350_s_at	-1.01876	6.65317	-2.95362	0.00753362	0.0625671	-2.89516	GMNN
217553_at	-1.01876	4.21812	-2.78721	0.0109808	0.0798839	-3.24707	STEAP1B
208479_at	1.0184	4.8383	3.57196	0.00177924	0.0237361	-1.52586	KCNA1
202251_at	-1.01787	6.15505	-3.67715	0.00138548	0.0200947	-1.28595	PRPF3
219260_s_at	1.01778	6.363	1.75585	0.0935566	0.300913	-5.16494	ELP5
207272_at	-1.01614	1.73001	-1.77425	0.0903889	0.295397	-5.13585	ZNF80
215268_at	-1.01576	2.88132	-1.82572	0.0820156	0.280143	-5.0533	KIAA0754
207558_s_at	1.01432	2.11736	1.37314	0.184062	0.4412	-5.71591	PITX2
216963_s_at	1.01415	6.47212	2.91803	0.00817004	0.0657469	-2.97115	GAP43
202871_at	-1.01329	3.96043	-1.97766	0.061115	0.235814	-4.79988	TRAF4
213221_s_at	1.01294	6.13814	3.12995	0.0050223	0.0479074	-2.51347	SIK2
221078_s_at	1.01272	5.60201	3.03002	0.00632435	0.0559895	-2.73081	CCDC88A
204165_at	-1.01239	5.97892	-5.09709	4.64053e-05	0.00176158	2.0108	WASF1
204070_at	1.01229	7.42174	3.90258	0.00080846	0.0137204	-0.767399	RARRES3
204281_at	-1.01204	5.53557	-2.40849	0.0251961	0.135778	-4.01087	TEAD4
202840_at	-1.012	6.64305	-4.1691	0.000426528	0.00862582	-0.149046	TAF15
205922_at	-1.01165	2.91726	-1.93033	0.0670553	0.248949	-4.88035	VNN2
222121_at	-1.01155	2.9367	-1.69911	0.10393	0.319371	-5.25322	ARHGEF26
206148_at	-1.01117	3.85152	-2.20977	0.0382531	0.177287	-4.38677	IL3RA
208168_s_at	1.01076	3.88414	1.94825	0.0647491	0.243729	-4.85004	CHIT1
220521_s_at	-1.01049	3.56814	-2.01346	0.0569369	0.226598	-4.73813	ATG16L1
216733_s_at	1.01025	7.26073	4.38246	0.000255506	0.00586348	0.348208	GATM
207475_at	-1.00849	2.64264	-2.08477	0.0493668	0.207477	-4.61294	FABP2
206752_s_at	1.00787	4.01876	2.01957	0.05625	0.225111	-4.72752	DFFB
222218_s_at	1.00756	6.48695	3.59847	0.00167068	0.0227693	-1.46554	PILRA
219072_at	1.00753	6.24982	3.39848	0.00268167	0.0311577	-1.91792	BCL7C
205988_at	1.00734	8.37253	4.13617	0.000461629	0.00912731	-0.22566	CD84
205766_at	-1.00642	3.90124	-2.65252	0.0148229	0.0967052	-3.52508	TCAP
216191_s_at	1.00627	4.35512	2.06891	0.050968	0.21169	-4.64104	TRDV3
212647_at	1.00622	7.43951	3.12542	0.00507529	0.048289	-2.52339	RRAS
212793_at	-1.00602	7.78143	-4.90151	7.38144e-05	0.00245543	1.55762	DAAM2
210415_s_at	-1.00601	2.67314	-2.22928	0.0367399	0.172826	-4.35072	ODF2
218300_at	1.00586	4.76163	3.14784	0.00481835	0.0464391	-2.4743	PAGR1
219047_s_at	1.00453	3.47025	3.1461	0.00483785	0.0465868	-2.47812	ZNF668
205510_s_at	-1.00452	6.50557	-3.99766	0.000643688	0.0117107	-0.547315	FLJ10038
215419_at	-1.00428	4.95269	-2.25698	0.0346854	0.166949	-4.29922	ZFR2
202085_at	-1.00339	6.24834	-4.18557	0.000409979	0.00839665	-0.110694	TJP2
201324_at	-1.0021	10.197	-5.45345	2.00739e-05	0.000980295	2.82987	EMP1
203886_s_at	-1.00204	7.33293	-3.02737	0.00636309	0.0562312	-2.73655	FBLN2
220341_s_at	1.00188	5.29181	2.37721	0.0269321	0.141617	-4.07128	C5orf45
205443_at	-1.00142	6.35072	-4.99159	5.95891e-05	0.00209619	1.76659	SNAPC1
218793_s_at	-1.00129	6.90553	-4.91652	7.12252e-05	0.00239023	1.59246	SCML1
215321_at	-1.00114	3.82887	-2.02046	0.0561511	0.224796	-4.72598	RUNDC3B
222024_s_at	-1.00073	8.66387	-3.63941	0.00151572	0.0213268	-1.37219	AKAP13
206334_at	1.00018	3.92007	2.46395	0.0223703	0.125719	-3.90267	LIPF
220302_at	-1.00017	2.7584	-2.25713	0.0346742	0.166949	-4.29893	MAK
218276_s_at	-1.00001	7.41158	-6.67771	1.24915e-06	0.000144907	5.5442	SAV1
205536_at	0.999035	4.47425	2.57011	0.0177669	0.108235	-3.69187	VAV2
219366_at	-0.998586	6.36033	-4.36768	0.000264734	0.00601333	0.313736	AVEN
216971_s_at	0.996598	6.61288	2.78866	0.0109451	0.0798034	-3.24404	PLEC
205325_at	-0.996365	4.71334	-2.08336	0.0495081	0.207835	-4.61546	PHYHIP
203037_s_at	-0.995868	9.44632	-5.65609	1.25302e-05	0.000699775	3.29077	MTSS1
220354_at	-0.995455	2.97647	-2.16368	0.0420556	0.187763	-4.47114	MCF2L-AS1
221845_s_at	-0.99507	3.25631	-2.50505	0.0204697	0.11869	-3.82162	CLPB
220001_at	-0.994614	3.23457	-2.75206	0.0118805	0.0840156	-3.32025	PADI4
204083_s_at	-0.994564	7.14258	-3.12604	0.005068	0.0482607	-2.52203	TPM2
212240_s_at	-0.994456	8.56598	-2.72518	0.0126151	0.0869748	-3.3759	PIK3R1
205085_at	0.993706	3.86961	3.05579	0.00596041	0.0538184	-2.67501	ORC1
212473_s_at	0.993155	7.34237	4.38888	0.000251595	0.00582291	0.363195	MICAL2
205098_at	0.989281	8.2925	4.08547	0.000521392	0.00996413	-0.343528	CCR1
217974_at	0.989275	4.75085	1.91737	0.0687675	0.253239	-4.90214	TM7SF3
220911_s_at	0.988173	6.32344	2.82457	0.0100958	0.07572	-3.16884	NYNRIN
205870_at	-0.987962	7.97926	-2.80336	0.0105895	0.0781085	-3.21331	BDKRB2
204516_at	-0.987225	6.79337	-4.77812	9.90517e-05	0.00298266	1.27072	ATXN7
220345_at	0.986886	2.62676	1.31683	0.201956	0.464097	-5.78767	LRRTM4
217235_x_at	0.986704	7.23767	3.43288	0.00247277	0.0294185	-1.84057	IGLL5
212798_s_at	0.986639	8.08813	5.10521	4.55223e-05	0.00174892	2.02957	ANKMY2
222250_s_at	0.986558	4.11418	1.68682	0.106303	0.323379	-5.27206	INTS7
213056_at	0.986167	7.37267	4.88896	7.60541e-05	0.00250327	1.52845	FRMD4B
215567_at	-0.986036	4.03044	-2.11201	0.046723	0.201379	-4.56438	FCF1
200950_at	0.98593	8.13355	6.4078	2.26896e-06	0.000216081	4.96145	ARPC1A
204181_s_at	-0.985898	7.12248	-3.93361	0.000750535	0.0130048	-0.69565	ZBTB43
202053_s_at	0.98587	8.2059	4.64332	0.000136705	0.00377004	0.956713	ALDH3A2
209770_at	0.985788	7.27941	4.93797	6.76831e-05	0.00229906	1.64225	BTN3A1
200766_at	0.985786	8.65449	2.89385	0.00863157	0.0682289	-3.02256	CTSD
202995_s_at	-0.985318	9.17205	-3.69276	0.00133489	0.0197538	-1.25022	FBLN1
220843_s_at	-0.984886	3.68276	-1.84533	0.079007	0.274131	-5.0214	DCAF13
211463_at	0.983991	3.40236	2.26779	0.033912	0.164203	-4.27899	ZIC4
219666_at	0.983849	10.0607	2.59578	0.0167956	0.104643	-3.64021	MS4A6A
217516_x_at	0.983375	6.94613	3.97056	0.000686912	0.0122354	-0.610111	ARVCF
218986_s_at	0.982514	6.36681	4.48793	0.000198371	0.00491145	0.594278	DDX60
220018_at	-0.982187	4.89042	-4.38002	0.000257004	0.00589179	0.342528	CBLL1
219191_s_at	0.98203	4.36081	2.58394	0.0172372	0.106263	-3.66407	BIN2
214758_at	-0.98122	4.88823	-2.74549	0.0120562	0.0846404	-3.33388	DCAF4
220391_at	0.981206	3.83158	2.21594	0.0377682	0.175678	-4.37538	ZBTB3
209821_at	-0.981019	5.86309	-2.85631	0.00939756	0.0724086	-3.102	IL33
209125_at	-0.980273	4.18851	-2.50302	0.0205596	0.119008	-3.82563	KRT6A
219823_at	-0.980115	3.87514	-2.11488	0.0464515	0.20059	-4.55923	LIN28A
213934_s_at	0.978604	3.95308	1.73889	0.0965596	0.306763	-5.19155	ZNF23
213191_at	-0.977617	5.32454	-3.61355	0.0016119	0.022254	-1.4312	TICAM1
201924_at	-0.977266	9.98401	-3.48813	0.00217022	0.0269963	-1.71593	AFF1
200923_at	0.976861	9.55495	5.07909	4.84259e-05	0.00181053	1.96917	LGALS3BP
212980_at	0.976845	5.27052	3.09403	0.00545735	0.0508664	-2.5919	AHSA2
211552_s_at	0.976779	5.64872	4.36069	0.000269213	0.00609023	0.297439	ALDH4A1
222169_x_at	-0.97646	5.55397	-2.80111	0.0106431	0.0783224	-3.21801	SH2D3A
214774_x_at	-0.976094	4.83759	-1.15583	0.260614	0.529503	-5.97859	TOX3
202934_at	-0.974169	7.05151	-3.03258	0.00628737	0.0557951	-2.72529	HK2
215643_at	0.972982	2.41066	1.61104	0.121963	0.349948	-5.38585	SEMA3D
209869_at	-0.972959	7.05786	-2.73638	0.0123041	0.0857591	-3.35276	ADRA2A
200768_s_at	-0.97287	9.46268	-3.92108	0.000773418	0.0132774	-0.72464	MAT2A
213169_at	0.972776	8.3441	4.70556	0.000117797	0.00337386	1.10176	SEMA5A
208791_at	0.972766	12.1548	4.8795	7.77851e-05	0.00253775	1.50649	CLU
210152_at	0.972635	5.95296	4.10409	0.000498597	0.00968634	-0.300256	LILRB4
218748_s_at	0.970798	5.73062	2.39015	0.0262009	0.139046	-4.04634	EXOC5
205389_s_at	0.970582	4.65896	3.42642	0.0025108	0.0297596	-1.85513	ANK1
213317_at	0.970353	9.99645	2.58943	0.017031	0.105491	-3.65301	CLIC5
215273_s_at	0.970313	6.94044	3.25182	0.00378273	0.0392232	-2.24512	TADA3
212805_at	0.970198	8.40632	5.02704	5.47818e-05	0.00197845	1.84872	PRUNE2
210140_at	0.969691	5.24144	2.1896	0.0398766	0.181511	-4.42382	CST7
213727_x_at	0.969639	6.81426	2.78054	0.0111464	0.0807459	-3.26099	MPPE1
201565_s_at	-0.969365	9.85011	-3.69159	0.00133861	0.0197538	-1.25289	ID2
203844_at	-0.968996	3.41933	-2.2012	0.0389353	0.17907	-4.40253	VHL
205260_s_at	-0.968898	6.23247	-3.51585	0.00203243	0.0259984	-1.65321	ACYP1
205090_s_at	0.968769	6.11516	2.75247	0.0118694	0.0839906	-3.31938	NAGPA
202587_s_at	0.968532	8.93583	3.33017	0.00314883	0.0347837	-2.07085	AK1
212977_at	-0.967887	10.7205	-4.63008	0.000141106	0.00383325	0.925843	ACKR3
219054_at	0.966932	6.44728	2.79477	0.010796	0.0789957	-3.23128	NPR3
213894_at	-0.966327	5.78047	-3.69644	0.00132324	0.0196441	-1.2418	THSD7A
213218_at	0.964873	5.72603	3.71825	0.00125619	0.0189291	-1.19183	ZSCAN26
219433_at	-0.964791	5.13616	-3.77539	0.00109601	0.0172268	-1.06063	BCOR
217306_at	0.96461	2.30212	2.00559	0.057833	0.228796	-4.75177	RP1-28C20.1
201664_at	0.964264	6.89965	4.96418	6.35961e-05	0.00219099	1.70305	SMC4
221429_x_at	0.964171	2.53313	2.52536	0.0195871	0.115405	-3.7813	TEX13A
214489_at	-0.963579	4.03638	-2.49966	0.02071	0.119647	-3.83229	FSHB
219407_s_at	0.963377	3.85836	2.06745	0.0511174	0.211955	-4.64361	LAMC3
214136_at	0.96333	4.72599	2.08512	0.0493329	0.207477	-4.61234	NUDT13
204133_at	-0.962626	4.16237	-2.26147	0.0343621	0.165953	-4.29082	RRP9
201125_s_at	0.96086	9.7809	4.54124	0.000174567	0.0045074	0.718656	ITGB5
208002_s_at	0.960264	6.83348	5.23834	3.32473e-05	0.00140184	2.33661	ACOT7
219850_s_at	-0.959821	2.3909	-1.68065	0.10751	0.325674	-5.28147	EHF
201694_s_at	-0.959661	10.1253	-4.45854	0.00021286	0.00516122	0.525715	EGR1
219340_s_at	0.959457	5.79383	3.49151	0.00215293	0.026846	-1.70829	CLN8
213059_at	0.959088	6.06308	1.88908	0.0726407	0.261124	-4.94936	CREB3L1
204439_at	0.958843	5.72065	1.72771	0.0985847	0.310277	-5.20899	IFI44L
202222_s_at	-0.958582	5.20081	-2.47339	0.0219196	0.124175	-3.88411	DES
206683_at	-0.957961	0.173617	-2.35931	0.0279747	0.144857	-4.10564	ZNF165
205907_s_at	0.957934	6.70148	1.76827	0.0914081	0.297046	-5.14533	OMD
203737_s_at	-0.957652	6.53726	-3.66938	0.00141137	0.0203293	-1.30372	PPRC1
203786_s_at	0.957597	10.0614	4.33935	0.00028337	0.00634607	0.247659	TPD52L1
212062_at	0.956925	6.70115	3.25384	0.0037649	0.0391111	-2.24063	ATP9A
219799_s_at	0.956823	6.66707	6.25255	3.21162e-06	0.000278404	4.62195	DHRS9
218983_at	-0.955042	8.27088	-5.82156	8.5546e-06	0.000517177	3.66406	C1RL
218612_s_at	-0.954619	5.005	-2.45325	0.022891	0.12752	-3.92364	TSSC4
221760_at	-0.95347	10.0109	-3.19524	0.00431601	0.0433214	-2.37013	MAN1A1
210799_at	-0.953089	4.8588	-2.00932	0.0574078	0.22774	-4.74532	HTR1B
213625_at	0.952859	5.85294	3.12077	0.00513018	0.0487447	-2.53355	ZKSCAN4
207256_at	0.952783	1.68056	2.27164	0.0336412	0.163246	-4.2718	MBL2
202589_at	0.952644	6.55385	4.45425	0.000215065	0.0051921	0.515692	TYMS
212689_s_at	-0.952335	7.85404	-6.05005	5.07532e-06	0.00036751	4.17461	KDM3A
204759_at	0.951438	7.57172	5.04288	5.27627e-05	0.0019274	1.8854	RCBTB2
220986_s_at	0.951131	2.85073	2.31418	0.0307719	0.154401	-4.19165	TIGD6
221115_s_at	-0.950561	4.25921	-1.63407	0.117012	0.34222	-5.3517	LENEP
207197_at	0.950131	3.37968	2.42836	0.0241472	0.131655	-3.97225	ZIC3
206249_at	0.949862	2.93563	2.16875	0.0416207	0.186427	-4.46191	MAP3K13
209539_at	0.949782	7.6252	5.37149	2.43168e-05	0.00111895	2.64239	ARHGEF6
207064_s_at	-0.949491	6.31651	-3.88021	0.000852959	0.0142477	-0.819083	AOC2
219140_s_at	0.949186	8.30332	2.8731	0.00904729	0.0706067	-3.06653	RBP4
204137_at	0.949184	7.76267	3.83462	0.000951302	0.0155296	-0.924273	GPR137B
219148_at	0.948661	4.56544	4.08596	0.00052078	0.00996413	-0.34239	PBK
220748_s_at	-0.9485	6.13767	-3.05432	0.00598072	0.0538666	-2.67822	ZNF580
203565_s_at	-0.948392	4.24576	-1.9823	0.0605584	0.23505	-4.79191	MNAT1
206404_at	0.948151	3.83098	1.83178	0.081076	0.278326	-5.04348	FGF9
221746_at	0.947726	6.51385	2.11461	0.0464769	0.20059	-4.55972	UBL4A
207579_at	0.947522	2.34377	1.4404	0.164363	0.413465	-5.62693	MAGEB3
219861_at	0.947502	4.18399	2.43473	0.0238198	0.130412	-3.95983	DNAJC17
220625_s_at	-0.947128	3.60518	-2.25645	0.0347235	0.167007	-4.3002	ELF5
212185_x_at	-0.947015	12.9293	-6.14409	4.10108e-06	0.000320647	4.38299	MT2A
212658_at	0.947009	9.45383	5.09412	4.67326e-05	0.00176466	2.00394	LHFPL2
209166_s_at	0.946916	8.50849	4.72981	0.000111165	0.00325077	1.15824	MAN2B1
209780_at	0.946823	6.99415	4.40578	0.000241594	0.00567275	0.402615	PHTF2
205794_s_at	-0.945982	8.77137	-4.71545	0.000115045	0.00332066	1.1248	NOVA1
206339_at	0.944725	4.20603	1.51145	0.145441	0.386784	-5.52918	CARTPT
213279_at	0.94434	7.37692	4.84022	8.54156e-05	0.0027108	1.41519	DHRS1
215024_at	-0.943625	5.33912	-3.12064	0.0051317	0.0487447	-2.53383	CCZ1B
201923_at	0.94293	9.5933	5.88675	7.36627e-06	0.000470323	3.81033	PRDX4
218272_at	-0.942735	4.28473	-2.70965	0.013059	0.0891425	-3.40795	TTC38
214259_s_at	0.942732	8.28251	4.84038	8.53822e-05	0.0027108	1.41557	AKR7A2
221940_at	0.942482	4.50893	2.31478	0.0307329	0.154309	-4.19051	RPUSD2
217784_at	0.942354	5.00995	1.86453	0.0761557	0.268352	-4.98993	YKT6
217671_at	-0.941544	6.38982	-2.83337	0.00989731	0.0746082	-3.15033	DSERG1
40687_at	-0.941416	6.83133	-3.79057	0.00105697	0.0167753	-1.02572	GJA4
203021_at	-0.940741	7.85052	-2.48795	0.021241	0.121862	-3.85541	SLPI
201397_at	-0.939459	6.49772	-3.84903	0.000919057	0.0151189	-0.891042	PHGDH
217455_s_at	-0.9392	4.96952	-2.43432	0.0238408	0.130451	-3.96063	SSTR2
215420_at	-0.93894	3.03525	-2.80226	0.0106156	0.0782235	-3.2156	IHH
219188_s_at	-0.938879	5.69804	-2.64108	0.0152021	0.098359	-3.54839	MACROD1
203404_at	0.938692	7.78698	4.83109	8.72955e-05	0.00273587	1.39395	ARMCX2
204243_at	-0.938293	7.31756	-5.28538	2.97634e-05	0.00127788	2.44481	RLF
212713_at	0.938055	8.2984	3.93203	0.000753397	0.0130442	-0.699324	MFAP4
204320_at	0.937988	5.56845	1.4677	0.156869	0.402854	-5.58982	COL11A1
202659_at	0.937869	7.2731	3.71619	0.00126236	0.0189806	-1.19654	PSMB10
214683_s_at	-0.937812	8.06414	-4.71925	0.000114006	0.00330779	1.13365	CLK1
209470_s_at	0.937797	3.83059	2.40712	0.0252696	0.135897	-4.01352	GPM6A
213603_s_at	0.93779	7.73137	6.2692	3.09374e-06	0.000272125	4.6585	RAC2
214655_at	0.937667	2.90696	1.72091	0.0998346	0.312926	-5.21956	GPR6
211709_s_at	0.937448	6.74834	3.8997	0.00081406	0.0137637	-0.774059	CLEC11A
212418_at	-0.937072	7.98121	-3.4693	0.00226901	0.0277347	-1.75847	ELF1
209737_at	-0.936959	6.99773	-5.37501	2.41171e-05	0.00111726	2.65045	MAGI2
210654_at	-0.936924	3.58238	-2.06915	0.0509437	0.211629	-4.64062	TNFRSF10D
213093_at	0.935546	7.07798	4.83209	8.70879e-05	0.00273321	1.39627	PRKCA
218671_s_at	0.935513	7.84484	3.63287	0.00153948	0.0215209	-1.38711	ATPIF1
203282_at	-0.933492	8.7214	-5.95441	6.31033e-06	0.000427395	3.96164	GBE1
215513_at	-0.933065	5.93966	-3.99394	0.000649458	0.0117475	-0.555938	HYMAI
212873_at	0.932949	7.03132	2.8185	0.0102347	0.0764019	-3.18157	HMHA1
219898_at	0.932464	2.87922	1.9963	0.0589072	0.2313	-4.76783	GPR85
219344_at	0.932386	7.00048	3.49956	0.00211232	0.0265926	-1.69008	SLC29A3
213248_at	0.932115	5.95443	5.01237	5.67207e-05	0.00201902	1.81476	LOC730101
204588_s_at	0.93118	8.80925	4.48097	0.00020171	0.00497201	0.578044	SLC7A7
218708_at	-0.930758	7.50789	-3.77038	0.00110921	0.0173327	-1.07215	NXT1
218402_s_at	0.930462	5.39375	2.66196	0.0145169	0.0954801	-3.50583	HPS4
203835_at	-0.930177	7.42732	-2.07865	0.0499791	0.209246	-4.6238	LRRC32
219488_at	-0.930026	5.77297	-3.98056	0.000670636	0.0120131	-0.586945	A4GALT
209933_s_at	0.929199	6.49018	4.63813	0.000138414	0.00379836	0.944611	CD300A
220938_s_at	-0.929074	4.48644	-3.03975	0.00618457	0.0550802	-2.70977	GMEB1
219728_at	-0.9281	3.06079	-2.05614	0.0522908	0.214981	-4.66356	MYOT
217977_at	0.928084	5.86349	1.79916	0.0862489	0.28775	-5.09612	MSRB1
209561_at	0.928017	7.8798	4.14151	0.000455749	0.00904316	-0.213244	THBS3
201970_s_at	-0.927612	7.29873	-4.58489	0.000157233	0.00415121	0.820461	NASP
201194_at	0.927449	9.21606	5.71111	1.10331e-05	0.000635273	3.41522	SEPW1
204410_at	-0.926235	4.08078	-1.40161	0.175505	0.42992	-5.67868	EIF1AY
213539_at	0.926112	6.14757	4.28138	0.000325704	0.00708756	0.112488	CD3D
203341_at	-0.926047	7.14798	-4.79209	9.58052e-05	0.00291643	1.30322	CEBPZ
206254_at	0.926046	3.41502	1.87364	0.074834	0.265614	-4.97492	EGF
219593_at	0.925688	7.75031	3.66637	0.00142151	0.0204358	-1.3106	SLC15A3
206907_at	-0.925581	6.70517	-3.6452	0.00149501	0.0211378	-1.35899	TNFSF9
221878_at	0.925012	5.90774	2.7318	0.0124302	0.0862911	-3.36221	C2orf68
214623_at	-0.924772	2.93582	-2.31187	0.0309212	0.154975	-4.19601	FBXW4P1
208468_at	-0.924533	5.288	-4.2407	0.000359135	0.00757823	0.0176865	SOX21
203907_s_at	0.924398	7.80972	5.2167	3.49859e-05	0.00145175	2.2868	IQSEC1
205987_at	0.92396	3.16878	1.83373	0.0807755	0.277765	-5.04031	CD1C
210313_at	-0.923669	4.02702	-1.78333	0.0888596	0.292821	-5.12141	LILRA4
201975_at	-0.923596	8.09523	-4.87019	7.95292e-05	0.00256833	1.48485	CLIP1
213262_at	0.923357	6.17339	4.37814	0.000258166	0.00591235	0.338145	SACS
214085_x_at	0.923208	8.85308	2.50601	0.0204269	0.118499	-3.8197	GLIPR1
219440_at	-0.922965	6.24156	-3.85758	0.000900442	0.0148626	-0.871318	RAI2
201721_s_at	0.922816	11.2997	4.38365	0.000254774	0.00586348	0.350996	LAPTM5
210959_s_at	0.922718	4.75348	2.55713	0.0182777	0.110255	-3.71789	SRD5A1
202212_at	-0.92091	6.41062	-2.08739	0.049107	0.207245	-4.6083	PES1
209014_at	0.920665	9.74638	5.14289	4.16425e-05	0.00165589	2.1166	MAGED1
202415_s_at	-0.920232	6.11493	-3.32633	0.00317728	0.0349626	-2.07941	HSPBP1
204146_at	0.920191	3.89503	1.48965	0.151048	0.394907	-5.55958	RAD51AP1
221985_at	-0.920016	6.83102	-4.92978	6.90147e-05	0.00233362	1.62324	KLHL24
212823_s_at	-0.919943	5.43576	-2.15332	0.0429561	0.191015	-4.48995	PLEKHG3
220121_at	0.919486	3.22068	1.92739	0.0674398	0.250085	-4.88529	LINS
219628_at	0.919251	7.08717	4.07841	0.0005303	0.0100911	-0.359921	ZMAT3
210690_at	0.918633	1.94962	1.46808	0.156766	0.402722	-5.5893	KLRC4
201428_at	-0.918563	3.41716	-3.01131	0.00660201	0.0575763	-2.77122	CLDN4
204944_at	-0.918364	7.0611	-3.45251	0.00236086	0.0285133	-1.79636	PTPRG
219059_s_at	-0.918083	9.35078	-2.24631	0.0354641	0.169419	-4.3191	LYVE1
203592_s_at	-0.917386	6.67497	-4.55718	0.000168025	0.00437101	0.755835	FSTL3
207754_at	-0.917267	3.48091	-1.80488	0.0853208	0.286207	-5.08693	RASSF8
209859_at	-0.91688	4.99049	-2.22247	0.0372613	0.174102	-4.36331	TRIM9
202504_at	-0.915521	5.8891	-3.67225	0.00140176	0.0202301	-1.29716	TRIM29
206830_at	0.915354	2.13699	1.67841	0.107952	0.326279	-5.28488	SLC4A10
220655_at	0.914476	2.52419	2.4734	0.0219192	0.124175	-3.8841	TNIP3
204948_s_at	-0.914456	6.9636	-3.6809	0.00137315	0.0200192	-1.27736	FST
210333_at	-0.913577	2.54736	-2.43589	0.0237606	0.13025	-3.95757	NR5A1
221290_s_at	0.913547	5.24966	3.3719	0.00285477	0.0325386	-1.97753	MUM1
218404_at	0.912976	7.05106	3.53285	0.00195221	0.0252326	-1.61468	SNX10
206412_at	-0.912387	5.28924	-2.15954	0.0424129	0.189017	-4.47866	FER
208075_s_at	-0.911681	3.95418	-3.00754	0.00665928	0.0577837	-2.77934	CCL7
206676_at	0.911252	1.44133	1.61261	0.12162	0.349433	-5.38353	CEACAM8
214470_at	0.910462	4.86177	2.1111	0.0468096	0.201596	-4.56602	KLRB1
207757_at	0.910266	3.26535	1.47589	0.154676	0.39987	-5.57858	ZFP2
209876_at	0.910261	4.34212	1.71138	0.101607	0.315556	-5.23431	GIT2
218984_at	-0.909304	7.22263	-4.04927	0.00056872	0.0106405	-0.427593	PUS7
204121_at	-0.90908	6.46281	-3.63256	0.00154063	0.0215235	-1.38783	GADD45G
207054_at	0.909075	0.725296	1.48201	0.153053	0.397821	-5.57015	IMPG1
209220_at	-0.908558	5.66381	-5.16516	3.9509e-05	0.001592	2.16799	GPC3
221186_at	0.908464	2.80625	2.31672	0.0306076	0.153853	-4.18683	LOC100131532
209507_at	0.908455	6.61517	3.01679	0.00651944	0.0569924	-2.75938	RPA3
221262_s_at	0.906972	3.68449	2.50418	0.0205084	0.118852	-3.82334	SLC2A11
218752_at	0.906399	4.08511	2.10915	0.046994	0.202195	-4.56949	ZMAT5
208763_s_at	-0.905464	11.1875	-3.28206	0.00352457	0.0374526	-2.17801	TSC22D3
202023_at	-0.904762	6.02177	-2.62387	0.0157899	0.100514	-3.58337	EFNA1
220287_at	-0.904474	6.81012	-2.88346	0.00883728	0.0695109	-3.04458	ADAMTS9
205220_at	-0.904278	4.84057	-1.9119	0.0695024	0.254515	-4.91131	HCAR3
219474_at	-0.903568	2.88159	-1.63826	0.116128	0.340891	-5.34544	C3orf52
219359_at	-0.902979	5.48726	-2.09198	0.0486542	0.206206	-4.60013	ATHL1
213958_at	0.902531	5.96918	2.69276	0.0135587	0.0913882	-3.44271	CD6
217550_at	-0.902528	6.65361	-2.28017	0.0330469	0.161276	-4.2558	ATF6
38918_at	-0.9023	6.4461	-4.82557	8.84517e-05	0.00276046	1.38111	SOX13
202336_s_at	0.902016	11.1838	5.1705	3.90139e-05	0.00158063	2.18031	PAM
212686_at	0.901978	3.54451	1.7069	0.10245	0.316889	-5.24122	PPM1H
220766_at	0.901625	2.06212	2.92793	0.00798802	0.0648441	-2.95005	BTG4
213923_at	0.901493	8.90457	5.44361	2.05409e-05	0.000995026	2.80739	RAP2B
219389_at	0.901162	4.75736	2.36294	0.0277607	0.14406	-4.0987	SUSD4
207893_at	-0.9011	4.63377	-2.10103	0.0477727	0.204158	-4.584	SRY
210605_s_at	-0.900714	7.91783	-3.76902	0.0011128	0.0173432	-1.07526	MFGE8
220437_at	-0.900693	2.91531	-1.37725	0.182808	0.439679	-5.71058	C19orf80
218002_s_at	-0.899929	7.64917	-1.44149	0.16406	0.413125	-5.62547	CXCL14
214983_at	-0.899058	5.65018	-2.62743	0.0156666	0.100201	-3.57614	TTTY15
207401_at	-0.898897	4.56379	-2.14879	0.0433549	0.192063	-4.49815	PROX1
217665_at	0.898664	4.54565	1.99839	0.058664	0.230589	-4.76422	ZNF813
219892_at	0.89861	7.3114	4.03304	0.000591303	0.0109526	-0.465254	TM6SF1
220392_at	-0.898527	6.52738	-3.52651	0.00198173	0.0255253	-1.62904	EBF2
206687_s_at	0.898268	7.20283	5.7673	9.69199e-06	0.000569833	3.54197	PTPN6
209301_at	0.896771	4.00094	1.59373	0.1258	0.356324	-5.41128	CA2
205663_at	-0.896697	4.19653	-1.74295	0.0958328	0.305543	-5.1852	PCBP3
212312_at	-0.896584	7.83195	-3.18377	0.00443272	0.0441746	-2.39539	BCL2L1
214820_at	0.89592	4.41448	2.06284	0.051593	0.213095	-4.65176	BRWD1
213906_at	0.895744	3.28985	1.80188	0.0858072	0.287179	-5.09176	MYBL1
203706_s_at	0.895644	7.89806	3.18712	0.00439828	0.0439887	-2.38801	FZD7
202376_at	-0.895538	9.16311	-2.65649	0.0146933	0.096156	-3.51698	SERPINA3
212627_s_at	-0.895455	6.89031	-2.33718	0.0293159	0.149245	-4.14794	EXOSC7
208433_s_at	-0.895197	5.77885	-1.91593	0.06896	0.253612	-4.90455	LRP8
206618_at	-0.894899	4.39084	-2.06443	0.0514289	0.212712	-4.64896	IL18R1
220563_s_at	-0.894725	3.69034	-2.4423	0.0234361	0.129289	-3.94506	SHANK1
202718_at	0.893445	7.75109	2.20767	0.0384191	0.177739	-4.39063	IGFBP2
209295_at	-0.892915	7.70153	-3.03774	0.00621317	0.0552687	-2.71412	TNFRSF10B
221085_at	0.892638	4.95332	3.18446	0.00442557	0.044123	-2.39386	TNFSF15
207567_at	-0.892346	2.53034	-2.37277	0.0271876	0.142344	-4.07983	SLC13A2
221640_s_at	-0.891933	4.78522	-2.12981	0.0450642	0.196895	-4.53241	PIDD1
219905_at	0.891869	4.75042	2.26702	0.0339671	0.164396	-4.28045	ERMAP
204939_s_at	-0.891596	7.31318	-2.95211	0.00755975	0.0625849	-2.89841	PLN
205349_at	0.891445	6.64819	5.21744	3.49256e-05	0.00145175	2.28848	GNA15
213353_at	-0.891052	6.41295	-4.50621	0.000189862	0.00480216	0.636929	ABCA5
207091_at	0.890862	5.63762	2.71079	0.013026	0.0890366	-3.40561	P2RX7
206850_at	0.890818	6.33241	3.71006	0.00128096	0.0191954	-1.21059	RASL10A
208594_x_at	0.890595	6.8943	2.75261	0.0118658	0.0839906	-3.3191	LILRA6
218940_at	-0.890455	5.49411	-2.9977	0.0068113	0.0586461	-2.80055	VCPKMT
213076_at	-0.890324	7.43102	-3.9647	0.000696631	0.0123493	-0.623682	ITPKC
219669_at	-0.890286	5.54081	-2.80921	0.0104509	0.0775345	-3.20105	CD177
213309_at	0.889426	6.55111	2.49161	0.0210737	0.121183	-3.84819	PLCL2
207800_at	0.888749	3.08217	2.24734	0.035388	0.169121	-4.31718	AKAP5
212723_at	-0.888282	7.3273	-4.08711	0.000519344	0.00996413	-0.339719	JMJD6
219745_at	0.887971	5.3288	3.19589	0.00430946	0.0432948	-2.36869	TMEM180
201160_s_at	-0.887834	11.2055	-6.09249	4.60923e-06	0.000346985	4.26879	YBX3
210892_s_at	0.887781	5.55001	1.93062	0.0670164	0.248949	-4.87985	GTF2I
218112_at	0.887434	5.63969	3.67598	0.00138934	0.0200947	-1.28862	MRPS34
209734_at	0.88707	7.46038	4.18942	0.000406207	0.0083424	-0.101735	NCKAP1L
206642_at	-0.886158	2.30726	-2.24478	0.0355768	0.169719	-4.32194	DSG1
203264_s_at	0.885405	5.63259	3.51116	0.0020551	0.0261679	-1.66382	ARHGEF9
213194_at	0.885335	7.71928	3.82196	0.000980536	0.0158716	-0.953435	ROBO1
220936_s_at	-0.885271	5.66187	-3.2717	0.003611	0.0380985	-2.20102	H2AFJ
220614_s_at	0.88526	2.93426	1.82833	0.0816099	0.279427	-5.04907	ADGB
207442_at	-0.885043	3.76103	-1.06797	0.297549	0.566552	-6.07356	CSF3
205286_at	-0.884374	5.7003	-3.09145	0.0054899	0.0510565	-2.59751	TFAP2C
221934_s_at	0.88384	7.40658	4.95542	6.49335e-05	0.00222602	1.68274	DALRD3
204076_at	-0.883544	7.73315	-3.27015	0.0036241	0.0381464	-2.20446	ENTPD4
209170_s_at	-0.882695	6.3098	-2.35517	0.0282216	0.145444	-4.11359	GPM6B
206504_at	-0.882103	3.57429	-2.53656	0.0191157	0.113256	-3.75899	CYP24A1
205944_s_at	-0.881851	5.40999	-2.37332	0.0271555	0.142244	-4.07875	CLTCL1
200614_at	0.881323	10.8168	6.2489	3.23807e-06	0.000278404	4.61394	CLTC
205938_at	-0.880437	3.14859	-1.9773	0.0611589	0.235943	-4.8005	PPM1E
208847_s_at	-0.880322	9.08798	-4.94167	6.70914e-05	0.00228593	1.65082	ADH5
218746_at	0.879976	6.53063	3.81398	0.000999449	0.0160683	-0.971837	TAPBPL
201481_s_at	-0.87975	4.69062	-1.66294	0.111042	0.332	-5.30834	PYGB
202627_s_at	-0.879725	7.07471	-1.77241	0.090701	0.295703	-5.13877	SERPINE1
217513_at	0.879706	4.21658	2.3203	0.0303777	0.153285	-4.18003	MILR1
205948_at	0.87944	4.33081	2.09927	0.0479431	0.204423	-4.58714	PTPRT
215081_at	0.879391	3.32621	1.75244	0.0941538	0.302092	-5.17031	KIAA1024
207530_s_at	0.87939	1.10982	3.13747	0.00493553	0.0472908	-2.49701	CDKN2B
204080_at	-0.879266	5.87583	-3.26123	0.00370045	0.0386578	-2.22425	TOE1
206407_s_at	-0.878894	6.57083	-2.70791	0.0131097	0.0893568	-3.41153	CCL13
203296_s_at	-0.878649	5.93708	-2.86284	0.00925979	0.071794	-3.08821	ATP1A2
204068_at	-0.878359	7.17943	-3.17969	0.00447496	0.0443772	-2.40437	STK3
218309_at	-0.878309	7.5841	-2.74787	0.0119922	0.0843566	-3.32893	CAMK2N1
201723_s_at	0.878091	8.54458	4.61534	0.000146176	0.00393387	0.891464	GALNT1
222257_s_at	-0.877992	4.91848	-2.2047	0.0386555	0.178262	-4.3961	ACE2
205336_at	0.877848	3.63409	3.15589	0.00472922	0.0459027	-2.45665	PVALB
201263_at	-0.877666	7.42103	-3.39844	0.00268193	0.0311577	-1.91801	TARS
221269_s_at	0.877574	9.77956	3.685	0.00135982	0.0199216	-1.26799	SH3BGRL3
219278_at	-0.877529	6.43295	-2.80281	0.0106025	0.0781525	-3.21445	MAP3K6
218831_s_at	0.876658	9.83175	5.72173	1.07659e-05	0.000623111	3.43919	FCGRT
218723_s_at	-0.875738	10.4159	-3.39822	0.00268329	0.0311577	-1.9185	RGCC
203167_at	0.875188	8.35921	4.72356	0.000112837	0.00329104	1.14368	TIMP2
212327_at	0.875022	7.40843	3.47931	0.00221598	0.0272954	-1.73587	LIMCH1
218486_at	-0.874579	7.93273	-4.31246	0.000302273	0.00666226	0.184956	KLF11
205312_at	0.874241	5.47235	2.55067	0.0185373	0.111181	-3.73083	SPI1
220281_at	0.874222	0.969467	1.69686	0.104361	0.319942	-5.25667	SLC12A1
204642_at	-0.874091	7.93201	-3.58825	0.00171177	0.0230612	-1.48882	S1PR1
202364_at	-0.874016	9.27034	-4.88406	7.69458e-05	0.00252145	1.51707	MXI1
220609_at	-0.87373	2.53664	-1.76547	0.0918883	0.298042	-5.14976	LOC202181
203851_at	-0.873444	9.75272	-2.35609	0.0281663	0.145352	-4.11181	IGFBP6
214913_at	0.87332	5.63021	3.58173	0.00173846	0.0233502	-1.50365	ADAMTS3
213394_at	-0.87313	4.53452	-2.58338	0.0172582	0.106263	-3.66519	MAPKBP1
212936_at	0.872777	7.08671	4.87343	7.8919e-05	0.00256349	1.49236	FAM172A
218687_s_at	-0.872463	4.24813	-2.00395	0.058022	0.229238	-4.75462	MUC13
215736_at	0.872454	3.09508	1.88557	0.0731353	0.262138	-4.95519	KCNV1
216651_s_at	0.872271	5.05881	2.7856	0.0110204	0.0800584	-3.25042	GAD2
201243_s_at	0.870509	7.84019	3.43597	0.00245485	0.0292559	-1.83363	ATP1B1
204790_at	-0.870294	7.90213	-3.26574	0.00366162	0.0384504	-2.21423	SMAD7
218676_s_at	0.870224	5.47323	1.796	0.0867649	0.288666	-5.10118	PCTP
219956_at	0.869829	6.01157	2.63794	0.0153079	0.0987196	-3.55479	GALNT6
205205_at	-0.869159	5.74896	-1.57465	0.130146	0.363699	-5.43906	RELB
218739_at	-0.869091	6.6279	-5.18428	3.77654e-05	0.00154409	2.21209	ABHD5
209343_at	-0.868967	7.81307	-3.55714	0.00184295	0.0242438	-1.55955	EFHD1
210921_at	-0.868892	2.48413	-1.46936	0.156424	0.402365	-5.58755	LOC101929078
220343_at	-0.868638	5.3706	-3.66692	0.00141965	0.0204222	-1.30934	PDE7B
204345_at	0.868374	7.17683	3.35713	0.00295564	0.0333992	-2.0106	COL16A1
219589_s_at	-0.867966	3.47785	-1.57191	0.13078	0.364728	-5.44303	TMEM143
201655_s_at	0.867509	8.90639	3.53822	0.00192751	0.0250296	-1.6025	HSPG2
202009_at	0.867357	6.91696	5.69707	1.13969e-05	0.000649509	3.38348	TWF2
220086_at	-0.86728	5.96536	-2.59172	0.0169456	0.105269	-3.64839	IKZF5
214862_x_at	0.867008	3.17414	1.67405	0.108815	0.327844	-5.29151	RP11-119F7.5
214711_at	0.866375	5.00107	2.00691	0.0576818	0.228433	-4.74948	GATC
219064_at	0.866131	7.7659	3.04717	0.00607986	0.0544962	-2.6937	ITIH5
218072_at	0.865547	7.24881	2.68214	0.0138822	0.0927271	-3.46451	COMMD9
214562_at	-0.865415	2.65893	-1.67808	0.108016	0.326279	-5.28537	HIST1H4L
201177_s_at	-0.865324	8.33034	-4.92354	7.00455e-05	0.00235418	1.60877	UBA2
218352_at	0.865063	6.21289	2.70074	0.0133206	0.0903021	-3.42631	RCBTB1
218683_at	-0.864436	6.41421	-3.68443	0.00136166	0.0199356	-1.2693	PTBP2
203321_s_at	-0.864133	7.23139	-3.75427	0.00115269	0.0178	-1.10915	ADNP2
215711_s_at	-0.863996	6.53675	-5.45875	1.9827e-05	0.000975285	2.84198	WEE1
213256_at	-0.863681	6.19287	-2.52649	0.0195391	0.115213	-3.77905	MARCH3
204912_at	0.863605	8.3251	4.43063	0.000227604	0.00542427	0.4606	IL10RA
219093_at	-0.863022	7.73833	-2.61247	0.0161908	0.102206	-3.60646	PID1
205424_at	-0.862937	3.93954	-1.9633	0.0628665	0.239883	-4.82444	TBKBP1
204440_at	-0.862244	7.29597	-2.83355	0.00989327	0.0746029	-3.14995	CD83
214927_at	0.861775	9.96856	2.78929	0.0109296	0.0797198	-3.24272	ITGBL1
203713_s_at	-0.861553	4.53729	-1.92381	0.067912	0.251251	-4.89132	LLGL2
220991_s_at	0.861476	1.10901	1.30607	0.205526	0.467826	-5.80109	RNF32
205160_at	0.860926	5.59797	2.40268	0.0255104	0.136449	-4.02212	PEX11A
207522_s_at	0.860812	4.01055	1.90117	0.0709628	0.257781	-4.92924	ATP2A3
212119_at	-0.859434	9.92441	-4.86901	7.97526e-05	0.00257182	1.48211	RHOQ
207611_at	0.859399	3.3899	1.8771	0.0743375	0.264526	-4.9692	HIST1H2BL
205432_at	-0.859328	5.96021	-3.23808	0.00390602	0.0401837	-2.27554	OVGP1
206062_at	0.859151	5.63427	2.73898	0.0122326	0.0854483	-3.34736	GUCA1A
206985_at	-0.858984	4.95308	-1.70727	0.102381	0.316767	-5.24066	HSD17B3
204637_at	-0.858776	3.78952	-2.75964	0.0116806	0.083236	-3.30449	CGA
220072_at	-0.858152	5.67727	-2.25179	0.0350623	0.168309	-4.3089	CSPP1
203031_s_at	0.858138	6.59352	3.07544	0.00569659	0.0523884	-2.63236	UROS
204171_at	-0.857897	6.04895	-4.74867	0.000106268	0.00314471	1.20216	RPS6KB1
209924_at	0.856478	7.97847	1.1871	0.248322	0.51805	-5.9432	CCL18
219394_at	-0.8561	5.41752	-1.59795	0.124856	0.354958	-5.4051	PGS1
212750_at	0.855766	3.7485	1.98094	0.0607217	0.235154	-4.79426	PPP1R16B
208858_s_at	0.855723	7.42912	3.4456	0.00239968	0.0287794	-1.81193	ESYT1
204240_s_at	0.855703	5.2327	1.9905	0.059587	0.233124	-4.77783	SMC2
214389_at	0.855579	0.622455	1.46282	0.158188	0.404615	-5.5965	SLC5A12
203627_at	-0.855394	6.79949	-3.30845	0.0033133	0.0359973	-2.11927	IGF1R
204981_at	0.855004	6.95866	3.4505	0.00237206	0.02857	-1.80088	SLC22A18
213381_at	-0.854917	4.93172	-2.19892	0.0391188	0.179675	-4.40673	VSTM4
213139_at	-0.854723	9.27467	-3.34603	0.00303374	0.0339361	-2.03542	SNAI2
200660_at	0.854604	10.3472	4.23585	0.00036334	0.00765971	0.00639606	S100A11
215930_s_at	0.854419	4.0128	1.89828	0.0713614	0.258671	-4.93406	CTAGE5
202164_s_at	-0.854407	8.34969	-4.53976	0.00017519	0.00451082	0.71519	CNOT8
219615_s_at	-0.854395	5.93267	-2.66014	0.0145753	0.0956197	-3.50953	KCNK5
209949_at	0.854134	7.58286	2.65584	0.0147146	0.0961965	-3.51832	NCF2
216564_at	-0.853671	4.41479	-2.10215	0.0476651	0.204019	-4.58201	AC003989.4
207066_at	-0.853553	4.28478	-2.08626	0.0492188	0.207252	-4.6103	HRC
207700_s_at	-0.853403	7.52659	-3.81752	0.000991012	0.0159828	-0.963672	NCOA3
211951_at	-0.853181	8.51773	-3.50828	0.00206917	0.0262272	-1.67035	NOLC1
219201_s_at	0.853026	4.84601	1.44778	0.162311	0.410856	-5.61696	TWSG1
219292_at	0.852797	5.0682	2.06438	0.0514335	0.212712	-4.64903	THAP1
202047_s_at	0.852306	8.27299	4.34574	0.000279055	0.00627467	0.262561	CBX6
214844_s_at	0.851665	6.84388	4.93462	6.82243e-05	0.0023104	1.63448	DOK5
219334_s_at	0.851477	1.59595	1.70372	0.103053	0.317743	-5.24613	NABP1
207982_at	-0.851422	3.15794	-2.75649	0.0117633	0.0835849	-3.31105	HIST1H1T
222106_at	0.850917	5.0486	2.05917	0.0519743	0.214255	-4.65822	PRND
204491_at	-0.850541	6.73548	-2.38725	0.0263632	0.139606	-4.05194	PDE4D
222033_s_at	-0.850441	6.56842	-3.23875	0.0038999	0.0401392	-2.27405	FLT1
207786_at	0.850125	3.93145	1.86917	0.0754798	0.267182	-4.98229	CYP2R1
220532_s_at	0.850107	8.92086	2.548	0.0186451	0.111524	-3.73615	TMEM176B
201900_s_at	0.849258	9.13044	4.65906	0.000131653	0.00365333	0.993395	AKR1A1
220477_s_at	0.848808	8.63931	3.9671	0.000692641	0.0123177	-0.618133	TMEM230
208091_s_at	0.848771	8.87142	5.30886	2.81659e-05	0.00123791	2.49874	VOPP1
38149_at	0.848756	6.49357	5.06591	4.996e-05	0.00184689	1.93871	ARHGAP25
201997_s_at	-0.847951	8.70123	-6.03043	5.30678e-06	0.00037901	4.131	SPEN
201505_at	-0.847715	8.50474	-2.38853	0.0262913	0.139362	-4.04946	LAMB1
221022_s_at	-0.847701	3.75265	-1.82621	0.0819391	0.280038	-5.05251	PMFBP1
201593_s_at	-0.84759	8.68647	-4.83573	8.63337e-05	0.0027172	1.40476	ZC3H15
220850_at	-0.846774	1.29092	-2.16614	0.0418443	0.187044	-4.46667	MORC1
220360_at	0.846491	1.07671	1.35593	0.189392	0.448582	-5.73811	THAP9
216370_s_at	0.846337	4.35324	2.27164	0.0336412	0.163246	-4.2718	TKTL1
206580_s_at	0.845866	8.62233	5.53608	1.65564e-05	0.00085006	3.01827	EFEMP2
204425_at	0.845112	4.49227	2.20753	0.0384305	0.177739	-4.3909	ARHGAP4
218041_x_at	-0.844965	9.86597	-3.158	0.00470608	0.0458128	-2.45201	SLC38A2
206978_at	0.844678	5.95899	4.10833	0.000493547	0.00962178	-0.2904	CCR2
221274_s_at	0.844656	6.96047	2.18651	0.0401311	0.182321	-4.42949	LMAN2L
219714_s_at	0.844002	3.06146	2.36076	0.0278892	0.144592	-4.10288	CACNA2D3
217744_s_at	-0.843915	5.6662	-3.52438	0.00199177	0.0256073	-1.63388	PERP
211963_s_at	0.843801	9.76873	4.67872	0.000125604	0.00351611	1.03923	ARPC5
207651_at	0.843594	2.8455	2.11561	0.0463835	0.200419	-4.55794	GPR171
202876_s_at	-0.842961	7.49879	-1.97837	0.0610298	0.235644	-4.79866	PBX2
218141_at	-0.842941	3.19058	-1.53361	0.139917	0.377911	-5.49791	UBE2O
215046_at	-0.842614	5.42461	-3.26757	0.00364606	0.0383232	-2.21019	KANSL1L
205866_at	-0.842394	4.19696	-1.53055	0.14067	0.379163	-5.50225	FCN3
201696_at	-0.841228	8.69753	-3.96341	0.00069879	0.0123777	-0.626671	SRSF4
211872_s_at	-0.840814	5.16673	-1.79821	0.0864039	0.288009	-5.09764	RGS11
222270_at	-0.840661	4.26162	-2.29877	0.0317839	0.157632	-4.22077	SMEK2
203068_at	-0.84032	6.22033	-1.635	0.116815	0.341992	-5.35031	KLHL21
203921_at	0.839781	7.95919	2.36488	0.0276463	0.143708	-4.09496	CHST2
218380_at	0.839487	7.21402	3.41913	0.00255428	0.0301148	-1.87151	LOC728392
204830_x_at	0.839421	4.78144	2.02249	0.0559252	0.2244	-4.72245	PSG5
208338_at	-0.839325	3.35788	-1.70653	0.102521	0.317022	-5.2418	P2RX3
202761_s_at	-0.839083	7.14522	-3.9425	0.000734717	0.012815	-0.675085	SYNE2
207076_s_at	-0.83845	9.71081	-4.21918	0.000378188	0.007898	-0.0324454	ASS1
219165_at	0.838444	7.06336	3.48408	0.00219112	0.0271399	-1.72509	PDLIM2
220346_at	-0.837343	3.82215	-1.73114	0.0979606	0.309143	-5.20366	MTHFD2L
219868_s_at	0.837169	6.65075	3.73878	0.00119611	0.0182679	-1.14471	ANKFY1
222204_s_at	-0.836883	6.80241	-3.29753	0.00339916	0.0365856	-2.14359	RRN3
205538_at	-0.836408	4.11175	-1.75249	0.0941443	0.302092	-5.17022	CORO2A
221091_at	-0.836386	4.13382	-2.38006	0.0267695	0.141051	-4.06579	INSL5
221432_s_at	-0.836107	7.03026	-3.72991	0.00122171	0.0185229	-1.16507	SLC25A28
207729_at	-0.836076	3.96339	-1.93085	0.0669868	0.248949	-4.87946	CDH9
206229_x_at	-0.836028	4.23902	-1.73796	0.096727	0.307076	-5.19301	PAX2
220497_at	0.835394	3.49907	2.04143	0.0538528	0.219339	-4.68938	ZNF214
220216_at	0.834644	4.2021	2.34907	0.028588	0.146842	-4.12524	C8orf44
218702_at	0.834025	5.68376	2.81791	0.0102484	0.0764274	-3.18282	SARS2
209850_s_at	-0.833637	6.5112	-2.55334	0.0184296	0.110751	-3.72548	CDC42EP2
203647_s_at	0.832924	8.07997	4.00655	0.00063011	0.0115277	-0.526708	FDX1
206367_at	0.832442	4.14632	1.9406	0.0657246	0.246099	-4.863	REN
202450_s_at	0.832223	10.3484	3.01103	0.00660626	0.0575763	-2.77182	CTSK
219210_s_at	-0.832051	6.14965	-1.85283	0.0778828	0.271931	-5.00914	RAB8B
205594_at	0.831376	6.03696	2.64297	0.0151389	0.098007	-3.54455	ZNF652
205173_x_at	0.83136	8.18907	2.86	0.00931949	0.072036	-3.09421	CD58
220901_at	-0.831313	4.74539	-2.22454	0.0371022	0.17379	-4.35949	GPR157
219373_at	0.831312	6.95109	4.11178	0.000489473	0.00957589	-0.282377	DPM3
212494_at	-0.831308	8.90729	-4.41835	0.000234415	0.00554212	0.431934	TENC1
207073_at	-0.830534	3.01845	-2.72609	0.0125895	0.086852	-3.37402	CDKL2
209671_x_at	0.830452	6.66517	4.28012	0.000326691	0.00709519	0.10955	TRAC
220804_s_at	-0.83019	2.66931	-2.57915	0.0174189	0.106927	-3.6737	TP73
200872_at	0.83002	11.8183	4.84708	8.4031e-05	0.00268261	1.43113	S100A10
218798_at	-0.829859	4.02796	-2.58169	0.0173221	0.106521	-3.66859	KRI1
219007_at	0.82966	6.92555	3.2587	0.0037224	0.0387964	-2.22986	NUP43
213817_at	-0.829374	6.37034	-2.72723	0.0125575	0.0867045	-3.37166	IRAK3
214615_at	0.828675	2.48845	1.33773	0.195161	0.456379	-5.76133	P2RY10
207468_s_at	-0.828662	2.24994	-2.07468	0.0503808	0.210153	-4.63085	SFRP5
204336_s_at	0.82804	7.53122	4.34794	0.000277582	0.00625415	0.267703	RGS19
219567_s_at	0.827468	3.51442	1.57519	0.130021	0.363587	-5.43827	EXO5
209348_s_at	0.827372	8.38961	3.89567	0.000821956	0.0138542	-0.783372	MAF
206101_at	0.827173	9.00225	3.38702	0.00275503	0.0317347	-1.94365	ECM2
214436_at	0.827143	5.77388	1.91857	0.0686078	0.252915	-4.90013	FBXL2
212531_at	-0.827056	4.80309	-1.59974	0.124457	0.35423	-5.40247	LCN2
206976_s_at	-0.826965	8.30138	-3.89922	0.000814993	0.0137684	-0.775164	HSPH1
207270_x_at	0.826779	6.35611	5.11746	4.42224e-05	0.00172274	2.05787	CD300C
213245_at	0.826447	6.60772	2.96248	0.00738274	0.0617827	-2.87618	ADCY1
219654_at	-0.826419	5.10989	-1.55939	0.133712	0.368887	-5.46109	PTPLA
203979_at	0.825133	5.90237	1.55682	0.134321	0.369698	-5.46479	CYP27A1
205547_s_at	-0.824963	9.89997	-2.31127	0.0309607	0.155123	-4.19716	TAGLN
203244_at	-0.824872	8.21944	-3.44174	0.00242163	0.0289336	-1.82062	PEX5
200975_at	0.824591	10.0773	4.32678	0.000292055	0.00649488	0.218343	PPT1
202365_at	0.824472	7.13366	3.97084	0.000686462	0.0122354	-0.609478	UNC119B
214652_at	-0.824411	1.9241	-3.22362	0.00403996	0.0412191	-2.30751	DRD1
216080_s_at	-0.824393	7.37118	-2.79858	0.0107038	0.0786105	-3.2233	FADS3
207236_at	0.824351	3.92045	1.51547	0.144426	0.385188	-5.52353	ZNF345
213452_at	0.824191	4.70679	2.19107	0.039756	0.181231	-4.42112	ZNF184
221358_at	-0.823502	2.434	-2.73395	0.0123708	0.0860783	-3.35777	NPBWR2
216307_at	0.823449	2.3775	1.43417	0.166113	0.415946	-5.63532	DGKB
215035_at	0.82307	2.10118	2.18094	0.0405929	0.18341	-4.43967	IGLV6-57
214468_at	0.822462	1.64363	2.04111	0.0538872	0.219439	-4.68994	MYH6
220399_at	-0.822336	3.90372	-1.49337	0.150079	0.393715	-5.55442	LINC00115
201960_s_at	-0.821827	8.74429	-4.07231	0.000538128	0.0101763	-0.374101	MYCBP2
218762_at	-0.821349	3.80646	-2.46907	0.0221249	0.125097	-3.89261	ZNF574
204205_at	0.821177	6.03911	2.97317	0.00720469	0.0608345	-2.85328	APOBEC3G
201641_at	0.820853	8.36134	2.67219	0.0141916	0.0940334	-3.48489	BST2
36920_at	0.820838	4.28056	1.69393	0.104925	0.320675	-5.26117	MTM1
212215_at	0.820632	7.6436	3.20345	0.00423428	0.0427515	-2.35202	PREPL
214763_at	0.820502	5.15819	2.82233	0.0101469	0.0759843	-3.17354	ACOT11
208003_s_at	-0.82034	6.58578	-2.87777	0.00895205	0.0701155	-3.05664	NFAT5
205483_s_at	0.82028	7.41906	4.14952	0.000447056	0.0089183	-0.194588	ISG15
217559_at	0.819962	4.51846	1.84742	0.0786933	0.273475	-5.018	RPL10L
213953_at	-0.819958	4.35892	-2.10077	0.0477985	0.204158	-4.58448	KRT20
210909_x_at	-0.819952	3.06925	-1.7623	0.0924355	0.298946	-5.15477	LPAL2
39891_at	0.819871	5.93294	4.14352	0.000453553	0.00901563	-0.208565	ZNF710
215143_at	-0.819234	3.85375	-1.67531	0.108566	0.327268	-5.2896	DPY19L2P2
220735_s_at	0.818744	4.37732	2.43519	0.0237966	0.130317	-3.95895	SENP7
208396_s_at	0.818715	7.74406	3.30865	0.00331182	0.0359973	-2.11885	PDE1A
206371_at	-0.818096	4.47238	-1.79399	0.0870942	0.289109	-5.1044	FOLR3
201738_at	-0.817586	9.28231	-5.97753	5.98607e-06	0.000415538	4.01322	EIF1B
202699_s_at	-0.817275	5.38837	-2.0519	0.0527368	0.216216	-4.67101	TMEM63A
213527_s_at	0.817182	6.07402	2.98556	0.00700325	0.0596833	-2.82665	ZNF688
200807_s_at	-0.816799	10.4823	-5.57859	1.49978e-05	0.000792199	3.11496	HSPD1
201185_at	0.816731	12.1856	5.80205	8.94695e-06	0.000537147	3.6202	HTRA1
204446_s_at	0.816691	8.09065	3.09771	0.00541108	0.0505971	-2.58387	ALOX5
202725_at	-0.816576	7.68966	-3.38198	0.0027879	0.0319562	-1.95495	POLR2A
214661_s_at	-0.815782	6.99263	-3.93824	0.000742267	0.0128916	-0.684956	NOP14
207987_s_at	-0.815149	3.33437	-1.59988	0.124425	0.354186	-5.40227	GNRH1
221778_at	-0.814921	7.90308	-3.43052	0.00248662	0.0295516	-1.8459	KDM7A
212582_at	-0.814792	9.37115	-4.03755	0.00058494	0.0108618	-0.45479	OSBPL8
221042_s_at	-0.814398	5.15944	-3.72002	0.00125088	0.0188716	-1.18776	CLMN
220800_s_at	0.814029	4.94933	1.61255	0.121633	0.349433	-5.38362	TMOD3
202953_at	0.813642	10.7403	2.67383	0.0141402	0.0937757	-3.48154	C1QB
212926_at	-0.813633	6.31138	-4.01604	0.000615934	0.0113335	-0.504713	SMC5
219885_at	0.813591	4.3939	1.53564	0.13942	0.377209	-5.49503	SLFN12
208256_at	-0.813481	3.32583	-2.53818	0.0190484	0.113007	-3.75576	EFNA2
211936_at	-0.813403	10.7289	-3.41618	0.00257214	0.0302774	-1.87816	HSPA5
203118_at	0.813385	5.70482	2.24337	0.0356811	0.170071	-4.32456	PCSK7
217186_at	-0.812928	2.78361	-1.82963	0.0814082	0.27908	-5.04696	ZNF259P1
220414_at	-0.812083	3.14356	-2.53379	0.0192312	0.113789	-3.76451	CALML5
202812_at	0.811276	8.83374	3.36558	0.0028975	0.0329245	-1.99168	GAA
208153_s_at	-0.810873	3.96402	-1.93777	0.0660891	0.246719	-4.86779	FAT2
202769_at	-0.810207	8.23537	-3.68873	0.00134778	0.0198401	-1.25945	CCNG2
212158_at	0.809612	9.51818	6.10521	4.47833e-06	0.000341749	4.29696	SDC2
221050_s_at	-0.80938	6.97247	-4.64535	0.000136042	0.0037564	0.961449	GTPBP2
205675_at	0.808701	3.73793	1.95672	0.0636828	0.241375	-4.83564	MTTP
215315_at	0.808644	3.39617	1.54932	0.136109	0.371962	-5.47553	ZNF549
207050_at	0.808593	5.24417	2.57433	0.0176033	0.107615	-3.68338	CACNA2D1
201806_s_at	-0.80808	5.11725	-2.00492	0.0579097	0.228973	-4.75292	ATXN2L
217286_s_at	0.807943	7.8714	2.09581	0.0482801	0.205129	-4.59332	NDRG3
213469_at	0.807872	4.52068	2.51185	0.0201698	0.117658	-3.80812	PGAP1
221345_at	0.807623	2.77687	2.16838	0.041652	0.186482	-4.46257	FFAR2
210793_s_at	-0.80762	6.54655	-4.68043	0.000125091	0.00351057	1.04321	NUP98
215668_s_at	-0.807398	4.42985	-2.61718	0.016024	0.101691	-3.59692	PLXNB1
218012_at	-0.80736	8.5422	-4.13688	0.000460835	0.0091197	-0.223993	TSPYL2
202097_at	-0.807336	8.23887	-5.29404	2.91642e-05	0.00126188	2.46469	NUP153
207847_s_at	-0.807028	6.33119	-3.24499	0.00384353	0.0397611	-2.26024	MUC1
220290_at	0.806982	5.51101	1.69701	0.104332	0.319942	-5.25644	AIM1L
200632_s_at	-0.806402	10.2481	-3.2069	0.0042004	0.042583	-2.34441	NDRG1
203615_x_at	0.804779	8.36128	4.67979	0.000125283	0.00351156	1.04171	SULT1A1
208685_x_at	-0.80457	9.28394	-3.3577	0.00295167	0.0333992	-2.00932	BRD2
201596_x_at	-0.804486	6.14693	-2.46171	0.0224784	0.125978	-3.90706	KRT18
203523_at	0.804405	7.57467	3.65785	0.00145065	0.020663	-1.33008	LSP1
208923_at	0.803483	9.90693	4.12007	0.000479826	0.00942023	-0.263101	CYFIP1
213402_at	-0.803007	4.34504	-1.81926	0.0830279	0.281857	-5.06376	ZNF787
218349_s_at	0.802811	3.36074	1.33926	0.19467	0.455704	-5.75939	ZWILCH
39854_r_at	-0.80276	9.46102	-2.63871	0.015282	0.0986806	-3.55323	PNPLA2
219800_s_at	0.802666	3.21955	1.77587	0.0901145	0.294865	-5.13328	THNSL1
220634_at	-0.802268	3.28763	-2.4779	0.0217074	0.123489	-3.87524	TBX4
203482_at	0.801897	6.29415	3.49311	0.00214484	0.026846	-1.70468	FAM178A
210265_x_at	-0.801768	2.73689	-3.64606	0.00149192	0.0211076	-1.357	POU5F1P3
218574_s_at	-0.801235	8.19857	-3.72765	0.00122832	0.0185815	-1.17026	LMCD1
204862_s_at	0.801184	6.79272	3.24256	0.00386538	0.039899	-2.26562	NME3
204824_at	-0.800715	3.88957	-1.26344	0.220151	0.485274	-5.85335	ENDOG
206697_s_at	-0.800097	5.23402	-1.31264	0.203341	0.465183	-5.79291	HP
212737_at	0.799905	9.05514	3.24212	0.00386938	0.039899	-2.2666	GM2A
206327_s_at	-0.799524	5.25569	-2.5115	0.0201855	0.117685	-3.80884	CDH15
208415_x_at	-0.799335	8.22153	-2.86051	0.00930884	0.072036	-3.09314	ING1
200881_s_at	-0.79916	9.72808	-3.73293	0.00121294	0.0184113	-1.15814	DNAJA1
206133_at	0.798707	6.06857	3.11363	0.00521563	0.0493503	-2.54915	XAF1
219954_s_at	0.798679	4.3353	2.89512	0.00860663	0.0680801	-3.01986	GBA3
212670_at	0.798476	6.1441	1.27494	0.216131	0.481128	-5.83941	ELN
205641_s_at	0.798164	7.50562	3.94399	0.000732092	0.0127846	-0.671629	TRADD
206411_s_at	-0.798023	6.55691	-3.66081	0.00144047	0.0205888	-1.32332	ABL2
221143_at	-0.797929	4.44619	-2.89404	0.00862786	0.0682238	-3.02216	RPA4
215948_x_at	-0.797861	5.27002	-4.48537	0.000199591	0.0049307	0.588314	ZMYM5
215943_at	0.797391	2.97119	2.20939	0.0382826	0.17735	-4.38746	KIAA1661
213422_s_at	0.797313	9.9199	3.39697	0.0026912	0.0311846	-1.9213	MXRA8
211267_at	-0.796735	2.47217	-1.96888	0.0621803	0.238479	-4.8149	HESX1
220022_at	0.796345	1.92531	1.66086	0.111464	0.332363	-5.31149	ZNF334
213142_x_at	0.796213	7.4073	5.84082	8.18443e-06	0.000503795	3.70732	GSAP
205878_at	-0.796138	5.33775	-3.03756	0.00621575	0.0552696	-2.71451	POU6F1
201844_s_at	-0.796093	8.06627	-3.82578	0.000971625	0.015815	-0.944639	RYBP
219806_s_at	0.795763	7.67014	4.22177	0.000375836	0.00785623	-0.0263946	SMCO4
218413_s_at	-0.795668	3.24596	-1.46847	0.156663	0.402596	-5.58877	ZNF639
207094_at	-0.795197	3.24371	-2.4153	0.0248318	0.13427	-3.99765	CXCR1
214674_at	-0.795025	5.1305	-3.22905	0.00398913	0.0408313	-2.2955	USP19
213350_at	-0.794559	6.73007	-1.08891	0.288422	0.55828	-6.05153	RPS11
200654_at	0.794114	11.0435	3.70586	0.00129384	0.0193624	-1.22021	P4HB
209123_at	0.79405	7.65388	4.03639	0.000586578	0.0108741	-0.457494	QDPR
214352_s_at	-0.793858	8.48201	-2.63859	0.0152859	0.0986806	-3.55346	KRAS
219106_s_at	0.793501	2.74185	1.10846	0.280083	0.549585	-6.03062	KLHL41
215124_at	0.793332	4.81319	3.69281	0.00133474	0.0197538	-1.25011	ZNF550
205739_x_at	0.793278	3.76172	1.90657	0.0702239	0.256145	-4.92022	ZNF107
220974_x_at	0.792943	8.09357	2.37717	0.0269342	0.141617	-4.07135	SFXN3
202214_s_at	0.792501	7.70125	2.7376	0.0122705	0.0856324	-3.35022	CUL4B
215520_at	0.792405	3.43705	2.20754	0.0384292	0.177739	-4.39087	PYGO1
221529_s_at	-0.791461	8.18136	-2.09113	0.0487378	0.206274	-4.60164	PLVAP
205047_s_at	-0.791267	6.22014	-2.97692	0.00714315	0.0605212	-2.84522	ASNS
218758_s_at	-0.790842	4.99641	-2.20383	0.0387248	0.178463	-4.3977	RRP1
209799_at	-0.79038	5.85024	-2.38571	0.0264495	0.139795	-4.0549	PRKAA1
208727_s_at	-0.79012	8.01956	-1.75898	0.0930109	0.300023	-5.16001	CDC42
209383_at	-0.790074	7.97023	-4.82075	8.94744e-05	0.00277149	1.3699	DDIT3
215462_at	-0.789817	6.7525	-3.02704	0.00636792	0.0562312	-2.73727	PLK3
204679_at	-0.789735	7.16968	-2.9292	0.0079649	0.0646955	-2.94733	KCNK1
219087_at	0.789677	9.09605	1.44409	0.163335	0.412138	-5.62196	ASPN
210607_at	0.789529	3.54045	1.59059	0.126507	0.357645	-5.41587	FLT3LG
219640_at	-0.78943	5.32231	-1.59529	0.125451	0.355787	-5.409	CLDN15
211336_x_at	0.789353	6.69463	1.95852	0.0634588	0.240895	-4.83258	LILRB1
214604_at	-0.789072	4.4571	-2.64829	0.0149622	0.097265	-3.53372	HOXD11
220045_at	-0.788714	5.0162	-2.05859	0.0520347	0.214315	-4.65925	NEUROD6
210763_x_at	0.788143	4.29301	1.63786	0.116212	0.340891	-5.34604	NCR3
200736_s_at	0.787956	10.624	2.88283	0.0088499	0.0695109	-3.04591	GPX1
201250_s_at	-0.787883	7.95183	-3.68036	0.00137493	0.0200192	-1.27861	SLC2A1
201638_s_at	0.786975	3.57478	1.55786	0.134074	0.369473	-5.46329	CPSF1
215389_s_at	-0.786863	4.61906	-2.36679	0.0275348	0.143388	-4.09131	TNNT2
221441_at	-0.786755	2.01792	-1.31525	0.202479	0.464341	-5.78965	GSC2
205578_at	0.786446	4.35931	1.81943	0.0830014	0.281853	-5.06348	ROR2
205923_at	-0.786434	4.96427	-2.41102	0.0250601	0.135236	-4.00596	RELN
206550_s_at	0.786211	4.27187	1.99845	0.0586566	0.230589	-4.76411	NUP155
218043_s_at	-0.786011	6.60179	-3.98955	0.000656334	0.011823	-0.566115	AZI2
211661_x_at	0.78582	7.72772	3.73651	0.00120262	0.0183296	-1.14993	PTAFR
204686_at	-0.78535	5.97027	-2.73311	0.012394	0.0861431	-3.35951	IRS1
200839_s_at	0.785291	11.6476	3.90868	0.000796735	0.0135586	-0.753304	CTSB
207964_x_at	-0.785082	5.76486	-1.54717	0.136625	0.372632	-5.47861	IFNA4
203305_at	-0.784846	9.98344	-3.00326	0.00672505	0.0582159	-2.78857	F13A1
204164_at	0.784834	4.82109	1.77675	0.0899655	0.294628	-5.13188	SIPA1
221908_at	0.784726	3.55485	2.94202	0.00773563	0.0635828	-2.91997	RNFT2
208999_at	0.784431	8.1479	5.84691	8.07082e-06	0.000503759	3.721	SEPT8
213729_at	-0.784416	8.68044	-3.0271	0.00636694	0.0562312	-2.73712	PRPF40A
203632_s_at	-0.782653	6.92292	-3.82477	0.000973989	0.0158419	-0.94698	GPRC5B
218091_at	-0.782571	8.25385	-4.61203	0.000147337	0.00395556	0.883759	AGFG1
207025_at	-0.782034	4.32365	-2.24356	0.035667	0.170071	-4.32421	GJC2
211456_x_at	-0.781905	11.8538	-2.387	0.0263775	0.139613	-4.05243	MT1HL1
213051_at	0.78167	8.07765	3.92822	0.000760301	0.0131332	-0.708129	ZC3HAV1
205514_at	0.781393	5.37199	3.1787	0.00448523	0.0444	-2.40654	ZNF415
220837_at	-0.781383	0.400327	-1.10973	0.279549	0.548927	-6.02925	LOC100996325
205466_s_at	0.780723	4.41531	1.69861	0.104025	0.319517	-5.25398	HS3ST1
209194_at	0.780679	7.60189	3.31626	0.00325323	0.03557	-2.10188	CETN2
205935_at	-0.780618	5.63036	-3.7236	0.00124025	0.0187366	-1.17955	FOXF1
219397_at	-0.780202	8.56502	-3.50449	0.00208782	0.0264184	-1.67892	COQ10B
208611_s_at	0.778823	8.31489	4.08249	0.000525126	0.0100183	-0.350433	SPTAN1
213193_x_at	0.778542	7.06185	2.97558	0.00716509	0.0606254	-2.8481	TRBC1
220269_at	0.77847	2.32323	1.68332	0.106986	0.32482	-5.27739	ZBBX
38487_at	0.777941	10.0435	3.77336	0.00110133	0.0172533	-1.06529	STAB1
205449_at	0.777819	3.4581	1.48246	0.152934	0.397731	-5.56952	SAC3D1
208547_at	-0.777612	1.45128	-2.49204	0.0210544	0.121103	-3.84735	HIST1H2BB
212090_at	-0.777464	7.77555	-2.65728	0.0146677	0.0960449	-3.51537	GRINA
204416_x_at	0.777455	9.04568	1.72908	0.098334	0.309776	-5.20686	APOC1
44120_at	0.777195	6.85726	4.70397	0.000118244	0.00338233	1.09806	ADCK2
216084_at	0.777135	2.35753	1.34088	0.194152	0.455042	-5.75733	FAM205B
208855_s_at	-0.776955	10.2574	-4.74291	0.000107738	0.00317557	1.18876	STK24
202943_s_at	0.776792	8.01256	5.21231	3.53504e-05	0.00146415	2.27667	NAGA
219578_s_at	0.776322	4.11538	2.41318	0.0249447	0.13475	-4.00177	CPEB1
220975_s_at	-0.776077	8.57477	-3.3646	0.00290419	0.0329837	-1.99388	C1QTNF1
218857_s_at	-0.7754	6.14177	-1.86779	0.0756812	0.267428	-4.98457	ASRGL1
219460_s_at	0.775373	7.34323	2.27236	0.0335902	0.163105	-4.27044	TMEM127
221349_at	0.775165	2.45562	1.82493	0.0821385	0.280376	-5.05458	VPREB1
214469_at	-0.775056	1.85058	-2.30088	0.0316433	0.15732	-4.21679	HIST1H2AE
219455_at	-0.774461	5.05473	-1.50279	0.147648	0.390479	-5.5413	C7orf63
205051_s_at	0.774331	7.43584	2.97446	0.00718338	0.0607236	-2.8505	KIT
219610_at	-0.773714	4.58541	-2.22451	0.0371043	0.17379	-4.35954	ARHGEF28
210773_s_at	0.773676	4.55467	2.08627	0.0492182	0.207252	-4.61029	FPR2
218075_at	0.773307	5.03877	1.89989	0.0711387	0.258092	-4.93137	AAAS
220840_s_at	-0.773102	3.92933	-1.45495	0.160334	0.407612	-5.60723	C1orf112
201389_at	-0.773086	8.30181	-3.25302	0.00377213	0.0391496	-2.24245	ITGA5
217901_at	-0.773038	4.94706	-3.14885	0.00480705	0.0463502	-2.47208	DSG2
222248_s_at	0.772859	3.47159	1.78857	0.0879878	0.291154	-5.11306	SIRT4
206841_at	0.772673	2.32106	3.15482	0.00474093	0.0459713	-2.45899	PDE6H
221667_s_at	-0.772602	8.31477	-3.06996	0.00576899	0.0528796	-2.64426	HSPB8
202942_at	0.772239	7.07762	2.5587	0.0182151	0.110043	-3.71475	ETFB
203955_at	0.771893	5.62628	1.68517	0.106624	0.324003	-5.27457	PPP1R26
205897_at	-0.77073	5.99806	-2.07414	0.0504349	0.210339	-4.63179	NFATC4
221568_s_at	-0.77057	7.10241	-2.6025	0.0165496	0.103651	-3.62664	LIN7C
213072_at	0.77048	5.41097	3.53864	0.0019256	0.0250296	-1.60155	CYHR1
205330_at	0.769515	7.87837	2.96482	0.0073434	0.0615856	-2.87117	MN1
219676_at	-0.769466	4.31553	-1.97231	0.0617621	0.237488	-4.80904	ZSCAN16
220893_at	-0.768951	3.04806	-1.57363	0.130383	0.36403	-5.44054	LOC57399
219959_at	-0.768665	5.73214	-4.2728	0.00033248	0.00717893	0.0925053	MOCOS
216664_at	0.768278	3.81441	1.62124	0.119748	0.346674	-5.37077	LOC101929148
202724_s_at	-0.768171	9.10775	-2.66109	0.0145447	0.0955482	-3.50759	FOXO1
218800_at	-0.768081	2.83798	-1.61712	0.12064	0.347718	-5.37687	SRD5A3
215307_at	0.767679	4.55375	2.88183	0.00887006	0.0696001	-3.04804	ZNF529
206473_at	0.767516	5.29686	2.14097	0.044052	0.194148	-4.51229	MBTPS2
217781_s_at	0.767357	7.95662	3.37915	0.00280649	0.0320538	-1.96128	ZNF106
220581_at	0.767212	4.14867	1.8946	0.0718709	0.259445	-4.94019	CCDC170
207311_at	-0.767127	4.3113	-1.71658	0.100636	0.314029	-5.22627	DOC2B
213904_at	-0.767114	3.06849	-1.60021	0.124354	0.354163	-5.4018	FRRS1L
206680_at	-0.767057	4.23784	-2.02084	0.0561086	0.224747	-4.72532	CD5L
215982_s_at	-0.766686	6.09654	-2.46563	0.0222894	0.125518	-3.89937	DXO
219236_at	-0.766138	4.73164	-2.09866	0.0480029	0.204522	-4.58824	PAQR6
205620_at	-0.766136	4.37503	-2.03912	0.0541018	0.220066	-4.69343	F10
207510_at	-0.765543	5.79604	-1.82855	0.0815755	0.279395	-5.04871	BDKRB1
219936_s_at	0.765122	3.25435	1.56755	0.131795	0.365997	-5.44933	GPR87
208495_at	-0.764936	2.58328	-2.00292	0.0581401	0.22956	-4.75639	TLX3
221293_s_at	0.76491	4.2982	1.63241	0.117362	0.342863	-5.35417	DEF6
204088_at	0.764871	7.72334	3.16739	0.00460464	0.0451806	-2.4314	P2RX4
220894_x_at	-0.764657	2.84095	-2.09768	0.048098	0.204653	-4.58999	PRDM12
205568_at	0.763802	4.18642	1.09451	0.286012	0.556204	-6.04557	AQP9
204300_at	0.763113	3.49102	1.71039	0.101793	0.315777	-5.23584	PET112
218379_at	-0.762806	8.18325	-4.12703	0.00047187	0.0092722	-0.246911	RBM7
219312_s_at	-0.762322	5.27732	-3.56028	0.00182928	0.0240934	-1.55242	ZBTB10
823_at	-0.76178	7.19927	-2.88079	0.00889092	0.069673	-3.05024	CX3CL1
221959_at	-0.761521	6.56768	-2.2693	0.0338055	0.163936	-4.27617	FAM110B
218601_at	-0.761243	7.22543	-3.32235	0.00320707	0.0351516	-2.08829	URGCP
212952_at	-0.761157	8.49961	-1.55386	0.135024	0.37062	-5.46903	CTC-425F1.4
206707_x_at	-0.760412	5.93842	-3.35309	0.00298386	0.0335734	-2.01964	FAM65B
215320_at	-0.760244	0.497368	-2.122	0.0457855	0.198856	-4.54646	SPATA31C2
205593_s_at	-0.760233	2.83924	-2.58354	0.0172521	0.106263	-3.66487	PDE9A
209453_at	0.760143	5.67683	1.30583	0.205605	0.467929	-5.80139	SLC9A1
205992_s_at	0.759987	6.12151	3.29003	0.00345941	0.0369009	-2.16028	IL15
204854_at	0.759722	5.8432	1.9829	0.0604866	0.234853	-4.79088	LEPREL2
218819_at	-0.759592	6.69299	-3.76355	0.00112744	0.0174949	-1.08784	INTS6
203029_s_at	0.759554	5.95441	1.70447	0.102911	0.317655	-5.24498	PTPRN2
208916_at	-0.759407	6.44063	-3.60413	0.00164838	0.0226036	-1.45266	SLC1A5
221100_at	-0.759266	3.79715	-2.99551	0.00684559	0.0588051	-2.80527	C6orf15
218563_at	0.758491	8.25324	3.73715	0.00120079	0.0183145	-1.14846	NDUFA3
218200_s_at	0.758477	9.77098	3.49828	0.00211872	0.026658	-1.69297	NDUFB2
212297_at	-0.758398	6.7027	-2.71425	0.0129262	0.0885441	-3.39848	ATP13A3
210609_s_at	0.758228	7.18889	3.21467	0.00412507	0.0419721	-2.32727	TP53I3
221058_s_at	0.758215	6.33571	3.9295	0.000757977	0.0131032	-0.705175	CKLF
221136_at	-0.758174	4.90936	-1.93742	0.0661342	0.246792	-4.86838	GDF2
221561_at	-0.758114	6.19188	-2.81282	0.0103665	0.0770781	-3.19349	SOAT1
220358_at	-0.757914	6.06442	-1.69322	0.105062	0.32105	-5.26226	BATF3
200986_at	-0.757848	10.9595	-5.47161	1.9241e-05	0.000957023	2.87132	SERPING1
206718_at	-0.757838	4.63941	-2.02587	0.0555501	0.223272	-4.71656	LMO1
218247_s_at	-0.757777	7.15429	-3.0174	0.00651046	0.0569805	-2.75809	MEX3C
218330_s_at	-0.757057	7.34991	-2.843	0.00968446	0.0737361	-3.13006	NAV2
219499_at	-0.756942	4.61278	-1.62776	0.118351	0.344374	-5.36109	SEC61A2
211049_at	-0.756799	1.68695	-2.68236	0.0138752	0.0927271	-3.46405	TLX2
211717_at	-0.756679	5.43444	-1.44897	0.161981	0.410348	-5.61535	ANKRD40
203395_s_at	-0.756599	7.32272	-3.29283	0.00343677	0.0367656	-2.15404	HES1
207587_at	0.756221	3.11544	1.88806	0.0727836	0.261403	-4.95105	CRYGA
202005_at	0.755968	6.09601	2.95679	0.00747932	0.0623131	-2.88837	ST14
216449_x_at	0.755276	7.90234	1.8667	0.0758388	0.267603	-4.98636	HSP90B1
221563_at	-0.755272	7.49822	-2.94281	0.00772184	0.063534	-2.91829	DUSP10
220632_s_at	-0.755081	5.15524	-1.61873	0.120291	0.347521	-5.3745	POMT2
212126_at	0.754618	6.67411	3.01695	0.00651719	0.0569924	-2.75906	CBX5
218566_s_at	-0.754262	7.24054	-2.84834	0.00956855	0.0732173	-3.11882	CHORDC1
218174_s_at	0.753379	4.58327	2.32066	0.0303549	0.153205	-4.17935	TMEM254
209520_s_at	0.753093	5.15803	1.82288	0.0824603	0.280786	-5.05791	NCBP1
203889_at	0.752728	4.64043	1.80663	0.0850396	0.285683	-5.08412	SCG5
210016_at	-0.752578	3.97469	-2.06562	0.0513065	0.212384	-4.64686	MYT1L
205178_s_at	-0.752232	7.17836	-2.3573	0.0280944	0.145135	-4.1095	RBBP6
220773_s_at	-0.752068	5.43295	-2.27968	0.0330804	0.161404	-4.25671	GPHN
203564_at	0.752067	5.63918	2.08878	0.0489693	0.206859	-4.60582	FANCG
219177_at	-0.751962	5.32073	-1.96463	0.0627018	0.239408	-4.82216	BRIX1
218001_at	-0.750993	6.44388	-3.46821	0.00227489	0.0277913	-1.76094	MRPS2
204526_s_at	-0.750821	7.45648	-5.5224	1.7092e-05	0.000871537	2.98713	TBC1D8
203758_at	0.750455	9.30505	5.13642	4.22847e-05	0.00167062	2.10165	CTSO
200618_at	0.75039	9.19674	4.68921	0.000122494	0.00346827	1.06366	LASP1
37079_at	0.750236	4.03565	1.7376	0.0967911	0.307236	-5.19357	NUS1P3
219149_x_at	0.749421	5.88378	2.28322	0.0328367	0.160776	-4.25007	DBR1
202983_at	0.749377	7.58815	4.61774	0.000145337	0.003916	0.897075	HLTF
217859_s_at	0.748924	5.16779	1.83465	0.0806333	0.277517	-5.0388	SLC39A9
217384_x_at	0.748739	2.81997	1.8476	0.0786663	0.273424	-5.0177	LOC100293211
204041_at	0.74868	7.71546	2.67095	0.0142308	0.0941246	-3.48744	MAOB
210109_at	-0.748433	4.94339	-1.64672	0.114364	0.33771	-5.33277	SND1-IT1
203137_at	-0.74796	8.77216	-3.73406	0.00120968	0.018387	-1.15556	WTAP
202218_s_at	-0.74793	5.71737	-2.3646	0.0276632	0.143708	-4.09552	FADS2
206877_at	-0.747912	2.67837	-1.74077	0.0962239	0.306209	-5.18862	MXD1
218313_s_at	0.747648	7.16115	3.40626	0.00263295	0.0307817	-1.90044	GALNT7
221484_at	-0.747335	8.12284	-2.5611	0.0181198	0.109659	-3.70993	B4GALT5
201186_at	0.747216	8.06918	3.70501	0.00129648	0.0193889	-1.22217	LRPAP1
218498_s_at	-0.746981	4.99894	-1.69447	0.104821	0.320603	-5.26035	ERO1L
217988_at	-0.746949	7.83581	-3.20775	0.00419213	0.0425185	-2.34255	CCNB1IP1
220781_at	0.746939	4.39388	2.01702	0.056536	0.225809	-4.73195	DEC1
218051_s_at	0.746743	5.91978	2.49438	0.0209478	0.12074	-3.84272	NT5DC2
218473_s_at	0.746515	8.48519	3.33629	0.00310391	0.0345072	-2.05719	COLGALT1
202401_s_at	-0.746506	5.97903	-2.75068	0.0119171	0.0841144	-3.32311	SRF
203041_s_at	0.746465	9.0153	3.46693	0.00228175	0.0278188	-1.76381	LAMP2
220026_at	-0.745254	2.54908	-1.44433	0.163268	0.412016	-5.62163	CLCA4
220130_x_at	-0.744866	2.93299	-1.60148	0.124071	0.353921	-5.39993	LTB4R2
204951_at	0.744709	4.68691	1.30355	0.20637	0.468666	-5.80423	RHOH
209291_at	-0.744696	8.90599	-2.69079	0.0136183	0.0916727	-3.44676	ID4
200703_at	0.744689	10.4839	3.81617	0.000994221	0.016019	-0.966785	DYNLL1
207763_at	-0.744462	2.80089	-2.13885	0.044243	0.19472	-4.51613	S100A5
215001_s_at	-0.74446	11.7189	-3.9968	0.000645018	0.0117139	-0.549309	GLUL
201078_at	0.743784	9.67219	4.16925	0.000426372	0.00862582	-0.14869	TM9SF2
211852_s_at	0.743643	6.98783	3.62531	0.00156742	0.0217613	-1.40437	ATRN
221173_at	-0.74359	4.99217	-2.25733	0.0346599	0.166949	-4.29856	USH1C
215767_at	0.743481	4.2068	1.97251	0.0617376	0.237435	-4.80869	ZNF804A
220334_at	0.743471	5.22139	1.8394	0.0799068	0.275953	-5.03108	RGS17
214818_at	-0.743141	3.1227	-2.48404	0.0214214	0.12255	-3.86313	CCDC57
215514_at	-0.742533	-0.177533	-1.12086	0.274886	0.543874	-6.01718	RP4-621B10.8
215861_at	-0.742282	5.02279	-1.89028	0.0724733	0.260766	-4.94737	LOC101927770
206811_at	0.741921	3.95692	1.62256	0.119466	0.346126	-5.36882	ADCY8
201210_at	-0.741886	10.3762	-4.73701	0.000109267	0.00320494	1.17502	DDX3X
211038_s_at	0.74183	6.67553	2.73111	0.0124496	0.0863305	-3.36366	CROCCP2
203439_s_at	-0.741707	5.91286	-3.64846	0.00148343	0.0210276	-1.35153	STC2
206938_at	0.741451	4.55202	1.59354	0.125844	0.356402	-5.41156	SRD5A2
215432_at	-0.741422	2.02335	-1.44317	0.16359	0.412502	-5.6232	ACSM1
219121_s_at	-0.741058	3.49059	-1.42926	0.167505	0.417787	-5.64192	ESRP1
206336_at	0.740928	5.30743	2.34411	0.0288896	0.147954	-4.13472	CXCL6
218472_s_at	-0.740806	7.44742	-4.20982	0.000386783	0.00801738	-0.0542347	PELO
218719_s_at	0.740543	4.72314	1.63487	0.116842	0.341992	-5.3505	GINS3
217284_x_at	0.740258	4.34912	2.00708	0.0576634	0.228433	-4.7492	SERHL2
217147_s_at	0.739986	1.6999	1.18593	0.248776	0.518632	-5.94454	TRAT1
219091_s_at	-0.739357	7.58483	-2.43653	0.0237282	0.13025	-3.95633	MMRN2
217814_at	-0.739299	8.02689	-2.88326	0.00884133	0.0695109	-3.04501	CCDC47
217568_at	-0.739157	5.09773	-1.78053	0.0893297	0.293623	-5.12588	EDDM3A
215247_at	-0.739148	5.89929	-1.47231	0.155631	0.40131	-5.5835	LOC100288570
213413_at	-0.739058	6.68988	-3.96003	0.00070448	0.0124488	-0.634503	STON1
219953_s_at	0.738786	6.49204	3.39895	0.0026787	0.0311577	-1.91687	AKIP1
209617_s_at	0.738632	3.6515	1.75411	0.0938611	0.3015	-5.16768	CTNND2
204546_at	0.73843	6.22143	1.92146	0.0682229	0.252066	-4.89527	KIAA0513
212596_s_at	-0.738136	7.25776	-4.16666	0.000429031	0.00864386	-0.154716	HMGXB4
205474_at	0.737718	7.79734	4.79238	9.57387e-05	0.00291643	1.3039	CRLF3
218252_at	0.737432	6.15005	3.6991	0.00131488	0.019559	-1.23571	CKAP2
38241_at	0.737322	5.98117	4.9095	7.24245e-05	0.00241954	1.57617	BTN3A3
205363_at	-0.737298	2.56884	-1.54928	0.136118	0.371962	-5.47559	BBOX1
221141_x_at	-0.736874	4.20635	-1.53235	0.140226	0.378426	-5.4997	EPN1
206604_at	-0.736727	3.58311	-2.26882	0.0338397	0.164042	-4.27708	OVOL1
202096_s_at	0.736482	9.46501	3.81552	0.000995752	0.016032	-0.968268	TSPO
219512_at	0.736304	4.56261	1.88241	0.0735817	0.262928	-4.96042	DSN1
220468_at	0.736187	2.01853	1.295	0.209248	0.471907	-5.8148	ARL14
206294_at	-0.735627	4.55199	-1.6107	0.122038	0.350118	-5.38635	HSD3B2
218306_s_at	0.735398	7.23005	5.07607	4.87731e-05	0.00181741	1.96219	HERC1
201809_s_at	0.735154	8.08576	3.33132	0.00314035	0.034745	-2.06829	ENG
222277_at	0.735116	5.16224	1.85702	0.0772599	0.270519	-5.00227	C1QTNF9B-AS1
213455_at	0.734321	9.68262	4.92626	6.95953e-05	0.00234969	1.61506	FAM114A1
47550_at	0.734051	4.95112	1.80494	0.0853123	0.286207	-5.08685	LZTS1
203561_at	0.733857	8.13003	2.22757	0.0368702	0.17311	-4.35389	FCGR2A
207258_at	-0.733504	3.28351	-1.82741	0.0817536	0.279715	-5.05058	DSCR4
32625_at	-0.733062	5.65287	-1.81809	0.0832134	0.282275	-5.06566	NPR1
219932_at	0.732405	3.31576	1.5878	0.127138	0.358837	-5.41994	SLC27A6
206231_at	0.73201	4.9535	1.8308	0.0812272	0.278716	-5.04507	KCNN1
220483_s_at	-0.731978	4.82969	-1.67885	0.107866	0.326218	-5.28421	RNF19A
217340_at	-0.731791	4.32045	-1.45658	0.159887	0.406941	-5.605	RP3-522P13.1
204116_at	0.731434	6.74793	2.35202	0.0284104	0.146168	-4.11961	IL2RG
203675_at	0.730803	8.2677	3.83267	0.000955738	0.0155792	-0.928756	NUCB2
217767_at	-0.730787	9.89115	-3.37781	0.00281534	0.0321384	-1.96428	C3
215735_s_at	0.730523	5.85974	1.48168	0.15314	0.397856	-5.5706	TSC2
212400_at	0.730007	7.1538	2.95389	0.00752899	0.0625671	-2.89458	FAM102A
202393_s_at	-0.72999	9.59686	-2.48109	0.0215585	0.123019	-3.86896	KLF10
210183_x_at	0.729741	10.8367	5.29515	2.90882e-05	0.00126163	2.46724	PNN
221892_at	-0.72946	6.3879	-1.26017	0.221306	0.486665	-5.8573	H6PD
219420_s_at	-0.729405	5.18325	-1.60093	0.124193	0.35394	-5.40073	COA7
208521_at	-0.729169	5.34994	-1.72977	0.0982097	0.309578	-5.20579	OR5I1
206024_at	0.729051	2.05452	3.05393	0.00598605	0.053872	-2.67906	HPD
218095_s_at	-0.729038	7.85651	-2.36811	0.0274579	0.143121	-4.08878	TMEM165
212330_at	0.728916	7.62281	3.59151	0.00169856	0.0229667	-1.4814	TFDP1
218728_s_at	-0.728792	7.04538	-3.92579	0.00076474	0.0131792	-0.713748	CNIH4
212526_at	-0.72869	7.57116	-2.82099	0.0101775	0.0761023	-3.17635	SPG20
218953_s_at	0.728243	6.52217	3.70166	0.00130687	0.0194789	-1.22984	PCYOX1L
211673_s_at	-0.728152	6.29293	-3.4565	0.00233872	0.0283958	-1.78736	MOCS1
214633_at	-0.728093	2.80322	-1.5874	0.127229	0.359049	-5.42053	SOX3
213062_at	0.727978	7.69968	3.52928	0.00196877	0.0253878	-1.62277	NTAN1
203467_at	0.727937	6.0058	1.99261	0.0593384	0.232461	-4.77418	PMM1
207069_s_at	0.727741	6.49141	2.00611	0.0577735	0.228703	-4.75087	SMAD6
203185_at	0.727695	7.4468	5.67593	1.1968e-05	0.000673453	3.33567	RASSF2
205375_at	0.727681	4.68869	2.4982	0.0207756	0.119964	-3.83518	MDFI
219468_s_at	-0.727632	4.65222	-1.31297	0.203232	0.465142	-5.7925	CUEDC1
202749_at	0.727378	7.77442	3.5346	0.00194412	0.0251976	-1.61071	WRB
202766_s_at	0.727034	10.572	2.98375	0.00703242	0.0598562	-2.83056	FBN1
203501_at	0.726643	8.19127	3.27598	0.00357506	0.0378738	-2.19152	CPQ
206340_at	-0.726474	3.85493	-1.92665	0.0675377	0.250406	-4.88655	NR1H4
201765_s_at	0.72636	8.9762	4.50048	0.000192489	0.00482146	0.623559	HEXA
215309_at	-0.726056	-0.442343	-1.17637	0.252489	0.521573	-5.95543	ZNF674
201963_at	-0.725764	8.90662	-2.22392	0.0371501	0.1739	-4.36064	ACSL1
204279_at	0.725621	8.1796	3.7533	0.00115537	0.0178291	-1.11138	PSMB9
218035_s_at	0.725551	7.75944	2.46707	0.0222202	0.125318	-3.89653	RBM47
219257_s_at	-0.725489	7.09816	-2.17898	0.040757	0.183807	-4.44326	SPHK1
200846_s_at	0.725363	7.81043	3.02152	0.00644903	0.0567102	-2.74917	PPP1CA
206584_at	0.725361	8.19284	3.16027	0.00468138	0.0456922	-2.44703	LY96
205107_s_at	0.725074	4.45626	1.65265	0.113141	0.335388	-5.32387	EFNA4
218922_s_at	0.725018	3.20441	1.59485	0.12555	0.355932	-5.40965	CERS4
207808_s_at	0.724956	9.26116	4.47619	0.000204039	0.00501833	0.566876	PROS1
220443_s_at	-0.724871	5.19347	-2.92316	0.0080752	0.0653138	-2.96021	VAX2
207109_at	0.724849	2.08108	1.24936	0.225155	0.491827	-5.87029	POU2F3
208922_s_at	-0.724626	8.85665	-5.46584	1.95019e-05	0.000963548	2.85815	NXF1
219614_s_at	-0.724476	2.46428	-2.25626	0.0347376	0.167039	-4.30056	SLC6A20
207433_at	-0.724463	5.35684	-3.10086	0.00537191	0.050347	-2.57701	IL10
204079_at	0.724305	7.49273	2.90133	0.00848625	0.067343	-3.00668	TPST2
215105_at	-0.724083	4.89704	-2.8482	0.00957151	0.0732173	-3.11911	N4BP2L2-IT2
203176_s_at	-0.724045	6.49355	-3.7699	0.00111046	0.0173402	-1.07324	TFAM
201201_at	0.723672	10.4014	3.46686	0.00228213	0.0278188	-1.76397	CSTB
205068_s_at	-0.723393	6.45248	-4.09495	0.000509653	0.00986673	-0.321488	ARHGAP26
203332_s_at	0.722938	8.03734	5.11265	4.47283e-05	0.00173336	2.04676	INPP5D
219040_at	0.722414	4.72771	1.75528	0.0936565	0.301088	-5.16584	CORO7
212256_at	0.72201	8.67404	3.05638	0.00595231	0.0538184	-2.67373	GALNT10
214495_at	0.721963	3.87817	2.14863	0.0433694	0.192089	-4.49845	CACNG2
201348_at	-0.721737	12.5161	-4.36452	0.000266748	0.0060406	0.306373	GPX3
212950_at	-0.72157	7.87668	-2.98777	0.00696791	0.0594889	-2.8219	GPR116
220793_at	-0.721513	2.148	-1.93171	0.0668747	0.248652	-4.87801	SAGE1
205504_at	0.721376	6.30409	3.89452	0.000824221	0.0138717	-0.786025	BTK
217345_at	0.72135	3.0543	1.53631	0.139257	0.37696	-5.49408	RP11-15P13.1
203416_at	0.721169	9.90844	2.65246	0.014825	0.0967052	-3.52522	CD53
205572_at	-0.721063	4.95197	-1.27118	0.21744	0.482447	-5.84398	ANGPT2
213486_at	0.721016	5.44431	2.9645	0.00734888	0.0616084	-2.87187	COPG2IT1
215429_s_at	0.720882	3.95186	1.48009	0.15356	0.398489	-5.57279	ZNF428
218827_s_at	0.720591	5.81406	1.35486	0.189727	0.449014	-5.73948	CEP192
203234_at	-0.720585	5.84445	-1.66446	0.110736	0.331566	-5.30605	UPP1
218169_at	-0.720198	4.13429	-2.02243	0.0559314	0.2244	-4.72255	VAC14
213608_s_at	-0.719935	6.30232	-3.21487	0.00412322	0.0419721	-2.32684	SRRD
206203_at	-0.719675	3.88472	-2.55556	0.0183403	0.110463	-3.72103	RCVRN
200779_at	-0.719495	10.6738	-4.50443	0.000190673	0.00481295	0.632782	ATF4
212492_s_at	-0.71945	6.97042	-2.95346	0.00753636	0.0625671	-2.8955	KDM4B
204053_x_at	-0.719146	8.2029	-3.34671	0.00302888	0.0339043	-2.0339	PTEN
218356_at	0.719017	6.74463	3.23229	0.00395915	0.0406338	-2.28835	FTSJ2
207112_s_at	0.71888	4.05664	1.32758	0.198438	0.460019	-5.77417	GAB1
210356_x_at	0.718739	5.69863	1.36564	0.186372	0.444309	-5.72562	MS4A1
204061_at	0.718731	5.41785	2.65961	0.0145924	0.0956886	-3.51062	PRKX
200085_s_at	0.718317	9.28069	3.68715	0.00135287	0.0198721	-1.26307	TCEB2
204019_s_at	0.718082	7.73167	3.29684	0.00340468	0.036615	-2.14513	SH3YL1
205730_s_at	-0.717987	5.92901	-2.73471	0.01235	0.0859893	-3.35621	ABLIM3
218861_at	0.71793	3.15505	2.34162	0.0290422	0.148408	-4.13948	RNF25
204340_at	0.717791	5.97492	1.52046	0.143175	0.383272	-5.51651	TMEM187
209687_at	0.717456	11.5601	4.16215	0.000433708	0.00871444	-0.165221	CXCL12
205112_at	0.717191	5.22197	2.21624	0.0377451	0.175663	-4.37484	PLCE1
218331_s_at	-0.716698	7.45417	-4.34135	0.000282015	0.00632326	0.252316	FAM208B
55065_at	-0.716494	7.10382	-4.45801	0.000213134	0.00516224	0.524467	MARK4
209263_x_at	0.716456	8.72078	3.70282	0.00130324	0.0194379	-1.22717	TSPAN4
205817_at	0.716392	5.95039	3.85595	0.000903968	0.0149098	-0.875085	SIX1
216912_at	-0.716025	3.05778	-2.01519	0.0567427	0.226264	-4.73514	ARHGEF4
200900_s_at	0.715601	7.31803	2.29371	0.032123	0.158608	-4.23032	M6PR
220481_at	-0.715068	4.01843	-1.63449	0.116921	0.342135	-5.35106	GPR75
213669_at	0.714954	3.4061	1.49317	0.150129	0.3938	-5.55469	FCHO1
203635_at	0.714908	6.44661	1.82246	0.0825264	0.280968	-5.05859	DSCR3
202382_s_at	0.714762	7.28305	3.30719	0.00332311	0.036051	-2.12208	GNPDA1
209842_at	-0.714572	4.21681	-1.79962	0.0861734	0.287671	-5.09538	SOX10
200793_s_at	0.714566	7.60626	3.01098	0.00660695	0.0575763	-2.77192	ACO2
218281_at	0.714543	6.91544	3.88076	0.000851842	0.0142398	-0.81782	MRPL48
207668_x_at	0.714098	10.1225	3.55386	0.00185733	0.024417	-1.567	PDIA6
205376_at	-0.713795	4.53743	-3.59346	0.00169069	0.0229006	-1.47695	INPP4B
216516_at	0.713152	3.45749	1.8081	0.0848032	0.285182	-5.08176	RP1-6P5.2
208322_s_at	-0.713	4.47255	-1.07562	0.294188	0.563738	-6.06555	ST3GAL1
207216_at	0.712987	6.15631	2.62706	0.0156795	0.100233	-3.5769	TNFSF8
206703_at	0.71277	5.92824	2.84128	0.00972222	0.0737533	-3.13369	CHRNB1
208251_at	-0.712678	4.26979	-2.10948	0.0469632	0.202101	-4.56891	KCNC4
212624_s_at	0.712495	6.14872	1.78801	0.088081	0.29129	-5.11395	CHN1
202531_at	-0.712457	8.04082	-2.68501	0.0137939	0.0923862	-3.45861	IRF1
211652_s_at	-0.712211	7.42493	-1.98019	0.0608108	0.235164	-4.79553	LBP
205653_at	0.711944	5.93831	1.95011	0.0645134	0.243323	-4.84688	CTSG
220948_s_at	-0.711533	9.55333	-3.15584	0.00472973	0.0459027	-2.45675	ATP1A1
208117_s_at	-0.711349	5.57013	-1.62014	0.119986	0.347109	-5.3724	LAS1L
209114_at	-0.711308	5.23794	-1.68171	0.107302	0.325331	-5.27985	TSPAN1
207280_at	-0.711271	3.79091	-1.64898	0.113895	0.336768	-5.32938	RNF185-AS1
211366_x_at	0.710946	8.14173	3.12581	0.00507067	0.0482656	-2.52253	CASP1
201626_at	-0.710628	7.94853	-3.11846	0.00515764	0.0488846	-2.53859	INSIG1
202381_at	0.71061	9.11987	3.60175	0.00165774	0.0226761	-1.45808	ADAM9
219146_at	0.710579	5.89457	2.59036	0.0169963	0.105437	-3.65113	TEFM
203473_at	0.710543	9.51727	2.7556	0.0117866	0.0836704	-3.31288	SLCO2B1
215699_x_at	-0.709984	5.86218	-2.0452	0.053448	0.218137	-4.68277	SFI1
218321_x_at	0.70976	6.45145	2.87234	0.00906296	0.0706366	-3.06814	STYXL1
205865_at	-0.709189	5.11987	-1.89661	0.0715924	0.258981	-4.93685	ARID3A
206213_at	0.709053	4.85372	2.36888	0.027413	0.142988	-4.0873	WNT10B
201396_s_at	0.708991	5.05148	1.88301	0.0734964	0.26275	-4.95943	SGTA
205941_s_at	-0.708924	4.45534	-1.56895	0.131469	0.365688	-5.44731	COL10A1
202767_at	0.708783	8.48819	4.62317	0.00014346	0.0038748	0.909735	ACP2
202379_s_at	-0.70868	8.22576	-1.96112	0.0631351	0.240403	-4.82814	NKTR
220023_at	-0.708357	4.58845	-1.94405	0.0652828	0.245229	-4.85716	APOBR
203471_s_at	0.708265	7.38377	4.42518	0.000230604	0.00548405	0.447867	PLEK
220331_at	0.707735	4.76746	2.18331	0.0403955	0.183081	-4.43533	CYP46A1
206664_at	0.706887	0.961884	1.2835	0.213171	0.477253	-5.82894	SI
219622_at	-0.70684	7.93129	-3.7913	0.00105511	0.0167577	-1.02403	RAB20
212989_at	0.706619	7.11952	2.8369	0.00981878	0.0742725	-3.1429	SGMS1
210854_x_at	-0.706192	6.31361	-2.97252	0.0072154	0.0609018	-2.85467	SLC6A8
216598_s_at	-0.706137	8.34031	-1.07467	0.294604	0.563838	-6.06655	CCL2
203245_s_at	0.705647	6.03137	1.84088	0.079682	0.275664	-5.02867	LINC00094
205921_s_at	0.705609	4.29687	1.46905	0.156507	0.402474	-5.58798	SLC6A6
220813_at	0.705487	4.89955	1.96683	0.062431	0.238865	-4.8184	CYSLTR2
205638_at	0.705292	6.30823	2.7857	0.011018	0.0800584	-3.25021	BAI3
214766_s_at	-0.705191	6.10939	-4.90072	7.39547e-05	0.00245594	1.55576	AHCTF1
212096_s_at	-0.705	8.84108	-3.02001	0.00647144	0.0568379	-2.75243	MTUS1
208492_at	0.704927	2.44142	1.52714	0.141512	0.380652	-5.50708	RFXAP
219062_s_at	-0.704794	7.23632	-3.35319	0.00298311	0.0335734	-2.0194	ZCCHC2
200953_s_at	0.7047	9.68955	3.10784	0.00528591	0.0498037	-2.56178	CCND2
202950_at	0.704515	7.4333	2.7948	0.0107952	0.0789957	-3.23122	CRYZ
207853_s_at	-0.704379	3.86811	-1.88659	0.0729909	0.261825	-4.95349	SNCB
209262_s_at	0.704269	6.13968	2.30075	0.0316525	0.15733	-4.21705	NR2F6
203478_at	0.704225	9.10455	3.80377	0.00102414	0.0163825	-0.995337	NDUFC1
208300_at	-0.704212	5.08647	-2.4625	0.0224399	0.12592	-3.9055	PTPRH
205132_at	-0.70406	6.62685	-2.44203	0.0234495	0.129289	-3.94558	ACTC1
205830_at	0.703996	1.7882	1.34909	0.191545	0.451231	-5.74687	CLGN
206935_at	0.703889	2.11653	1.30691	0.205247	0.467477	-5.80006	PCDH8
204897_at	0.703564	9.60546	2.71502	0.0129039	0.088446	-3.39688	PTGER4
205743_at	-0.703436	7.00705	-3.16683	0.00461065	0.0451998	-2.43263	STAC
202622_s_at	-0.703225	6.61864	-2.54842	0.0186282	0.111467	-3.73531	ATXN2
214662_at	-0.703184	6.34523	-3.86924	0.000875667	0.0145074	-0.84442	WDR43
206414_s_at	0.703182	8.45146	3.29562	0.00341439	0.0366663	-2.14784	ASAP2
206789_s_at	-0.7028	6.58159	-3.90124	0.000811061	0.0137436	-0.770499	POU2F1
218086_at	-0.702672	6.82349	-2.13589	0.0445105	0.195544	-4.52147	NPDC1
216161_at	-0.702432	4.35105	-1.31582	0.202289	0.464258	-5.78893	SBNO1
[truncated: 10,549 more rows]
