# Supplementary material for: Identification of key genes in osteoarthritis development: biomarker discovery and therapeutic targets
Source: Front Med (Lausanne). 2025 Jul 2;12:1518580. doi: 10.3389/fmed.2025.1518580 (PMC12263647; doi:10.3389/fmed.2025.1518580)
Supplement: Supplementary file 3 [file Table_3.xlsx]

## Sheet: Sheet 1
id	logFC	AveExpr	t	P.Value	adj.P.Val	B	anno
231771_at	5.68347	4.79801	3.80637	0.0012587	0.282047	-0.865491	GJB6
236523_at	-5.09001	4.0979	-2.86982	0.0100597	0.37671	-2.58069	LOC285556
202768_at	4.24205	5.52906	4.19828	0.000522128	0.228519	-0.143457	FOSB
223278_at	4.00898	7.03828	3.85931	0.00111755	0.278497	-0.767586	GJB2
228794_at	-3.99936	4.83849	-1.8978	0.0735938	0.544066	-4.18329	XIRP2
207092_at	-3.83205	6.13335	-3.34706	0.00351988	0.335076	-1.71424	LEP
209904_at	-3.82574	3.38887	-1.69623	0.106766	0.586887	-4.46825	TNNC1
213201_s_at	-3.71444	4.10372	-1.79255	0.0895713	0.565771	-4.33473	TNNT1
206895_at	-3.60675	3.11477	-1.92027	0.0705272	0.542306	-4.15024	PPP1R3A
239057_at	-3.60337	4.38419	-1.95491	0.0660237	0.536132	-4.09882	LMOD2
205913_at	-3.55707	8.14196	-3.41174	0.00304738	0.335076	-1.59513	PLIN1
205951_at	-3.47773	4.71326	-1.63473	0.119168	0.598468	-4.55081	MYH1
215379_x_at	3.37863	4.3617	3.86095	0.00111344	0.278497	-0.76456	IGLV1-44
205959_at	3.36887	3.03643	2.82804	0.0110112	0.382526	-2.65498	MMP13
209189_at	3.28086	7.42959	4.15145	0.000579926	0.237007	-0.229301	FOS
229476_s_at	-3.26014	6.42887	-3.12161	0.0058007	0.349673	-2.12692	THRSP
232252_at	-3.24647	4.7536	-2.54852	0.0199803	0.426142	-3.14253	DUSP27
209888_s_at	-3.19218	5.7406	-1.58291	0.130549	0.608922	-4.61868	MYL1
207175_at	-3.15782	9.10723	-3.15847	0.00534769	0.346848	-2.05978	ADIPOQ
216834_at	3.15757	7.55171	2.84304	0.0106599	0.380429	-2.62834	RGS1
206393_at	-3.15379	4.00427	-1.66852	0.112211	0.593721	-4.50572	TNNI2
222919_at	-3.1494	5.95328	-1.85861	0.0792219	0.551567	-4.24032	TRDN
220164_s_at	-3.11859	3.94423	-2.51218	0.0215615	0.431057	-3.20449	FBXO40
223861_at	3.06672	1.52479	5.42881	3.48604e-05	0.0995222	2.02648	HORMAD1
1558041_a_at	3.02991	3.71524	5.56885	2.58558e-05	0.0995222	2.25974	KIAA0895L
209613_s_at	-3.02282	8.36692	-2.55044	0.0199001	0.426142	-3.13926	ADH1B
204810_s_at	-3.00431	4.02291	-1.25067	0.22679	0.691179	-5.01363	CKM
241961_at	-2.98983	2.32184	-2.12389	0.0475391	0.502755	-3.84025	TECRL
209742_s_at	-2.98813	5.48163	-1.45092	0.163707	0.639385	-4.78418	MYL2
212592_at	2.98575	3.98715	3.12655	0.00573786	0.349365	-2.11793	IGJ
243313_at	-2.97312	4.68688	-1.7781	0.0919869	0.568812	-4.35508	SYNPO2L
213706_at	-2.97058	5.33122	-2.54968	0.0199315	0.426142	-3.14054	GPD1
243737_at	-2.9672	4.24139	-1.83435	0.0828951	0.558139	-4.27526	ATP1B4
239398_at	-2.92942	6.39098	-2.09839	0.0499887	0.505952	-3.88007	KLHL31
204865_at	-2.9221	5.6859	-1.62861	0.120469	0.599457	-4.55891	CA3
216265_x_at	-2.90675	5.33101	-1.72802	0.100801	0.58075	-4.42474	MYH7
219728_at	-2.89108	6.06011	-1.69863	0.106305	0.586856	-4.46498	MYOT
203980_at	-2.88258	9.95659	-3.25868	0.00428391	0.341737	-1.87656	FABP4
208350_at	2.87466	7.05624	2.01768	0.0585131	0.522672	-4.00424	CSN1S1
203872_at	-2.85366	5.12824	-1.33213	0.199149	0.669547	-4.92358	ACTA1
204475_at	2.84318	7.73369	1.95164	0.066438	0.536241	-4.10371	MMP1
221232_s_at	-2.80303	3.7622	-1.9202	0.0705365	0.542306	-4.15034	ANKRD2
206834_at	2.79702	4.66407	2.82112	0.011177	0.383402	-2.66726	HBD
212942_s_at	2.76264	6.75771	2.64618	0.0162564	0.410002	-2.97427	CEMIP
1553420_at	-2.76036	1.84099	-4.92942	0.000102954	0.150501	1.16962	SATB2-AS1
237656_at	-2.75239	3.20604	-4.59058	0.000217521	0.198216	0.568381	WWC2
237075_at	2.74853	1.63809	5.42805	3.49177e-05	0.0995222	2.02519	LOC101060091
238878_at	-2.7189	3.73856	-1.95321	0.0662385	0.536132	-4.10136	ARX
219106_s_at	-2.68639	6.19376	-1.54165	0.140252	0.617571	-4.67157	KLHL41
206394_at	-2.68485	4.32697	-1.3281	0.200454	0.67048	-4.92815	MYBPC2
206372_at	-2.67483	5.85148	-3.00651	0.00746927	0.362773	-2.3355	MYF6
208195_at	-2.66871	7.63393	-1.75938	0.0951997	0.574002	-4.38127	TTN
210239_at	2.65082	3.43247	4.384	0.000344601	0.205179	0.195315	IRX5
211696_x_at	2.64337	11.5749	3.99813	0.00081814	0.256329	-0.511303	HBB
229139_at	-2.64124	6.77306	-2.07841	0.0519869	0.509267	-3.91106	JPH1
205054_at	-2.63352	6.91339	-1.62044	0.12222	0.601221	-4.56968	NEB
205374_at	-2.63292	8.54971	-2.3079	0.0328696	0.463062	-3.54547	SLN
219645_at	-2.63183	4.91786	-1.91491	0.0712491	0.543294	-4.15815	CASQ1
1554012_at	2.62752	3.68006	3.88061	0.00106534	0.274751	-0.728228	RSPO2
205736_at	-2.62172	3.4289	-1.84985	0.0805311	0.554229	-4.25297	PGAM2
214087_s_at	-2.61875	5.9982	-1.31922	0.203346	0.673176	-4.93817	MYBPC1
215047_at	2.61255	4.24052	3.59733	0.00201213	0.305688	-1.25229	TRIM58
235981_at	-2.5902	5.48683	-1.69604	0.106803	0.586887	-4.46851	C8orf22
235261_at	-2.57402	4.33178	-1.63508	0.119095	0.598377	-4.55035	UNC45B
223848_at	-2.57154	2.13468	-4.15041	0.000581285	0.237007	-0.231216	LOC100129198
240449_at	2.5457	3.27023	3.86168	0.00111161	0.278497	-0.763208	ZNF341
235503_at	-2.54505	4.22877	-1.36423	0.189019	0.661374	-4.88685	ASB5
205553_s_at	-2.54497	3.35207	-1.21996	0.23795	0.69916	-5.04637	CSRP3
205825_at	2.51517	5.31215	2.9799	0.00791667	0.365253	-2.38345	PCSK1
230964_at	-2.51434	3.25981	-2.22577	0.0388071	0.481238	-3.67861	FREM2
215429_s_at	2.51137	3.53179	3.91141	0.000994109	0.269752	-0.671327	ZNF428
227848_at	-2.50095	4.40351	-1.97802	0.0631638	0.532377	-4.06421	PEBP4
231313_at	2.50061	2.84642	5.5082	2.942e-05	0.0995222	2.15911	FLJ27354
227697_at	2.48764	8.09574	3.24704	0.00439592	0.341737	-1.89789	SOCS3
218865_at	-2.47463	4.5734	-2.98804	0.00777712	0.364467	-2.3688	MARC1
231935_at	-2.46806	3.74242	-2.10681	0.0491671	0.505952	-3.86694	ARPP21
236972_at	-2.4489	5.06274	-1.7452	0.0976991	0.577949	-4.401	TRIM63
205177_at	-2.4487	3.08636	-1.35771	0.191042	0.662861	-4.89436	TNNI1
206121_at	-2.42099	5.11448	-1.28542	0.214655	0.681685	-4.97578	AMPD1
207424_at	-2.41806	3.1835	-2.80179	0.0116527	0.386831	-2.70149	MYF5
227007_at	2.41356	3.78746	4.36596	0.000358766	0.205179	0.162545	TMCO4
229831_at	-2.38895	4.68372	-2.94006	0.00863567	0.372494	-2.45507	CNTN3
1561665_at	-2.38713	1.59611	-4.56927	0.000228065	0.198695	0.530106	RP11-266L9.1
209138_x_at	2.38313	5.98125	2.63862	0.0165193	0.410252	-2.98738	IGLC1
1564469_at	-2.37928	4.49234	-1.85292	0.0800711	0.553451	-4.24855	LMOD3
203296_s_at	-2.37681	8.01086	-2.32429	0.0317899	0.459818	-3.5186	ATP1A2
235617_x_at	-2.37546	6.43235	-1.8233	0.0846152	0.560246	-4.29106	LOC100507537
203824_at	-2.37498	5.68546	-2.44687	0.0247037	0.438125	-3.31491	TSPAN8
206089_at	2.37423	3.79927	3.24757	0.0043908	0.341737	-1.89693	NELL1
206439_at	2.34642	4.22944	1.82575	0.0842319	0.559915	-4.28757	EPYC
237222_at	-2.34308	3.94234	-1.99067	0.0616453	0.529295	-4.04516	FSD2
215695_s_at	-2.34175	7.12545	-2.38011	0.0283559	0.446795	-3.42645	GYG2
210090_at	2.33679	3.45482	5.15517	6.29023e-05	0.137567	1.5616	ARC
205766_at	-2.32834	4.15886	-1.6371	0.11867	0.597874	-4.54768	TCAP
204379_s_at	2.3201	4.40806	4.15931	0.000569789	0.237007	-0.214874	FGFR3
1553886_at	-2.31996	4.13203	-1.99413	0.061236	0.528088	-4.03994	CCDC108
219249_s_at	2.31837	4.05634	4.29511	0.000420341	0.208929	0.0335373	FKBP10
205485_at	-2.31021	3.81056	-1.3506	0.193269	0.665092	-4.90253	RYR1
229205_at	2.30926	2.96083	4.69122	0.000174024	0.195327	0.748433	LOC101927720
237365_at	-2.30541	4.71268	-3.59402	0.00202711	0.305688	-1.25841	ELOVL2-AS1
219745_at	2.30458	3.8079	6.61674	2.98654e-06	0.09245	3.89756	TMEM180
206844_at	-2.29613	3.06057	-1.46292	0.160432	0.637189	-4.76959	FBP2
243440_at	2.2941	4.61176	2.5331	0.0206374	0.427808	-3.16887	SIX3-AS1
206824_at	-2.28764	3.31023	-3.44412	0.00283488	0.332662	-1.53541	CES1P1
235548_at	2.28492	3.9278	2.82063	0.0111889	0.383402	-2.66814	APCDD1L
219215_s_at	2.28202	4.04784	4.96683	9.48515e-05	0.144056	1.23507	SLC39A4
228492_at	-2.27996	3.03518	-2.25439	0.0366339	0.47495	-3.63249	USP9Y
213371_at	-2.27109	8.07909	-1.75361	0.0962094	0.575519	-4.38931	LDB3
228621_at	-2.26164	4.73761	-1.8898	0.0747131	0.545131	-4.195	HFE2
230195_at	-2.25622	3.87029	-1.64592	0.116825	0.596863	-4.53595	LINC01405
204631_at	-2.25566	6.2012	-1.16572	0.258679	0.713022	-5.10252	MYH2
222073_at	-2.25387	5.90958	-3.14582	0.00549915	0.348898	-2.08284	COL4A3
229177_at	2.24825	3.59039	2.60698	0.0176641	0.416966	-3.0421	C16orf89
210119_at	2.24039	6.70962	3.47701	0.00263406	0.328935	-1.47471	KCNJ15
243833_at	-2.23524	3.48785	-4.87666	0.000115599	0.152031	1.07697	UNC5A
204179_at	-2.22961	6.36597	-1.18273	0.252038	0.708418	-5.08515	MB
1563188_at	-2.22895	1.64189	-3.6607	0.00174563	0.305688	-1.13505	LOC102723448
1560378_at	-2.22621	1.92052	-5.40858	3.6405e-05	0.0995222	1.99252	GRIK1-AS2
228409_at	-2.21935	5.34486	-2.482	0.022964	0.432828	-3.25568	PLIN4
1569755_at	-2.21924	2.85262	-3.14561	0.00550168	0.348898	-2.08322	LINC00276
240352_at	-2.21497	1.90464	-6.07192	9.01295e-06	0.09245	3.07026	LOC101929609
242764_at	-2.21452	2.37711	-3.42887	0.00293311	0.335076	-1.56355	DCHS2
202275_at	2.20861	3.1471	3.74377	0.00144872	0.293541	-0.981316	G6PD
210147_at	-2.20334	5.34176	-1.89607	0.0738337	0.544129	-4.18582	ART3
218840_s_at	2.20034	5.09363	4.02651	0.000767616	0.251592	-0.459	NADSYN1
204748_at	2.19207	5.28501	3.50323	0.00248407	0.325699	-1.42628	PTGS2
206642_at	-2.18779	3.19642	-2.74868	0.0130623	0.397668	-2.79519	DSG1
229616_s_at	2.18559	3.69103	4.11234	0.0006331	0.241726	-0.301101	GRAMD2
40472_at	2.1847	4.39472	4.30982	0.000406738	0.207836	0.0603508	LPCAT4
231612_at	-2.17953	1.47344	-4.84906	0.000122834	0.153607	1.02835	CABS1
215102_at	2.17737	2.67294	2.9713	0.00806691	0.367871	-2.39894	DPY19L1P1
206552_s_at	2.17667	5.07671	2.67695	0.0152265	0.404436	-2.92076	TAC1
237248_at	-2.17482	4.67006	-2.18471	0.0421327	0.491232	-3.74425	PDE11A
214146_s_at	2.17287	4.19456	2.86741	0.0101123	0.37671	-2.58498	PPBP
204483_at	-2.16436	6.121	-1.36679	0.188229	0.6611	-4.88389	ENO3
217771_at	2.16427	8.22844	3.57767	0.00210278	0.305688	-1.28866	GOLM1
1558653_at	-2.16409	2.05149	-3.60674	0.00197015	0.305688	-1.23488	MLK7-AS1
230275_at	2.1553	3.59789	3.26587	0.00421607	0.341737	-1.86337	ARSI
205749_at	-2.15371	3.34183	-2.30701	0.0329289	0.46333	-3.54691	CYP1A1
203815_at	-2.15176	4.94356	-2.20121	0.0407658	0.486547	-3.71794	GSTT1
210643_at	2.13671	5.17318	2.96852	0.00811592	0.369	-2.40394	TNFSF11
206160_at	-2.13201	6.2622	-1.85726	0.0794233	0.552156	-4.24228	APOBEC2
213955_at	-2.12404	4.39739	-1.67725	0.11047	0.591802	-4.49395	MYOZ3
206375_s_at	-2.11648	3.20666	-1.58859	0.129258	0.607775	-4.61131	HSPB3
1561880_a_at	2.1164	3.36073	4.84618	0.000123616	0.153607	1.02327	SIGLEC16
1553185_at	-2.11408	9.24262	-3.47032	0.00267371	0.329947	-1.48705	RASEF
235312_s_at	-2.11142	3.96233	-1.8483	0.0807647	0.55443	-4.25521	NRAP
217655_at	2.11064	3.89034	4.02877	0.000763732	0.251592	-0.454839	LOC100127972
205828_at	2.11006	10.2417	1.76042	0.0950191	0.573715	-4.37982	MMP3
205163_at	-2.1099	5.09882	-1.15185	0.264189	0.716353	-5.11653	MYLPF
213909_at	2.10922	7.88918	2.92242	0.00897381	0.372825	-2.4867	LRRC15
219983_at	-2.10202	5.16157	-1.81145	0.0864971	0.563164	-4.30796	HRASLS
210038_at	-2.10154	5.40064	-1.81833	0.0854007	0.560848	-4.29816	PRKCQ
217515_s_at	-2.09731	4.75525	-1.89984	0.0733102	0.544066	-4.1803	CACNA1S
228570_at	2.09729	5.99735	3.30097	0.00389995	0.338883	-1.79897	BTBD11
229626_at	2.09656	2.91617	4.52668	0.000250719	0.202835	0.453457	CCDC184
206211_at	2.09523	5.85159	3.25598	0.00430959	0.341737	-1.8815	SELE
231179_at	-2.09433	5.97034	-3.42143	0.00298222	0.335076	-1.57727	IP6K3
219890_at	2.09107	3.98645	2.19732	0.0410843	0.487305	-3.72416	CLEC5A
1564051_at	2.0871	1.87401	3.29969	0.00391102	0.338883	-1.80131	RP11-410D17.2
213905_x_at	2.08169	9.47445	3.22419	0.00462429	0.342596	-1.93973	BGN
1560100_at	-2.0755	3.3261	-4.02072	0.00077767	0.251592	-0.469674	DLX1
209875_s_at	2.07522	7.83242	2.37921	0.0284087	0.446795	-3.42795	SPP1
201289_at	2.07434	9.22792	4.12743	0.000612024	0.240737	-0.273383	CYR61
236162_at	2.06902	2.88602	3.22403	0.00462596	0.342596	-1.94003	RP11-77H9.8
229973_at	2.06793	4.52348	2.14687	0.0454259	0.496403	-3.80415	ERICH3
233155_at	-2.06455	2.71194	-4.3316	0.000387402	0.206858	0.100032	UPP2
204158_s_at	2.06347	6.55632	3.07536	0.00642227	0.353713	-2.21093	TCIRG1
240745_at	-2.0606	1.83413	-3.35759	0.00343836	0.335076	-1.69488	LOC101927760
205691_at	2.05993	3.30512	3.38379	0.00324335	0.335076	-1.64663	SYNGR3
232313_at	-2.05947	6.01973	-2.92634	0.00889762	0.372494	-2.47968	TMEM132C
227694_at	2.05728	3.63179	3.74185	0.00145495	0.293541	-0.984856	STPG1
231052_at	2.05412	3.39233	3.51959	0.0023948	0.322435	-1.39605	GLOD5
238105_x_at	-2.05407	3.72443	-3.83465	0.00118122	0.278497	-0.813189	WNT7B
215826_x_at	2.05197	1.77316	3.61047	0.00195374	0.305688	-1.22798	ZNF835
203864_s_at	-2.05042	5.97837	-1.65321	0.115319	0.595748	-4.52623	ACTN2
219772_s_at	-2.05024	4.30014	-1.03489	0.314187	0.749868	-5.22895	SMPX
1563533_at	-2.04997	3.577	-2.68279	0.0150384	0.403989	-2.91059	GADL1
214468_at	-2.04411	3.281	-1.38132	0.183796	0.657403	-4.86701	MYH6
206294_at	-2.03369	2.7336	-3.99688	0.000820441	0.256329	-0.513609	HSD3B2
207615_s_at	2.03134	1.74222	4.64026	0.000194818	0.196227	0.657415	C16orf3
201909_at	-2.024	4.98642	-1.40031	0.178126	0.652489	-4.84472	RPS4Y1
224400_s_at	2.02365	2.9577	2.64786	0.0161983	0.40983	-2.97135	CHST9
227892_at	-2.01597	7.6394	-2.63735	0.0165637	0.410252	-2.98958	PRKAA2
207316_at	2.01465	8.15266	1.85226	0.0801692	0.553451	-4.2495	HAS1
230367_at	-2.00991	4.87583	-1.52317	0.144789	0.621628	-4.69493	SMTNL1
204428_s_at	2.00982	2.99095	2.43417	0.0253628	0.438125	-3.33624	LCAT
210016_at	-2.00817	2.50363	-2.62779	0.0169029	0.413064	-3.00613	MYT1L
212554_at	-2.0076	8.50826	-1.84537	0.0812077	0.554867	-4.25942	CAP2
218717_s_at	2.00751	4.90197	3.75234	0.00142109	0.293541	-0.965452	LEPREL1
1554050_at	-2.00669	4.8536	-4.56753	0.000228949	0.198695	0.526977	SMPDL3B
1552519_at	-2.00625	5.79108	-2.85035	0.0104927	0.379582	-2.61534	ACVR1C
204540_at	-2.00175	5.39508	-1.74721	0.0973408	0.577416	-4.39821	EEF1A2
1553930_at	1.99529	1.63061	2.70417	0.0143678	0.402297	-2.87325	TAAR1
204592_at	1.99321	3.41622	4.23958	0.000475986	0.22435	-0.0678851	DLG4
206140_at	-1.98836	3.35932	-2.74334	0.0132126	0.398152	-2.80457	LHX2
224794_s_at	1.9851	5.41888	3.71865	0.00153276	0.298234	-1.0278	CERCAM
206298_at	1.98328	4.61153	3.08693	0.00626102	0.353487	-2.18995	ARHGAP22
231051_at	-1.9748	4.49778	-1.63358	0.119411	0.598628	-4.55233	LINC00948
233520_s_at	-1.97283	7.60805	-1.65152	0.115667	0.595992	-4.52848	CMYA5
202326_at	1.97084	3.62674	3.07061	0.00648968	0.353713	-2.21955	EHMT2
205295_at	-1.97054	6.52612	-1.59049	0.12883	0.6075	-4.60885	CKMT2
231762_at	1.96908	4.25262	2.40207	0.0271023	0.442687	-3.38991	FGF10
205568_at	1.96517	4.00779	2.53051	0.0207499	0.428227	-3.17329	AQP9
243742_at	-1.95748	3.40763	-3.15124	0.00543384	0.348022	-2.07298	LOC100505797
223500_at	1.95645	2.46672	2.83553	0.0108344	0.381319	-2.64168	CPLX1
236374_at	-1.94574	2.74345	-2.82108	0.0111778	0.383402	-2.66732	CTXN3
219300_s_at	-1.94125	3.27583	-3.25416	0.00432703	0.341737	-1.88484	CNTNAP2
204854_at	1.93901	3.20453	2.74775	0.0130883	0.397668	-2.79682	LEPREL2
228494_at	-1.9386	5.06138	-1.92402	0.0700278	0.542293	-4.14471	PPP1R9A
211338_at	-1.93486	1.53026	-3.20235	0.00485338	0.343284	-1.97967	IFNA2
205694_at	-1.93308	2.84306	-1.58397	0.130307	0.608736	-4.6173	TYRP1
221096_s_at	1.93275	3.55718	2.86309	0.0102073	0.37671	-2.59267	TMCO6
221397_at	-1.93046	3.13496	-3.22664	0.00459921	0.342596	-1.93524	TAS2R10
225402_at	1.93004	5.11108	3.46677	0.00269501	0.329947	-1.4936	TP53RK
205249_at	1.92839	7.52861	3.77356	0.00135496	0.286033	-0.926187	EGR2
207447_s_at	1.92596	4.40247	2.23574	0.0380371	0.479145	-3.66258	MGAT4C
243237_at	-1.92462	4.15656	-2.93534	0.00872485	0.372494	-2.46353	PCDP1
228720_at	1.92111	5.24883	3.83831	0.00117156	0.278497	-0.806426	SORCS2
236713_at	-1.91936	2.57432	-3.7779	0.00134181	0.286033	-0.918153	RP11-18I14.11
215946_x_at	1.91723	4.91902	2.6856	0.0149485	0.403989	-2.90568	IGLL3P
235367_at	-1.91603	7.31923	-1.88788	0.0749834	0.545867	-4.1978	MYPN
1562927_at	-1.91559	1.58976	-3.41644	0.00301557	0.335076	-1.58646	RP11-152L20.3
216952_s_at	1.91427	4.08911	3.62428	0.0018942	0.305688	-1.20244	LMNB2
223385_at	1.91368	3.184	3.81152	0.00124423	0.282047	-0.855969	CYP2S1
207302_at	-1.91085	5.98578	-1.35303	0.192505	0.664429	-4.89974	SGCG
205569_at	1.9107	3.8117	2.71332	0.0140897	0.402208	-2.85724	LAMP3
230915_at	-1.9096	3.97062	-1.49996	0.150659	0.626874	-4.72396	DHRS7C
205444_at	-1.90937	4.95566	-1.41443	0.174004	0.648756	-4.828	ATP2A1
206768_at	-1.90907	3.97231	-1.15557	0.262704	0.715625	-5.11279	RPL3L
1556123_a_at	1.90287	4.92195	3.00075	0.00756398	0.362773	-2.34589	RAB11B-AS1
206591_at	-1.90228	3.19563	-3.09083	0.00620755	0.353487	-2.18287	RAG1
225713_at	1.90194	3.5381	2.94041	0.00862905	0.372494	-2.45444	STK11IP
224209_s_at	-1.89815	4.15333	-2.34264	0.0306209	0.454665	-3.48843	GDA
1559372_at	1.89605	2.80321	2.91106	0.00919815	0.373925	-2.50702	LOC101928043
242031_at	-1.89441	1.30586	-2.8775	0.00989341	0.375791	-2.56698	RP11-732A19.1
206891_at	-1.89369	4.23497	-1.2549	0.225288	0.689532	-5.00908	ACTN3
229157_at	1.89126	5.0199	2.86363	0.0101953	0.37671	-2.5917	PRKAG2-AS1
229296_at	1.88922	2.78265	3.55272	0.00222363	0.31167	-1.3348	LOC100506119
226189_at	1.88027	10.6824	1.93668	0.0683616	0.54081	-4.12596	ITGB8
243937_x_at	1.87976	3.759	3.33651	0.00360357	0.335076	-1.73366	AGAP6
233669_s_at	-1.87961	3.47608	-1.79203	0.0896586	0.565799	-4.33547	TRIM54
1556730_at	1.87664	2.92938	3.55614	0.00220665	0.310151	-1.32848	LOC652993
1554960_at	-1.87487	1.81754	-3.11203	0.00592442	0.350034	-2.14434	C1orf110
206106_at	-1.8739	4.68993	-1.98785	0.0619817	0.530441	-4.04942	MAPK12
238834_at	-1.87357	4.30674	-1.84601	0.081111	0.554825	-4.2585	MYLK3
218500_at	1.87207	2.87332	3.3806	0.00326649	0.335076	-1.6525	THEM6
1556206_at	-1.87183	4.67044	-2.70109	0.0144625	0.402297	-2.87863	LINC00408
1563679_at	-1.87151	1.17567	-3.62407	0.00189508	0.305688	-1.20282	LINC01104
234408_at	1.87092	2.25185	3.21954	0.0046722	0.342596	-1.94825	IL17F
206697_s_at	1.86893	5.2895	2.56585	0.0192652	0.424139	-3.11285	HP
1560025_at	-1.86687	4.64613	-2.53357	0.020617	0.42763	-3.16806	AK094644
217784_at	1.86382	4.242	3.0588	0.0066603	0.353713	-2.24096	YKT6
1557443_s_at	-1.86147	1.28218	-2.03302	0.0567983	0.519732	-3.98086	LOC100505811
226573_at	1.85902	3.42824	3.02249	0.00721238	0.35968	-2.30665	DIRAS1
229716_at	1.85715	3.77471	3.33703	0.00359934	0.335076	-1.73269	UBXN10-AS1
1557832_at	-1.85454	4.13984	-2.5105	0.0216374	0.431287	-3.20735	LOC101926960
208592_s_at	-1.85442	2.96096	-3.83469	0.0011811	0.278497	-0.813105	CD1E
206486_at	1.85309	2.87173	3.12725	0.00572908	0.349365	-2.11666	LAG3
236175_at	-1.85133	3.85066	-1.43321	0.16864	0.644224	-4.80556	TRIM55
210116_at	-1.8449	4.44417	-2.59525	0.0181074	0.419503	-3.06232	SH2D1A
1562491_at	-1.84334	1.74242	-2.59962	0.0179413	0.418891	-3.0548	LOC101928622
239185_at	-1.84256	5.26208	-2.9006	0.00940981	0.373925	-2.52575	ABCA9
213943_at	1.8411	8.1519	4.39941	0.00033294	0.205179	0.223306	TWIST1
219483_s_at	1.83779	4.16958	3.1739	0.00516851	0.343766	-2.03163	PORCN
213060_s_at	1.83688	7.33077	2.18306	0.0422711	0.491843	-3.74686	CHI3L2
206842_at	1.83647	2.92798	2.95556	0.00834871	0.370809	-2.42723	KCND1
213994_s_at	1.83249	8.18342	2.52624	0.0209364	0.428943	-3.18057	SPON1
223572_at	-1.83221	3.52237	-1.2486	0.227529	0.691781	-5.01586	HHATL
203256_at	1.83214	2.51112	4.11638	0.000627387	0.241566	-0.293679	CDH3
214461_at	1.83114	5.75531	2.02228	0.0579943	0.521436	-3.99724	LBP
241498_at	1.82708	4.22778	2.82682	0.0110403	0.382526	-2.65715	HARBI1
1562073_at	-1.82466	3.66339	-2.54793	0.0200049	0.426142	-3.14353	LOC101927815
227532_at	-1.82456	6.05463	-1.37473	0.185795	0.659218	-4.87467	LRRC39
204476_s_at	1.82437	3.85722	3.83445	0.00118174	0.278497	-0.813547	PC
220122_at	1.81998	7.69621	2.86932	0.0100705	0.37671	-2.58158	MCTP1
203252_at	1.81925	4.42393	4.05973	0.000712445	0.250885	-0.397837	CDK2AP2
219400_at	1.81552	4.0932	3.07508	0.00642619	0.353713	-2.21144	CNTNAP1
202927_at	1.81486	5.18791	2.84691	0.0105711	0.380429	-2.62146	PIN1
1568843_at	-1.81443	2.92706	-5.51223	2.91683e-05	0.0995222	2.16582	TTLL13
220276_at	-1.80935	6.49042	-1.90375	0.07277	0.544066	-4.17456	RERGL
233772_at	-1.80702	2.37719	-2.50726	0.0217845	0.431348	-3.21286	POU6F2-AS2
234051_at	1.80635	3.5349	3.08882	0.00623501	0.353487	-2.18651	RP11-873E20.1
1558819_at	-1.80459	3.77064	-2.83645	0.0108129	0.381319	-2.64005	LOC101929759
1567248_at	-1.80358	1.64364	-2.58566	0.0184778	0.420766	-3.07883	OR9A1P
206901_at	-1.8035	2.97166	-4.10985	0.000636646	0.241726	-0.305674	C19orf57
231849_at	-1.80183	2.51698	-4.48391	0.000275766	0.204392	0.376288	KRT80
206336_at	1.80003	3.92887	1.7531	0.0962999	0.575556	-4.39002	CXCL6
236131_at	-1.79997	4.75809	-3.77864	0.00133958	0.286033	-0.916783	RP11-2E11.9
238116_at	1.79868	3.08032	4.04575	0.000735173	0.250885	-0.423583	DYNLRB2
227850_x_at	1.79615	5.98861	2.70278	0.0144106	0.402297	-2.87568	CDC42EP5
1560576_at	-1.79493	3.07205	-3.2304	0.00456106	0.342596	-1.92836	LOC101928845
207201_s_at	1.79345	2.80007	3.18886	0.00500041	0.343766	-2.00433	SLC22A1
239337_at	-1.79204	2.53724	-2.5278	0.0208681	0.428943	-3.17791	LOC400768
1555377_at	-1.79093	3.06348	-2.78251	0.0121467	0.392434	-2.73558	OR4D2
202499_s_at	1.79029	7.70422	3.23126	0.00455239	0.342596	-1.92679	SLC2A3
1562320_at	-1.78924	1.05933	-2.41054	0.026633	0.441859	-3.37579	NAV2-AS5
1564262_at	1.78808	1.98402	2.53856	0.0204026	0.427189	-3.15956	RP11-53A1.2
1562049_at	-1.78543	2.0613	-1.86246	0.0786533	0.55086	-4.23476	LOC101927734
220595_at	1.78385	5.78747	3.3061	0.00385569	0.338883	-1.78954	PDZRN4
1557598_at	-1.78343	1.83663	-2.7251	0.0137391	0.400419	-2.8366	LOC101927870
235070_at	-1.78241	5.67586	-2.65946	0.015804	0.40817	-2.9512	RBFOX1
1561319_at	-1.78201	2.66784	-2.77143	0.0124397	0.393214	-2.75513	OTX2-AS1
235042_at	-1.78164	4.78353	-1.3065	0.207544	0.676171	-4.95241	XIRP1
228703_at	1.77965	5.91922	2.77421	0.0123656	0.393214	-2.75023	P4HA3
223484_at	1.77901	4.32566	3.61762	0.00192266	0.305688	-1.21475	C15orf48
202222_s_at	-1.77839	5.76814	-1.49339	0.152355	0.628158	-4.73212	DES
1558195_at	-1.77506	3.94526	-2.86359	0.0101962	0.37671	-2.59177	LINC00592
205695_at	1.77381	3.56543	2.72876	0.0136317	0.400156	-2.83017	SDS
208204_s_at	-1.77365	5.12543	-1.59027	0.12888	0.607504	-4.60914	CAV3
204729_s_at	1.77222	4.28136	3.22282	0.00463829	0.342596	-1.94223	STX1A
219271_at	1.77208	3.11456	2.91824	0.00905564	0.373547	-2.49417	GALNT14
1557321_a_at	-1.77202	1.785	-2.08558	0.0512619	0.507591	-3.89996	CAPN14
1558869_at	-1.77199	3.14533	-3.15114	0.00543502	0.348022	-2.07316	BC039319
203764_at	1.77033	3.36507	2.29162	0.0339749	0.467612	-3.57204	DLGAP5
224673_at	1.76963	4.12663	3.21539	0.00471525	0.342596	-1.95582	LENG8
229860_x_at	1.76596	6.05477	2.9823	0.00787531	0.365253	-2.37914	C4orf48
1556316_s_at	1.7651	5.1644	3.25952	0.00427593	0.341737	-1.87502	LOC284889
221872_at	1.76411	8.19176	2.58284	0.018588	0.420828	-3.08368	RARRES1
204766_s_at	1.76277	4.13072	3.43396	0.00289994	0.335076	-1.55415	NUDT1
218755_at	1.76237	3.47118	2.18404	0.0421887	0.491232	-3.74531	KIF20A
231740_at	-1.76165	3.53619	-3.06801	0.00652689	0.353713	-2.22427	KCNJ11
232936_at	-1.76132	2.38278	-1.5762	0.132087	0.609971	-4.62735	KCNA7
1562916_at	-1.75992	2.33229	-2.99385	0.00767906	0.363509	-2.35834	LINC00102
219047_s_at	1.75851	3.73757	3.02128	0.0072315	0.35968	-2.30883	ZNF668
1554706_at	-1.75844	1.50066	-2.69554	0.0146349	0.40284	-2.88832	OR2L13
237154_at	-1.755	5.02677	-2.21616	0.0395633	0.4842	-3.69403	LOC101930114
204622_x_at	1.75456	7.68032	2.31381	0.0324766	0.461478	-3.53579	NR4A2
1554908_at	-1.75442	2.18691	-3.17299	0.00517894	0.343766	-2.0333	HYDIN
224110_at	-1.74971	2.39982	-2.83266	0.010902	0.381604	-2.64679	PRO1804
204268_at	1.74651	4.13119	2.72408	0.0137691	0.400724	-2.83838	S100A2
213502_x_at	1.74562	5.76976	2.34213	0.0306525	0.454674	-3.48926	GUSBP11
202178_at	1.74544	4.35408	3.30509	0.00386433	0.338883	-1.79139	PRKCZ
1552742_at	-1.74542	2.61569	-2.95777	0.0083086	0.370289	-2.42327	KCNH8
234513_at	1.74498	2.39441	3.12911	0.00570563	0.349365	-2.11328	ELOVL3
202145_at	1.74475	4.89083	3.62436	0.00189385	0.305688	-1.20229	LY6E
206386_at	-1.74422	2.8139	-2.86629	0.0101369	0.37671	-2.58698	SERPINA7
1552491_at	-1.74376	3.45166	-1.26163	0.222907	0.688375	-5.00179	IDI2
230700_at	1.73991	4.45082	2.71517	0.0140339	0.401566	-2.85399	RTN4RL1
216590_at	-1.7378	1.81483	-2.27796	0.0349295	0.470967	-3.59429	GNAT3
227668_at	1.73527	5.4285	4.17524	0.0005498	0.233026	-0.185669	ENTHD2
243499_at	1.73154	2.54951	3.4469	0.00281736	0.332662	-1.53028	RP11-1103G16.1
211476_at	-1.73113	4.38149	-1.25432	0.22549	0.689599	-5.0097	MYOZ2
227404_s_at	1.73055	10.8919	2.51333	0.0215098	0.431057	-3.20254	EGR1
1555743_s_at	1.72585	5.61651	3.07762	0.00639047	0.353713	-2.20684	ERVH-6
1568785_a_at	-1.72569	2.07049	-2.52089	0.0211722	0.429294	-3.18968	LOC102725116
206850_at	1.72468	4.75661	3.54011	0.00228728	0.314835	-1.35811	RASL10A
1552807_a_at	1.72379	5.11153	2.82694	0.0110374	0.382526	-2.65693	SIGLEC10
201666_at	1.72264	9.92054	2.6203	0.0171733	0.413907	-3.0191	TIMP1
239321_at	-1.7222	3.09752	-2.74043	0.0132953	0.398152	-2.80969	LOC441454
223355_at	1.72168	4.05886	4.99435	8.93067e-05	0.143613	1.28311	ALG1
227434_at	-1.71933	3.93311	-3.17546	0.00515075	0.343766	-2.02879	WBSCR17
240426_at	1.71866	2.34946	2.49407	0.0223933	0.431669	-3.23525	FAM47B
223869_at	1.71705	1.79826	2.09686	0.0501385	0.505952	-3.88244	SOST
205475_at	1.71699	7.50579	2.73518	0.0134458	0.3996	-2.81891	SCRG1
226755_at	-1.71698	2.39196	-2.42072	0.0260789	0.439668	-3.35878	MIR205HG
204471_at	1.71678	6.48532	2.63255	0.0167334	0.411745	-2.9979	GAP43
219452_at	1.71674	3.58063	2.46672	0.023706	0.435008	-3.28149	DPEP2
1569206_at	-1.71599	5.79229	-1.6427	0.117496	0.596863	-4.54024	TCP11L2
1561233_at	1.71537	3.6654	2.89583	0.0095078	0.374348	-2.53427	LOC283387
244582_at	-1.71487	3.19725	-2.56425	0.0193303	0.424139	-3.11559	AC064852.4
221029_s_at	1.71485	5.45608	3.97996	0.000852226	0.261395	-0.544811	WNT5B
214063_s_at	-1.71442	5.84781	-2.05358	0.0545713	0.514409	-3.94936	TF
244276_at	-1.71403	5.76519	-3.02033	0.00724656	0.35968	-2.31054	KLB
224269_at	1.7054	1.65339	2.54823	0.0199927	0.426142	-3.14304	KRTAP4-12
206991_s_at	1.70511	6.77311	2.76491	0.012615	0.393759	-2.76662	CCR5
205610_at	-1.70472	7.08891	-1.62426	0.121399	0.600199	-4.56466	MYOM1
206612_at	-1.70343	3.89497	-1.78331	0.0911098	0.56749	-4.34775	CACNG1
209774_x_at	1.70311	6.18682	2.73265	0.0135187	0.4	-2.82334	CXCL2
215943_at	-1.6993	1.48634	-3.29842	0.00392212	0.338883	-1.80366	KIAA1661
205180_s_at	1.69809	4.62723	3.33707	0.00359905	0.335076	-1.73262	ADAM8
220253_s_at	1.69716	6.77962	4.74082	0.000155945	0.185354	0.836734	LRP12
201473_at	1.69646	7.09335	2.78474	0.0120885	0.391551	-2.73163	JUNB
220868_s_at	-1.69635	2.68833	-3.41598	0.00301866	0.335076	-1.58731	SLC7A10
214797_s_at	1.69629	3.60125	3.46885	0.00268254	0.329947	-1.48977	CDK18
203680_at	-1.69305	8.52427	-2.86366	0.0101947	0.37671	-2.59165	PRKAR2B
227240_at	1.69299	5.7655	3.65817	0.00175557	0.305688	-1.13973	NGEF
229929_at	1.69201	3.43918	3.17361	0.00517187	0.343766	-2.03217	SPSB4
228440_at	-1.69077	2.38597	-1.36901	0.187547	0.660323	-4.88132	RP11-164P12.4
226659_at	1.68982	3.71459	3.04949	0.00679783	0.353713	-2.25782	DEF6
229242_at	1.68963	7.50171	2.31613	0.0323229	0.461478	-3.53198	TNFSF15
231424_at	-1.6882	2.12145	-2.69179	0.0147525	0.403297	-2.89488	SLC5A12
217462_at	1.68793	3.65409	2.09363	0.0504585	0.50599	-3.88747	MYRF
230671_at	-1.68661	4.95612	-2.12043	0.0478652	0.503864	-3.84568	CTD-2083E4.7
203549_s_at	-1.68636	9.83166	-2.48008	0.023056	0.433071	-3.25893	LPL
226305_at	1.68555	5.34705	4.44194	0.000302802	0.204392	0.300393	LYNX1
202295_s_at	1.68553	9.21114	3.10963	0.00595586	0.350034	-2.14871	CTSH
217338_at	-1.68417	1.59109	-3.19791	0.00490132	0.343766	-1.98779	KRT19P2
209395_at	1.68366	8.05789	1.51836	0.145991	0.623153	-4.70098	CHI3L1
206914_at	1.68234	4.25262	2.42797	0.0256907	0.438125	-3.34664	CRTAM
244205_at	-1.68157	4.10121	-2.63113	0.0167838	0.41205	-3.00036	ALAS2
1558444_at	-1.68126	6.50721	-2.44591	0.0247531	0.438125	-3.31653	DQ592442
213486_at	-1.6792	5.72583	-2.55088	0.0198815	0.426142	-3.1385	COPG2IT1
244864_at	-1.6787	3.44198	-2.64852	0.0161758	0.40983	-2.97021	LOC101929475
1553146_at	-1.67796	2.99807	-2.71315	0.0140947	0.402208	-2.85753	C3orf30
233604_at	-1.67748	3.42476	-2.99435	0.00767065	0.363425	-2.35743	FLJ22763
211470_s_at	1.67663	3.71336	1.83405	0.08294	0.558139	-4.27568	SULT1C2
203028_s_at	1.67658	6.50009	2.70355	0.0143869	0.402297	-2.87433	CYBA
232629_at	1.67581	3.01085	1.73105	0.100248	0.580331	-4.42057	PROK2
1562253_at	-1.67463	3.38282	-3.59951	0.00200234	0.305688	-1.24826	SLC7A11-AS1
220794_at	-1.674	4.10522	-2.54012	0.0203359	0.427189	-3.15689	GREM2
229313_at	-1.67312	7.44503	-2.04411	0.0555868	0.51617	-3.96388	ANO5
238943_at	-1.67074	3.35147	-3.25992	0.00427215	0.341737	-1.87429	FIBCD1
244472_at	1.6695	3.30475	3.46501	0.00270563	0.329947	-1.49685	TRABD2B
204939_s_at	-1.66564	9.84021	-1.8184	0.0853888	0.560848	-4.29805	PLN
209083_at	1.66538	4.04554	2.2707	0.0354467	0.471399	-3.60608	CORO1A
204335_at	1.66533	4.74369	2.82357	0.0111179	0.383191	-2.66291	CCDC94
209156_s_at	1.66507	8.78403	3.55738	0.00220052	0.310086	-1.32618	COL6A2
244771_at	-1.66502	5.35915	-1.7603	0.0950397	0.573715	-4.37999	KBTBD12
231559_at	1.66372	4.33985	3.85186	0.00113643	0.278497	-0.781372	NNMT
206657_s_at	-1.66345	3.15372	-1.6085	0.12482	0.604225	-4.58537	MYOD1
1557717_at	-1.66292	2.94304	-2.39384	0.027566	0.444331	-3.40363	LINC00550
203889_at	1.6623	4.89169	2.69681	0.0145953	0.402821	-2.88611	SCG5
225891_at	1.66195	3.04097	3.14073	0.00556126	0.349365	-2.09211	TPRN
1559429_a_at	-1.66185	3.91441	-1.54822	0.138669	0.61685	-4.66322	C3orf43
207452_s_at	-1.6617	2.51288	-2.93797	0.00867506	0.372494	-2.45882	CNTN5
1553472_at	-1.65691	3.93228	-2.73068	0.0135761	0.4	-2.82681	FLJ32955
219926_at	-1.65673	4.42478	-1.05386	0.305645	0.744285	-5.21142	POPDC3
203001_s_at	1.65495	3.76344	2.36459	0.0292747	0.450243	-3.45218	STMN2
1563265_at	-1.65439	1.55426	-2.36073	0.0295071	0.450499	-3.45856	HNF4A-AS1
214295_at	-1.65242	7.92377	-3.48275	0.00260049	0.328935	-1.46411	KIAA0485
205693_at	-1.65103	5.65644	-1.01638	0.322682	0.755638	-5.24577	TNNT3
210096_at	-1.65076	4.16215	-1.45522	0.162527	0.638375	-4.77897	CYP4B1
204979_s_at	-1.64983	6.34348	-1.44824	0.164447	0.640083	-4.78744	SH3BGR
205059_s_at	1.64967	4.80262	2.56199	0.0194225	0.424538	-3.11947	IDUA
227610_at	1.6492	5.79385	2.61017	0.0175454	0.416	-3.0366	TSPAN11
1560250_s_at	1.64886	3.72209	2.82229	0.0111488	0.383372	-2.66519	LOC284242
1561678_at	-1.64558	2.19872	-2.07213	0.05263	0.511654	-3.92077	LOC101929486
206307_s_at	1.64544	5.64561	2.49898	0.0221646	0.431348	-3.22691	FOXD1
232038_at	1.64491	4.56391	3.04112	0.00692383	0.356922	-2.27297	TBC1D32
236965_at	1.64299	2.053	2.66465	0.0156305	0.407146	-2.94218	UBQLNL
232327_at	-1.64226	3.22002	-2.68202	0.0150631	0.404111	-2.91193	THSD7B
205936_s_at	1.64211	4.6058	3.12901	0.0057069	0.349365	-2.11346	HK3
210607_at	1.64172	3.02439	2.68046	0.0151131	0.404357	-2.91464	FLT3LG
204401_at	1.64156	3.54594	2.68603	0.0149347	0.403989	-2.90492	KCNN4
227821_at	1.64091	4.94626	4.19182	0.000529736	0.229484	-0.15528	LGI4
226707_at	1.63947	4.85366	5.64744	2.18864e-05	0.0995222	2.38921	NAPRT
1555244_at	1.63744	1.08031	3.17336	0.00517472	0.343766	-2.03263	LOC554207
244619_at	1.63667	3.23816	2.62	0.0171841	0.413907	-3.01961	LOC646626
228780_at	1.63559	5.24407	2.75983	0.0127534	0.394055	-2.77557	POU3F3
210220_at	1.63552	5.32468	2.52104	0.0211655	0.429294	-3.18942	FZD2
234787_at	1.63522	1.60275	3.53053	0.00233686	0.318407	-1.37582	DKFZp564H213
214639_s_at	1.63479	4.13872	3.32894	0.00366472	0.338346	-1.74756	HOXA1
202081_at	1.63462	8.79109	3.80798	0.00125414	0.282047	-0.862503	IER2
1553519_at	-1.63438	2.68986	-3.4911	0.00255238	0.327634	-1.44868	LINC00314
1560091_a_at	-1.63419	1.99219	-2.52565	0.0209621	0.428943	-3.18157	PHF21B
223454_at	1.63397	7.66325	2.52409	0.021031	0.428943	-3.18424	CXCL16
204694_at	1.63213	2.93006	2.27282	0.0352944	0.471399	-3.60263	AFP
225687_at	1.63072	4.44162	2.92735	0.0088779	0.372494	-2.47785	FAM83D
207787_at	1.63058	2.42646	2.78026	0.0122056	0.393214	-2.73955	KRT33B
224093_at	-1.63002	1.46722	-2.15787	0.0444452	0.494254	-3.7868	IFNK
1554475_a_at	-1.62473	3.63781	-3.40649	0.0030833	0.335076	-1.60481	C19orf47
203417_at	1.62284	5.6782	3.35676	0.00344468	0.335076	-1.6964	MFAP2
201481_s_at	1.62134	4.3188	2.36036	0.0295293	0.450499	-3.45917	PYGB
215241_at	-1.62043	3.22772	-2.41955	0.0261416	0.439995	-3.36072	ANO3
1559131_a_at	-1.62035	2.65274	-2.71954	0.0139035	0.400879	-2.84634	LOC101928047
222896_at	-1.61605	4.39236	-1.29417	0.211681	0.679645	-4.96612	TMEM38A
209215_at	1.61452	3.90335	3.01584	0.00731822	0.361449	-2.31866	MFSD10
238047_at	-1.6141	2.3871	-1.51418	0.147039	0.624077	-4.70621	ARHGAP36
220762_s_at	1.61389	4.14117	3.87618	0.001076	0.276141	-0.736419	GNB1L
52940_at	1.61296	5.36747	3.26052	0.00426644	0.341737	-1.87319	SIGIRR
214044_at	1.61097	4.65718	3.08901	0.00623235	0.353487	-2.18616	RYR2
244088_at	-1.61072	3.78661	-2.90118	0.00939785	0.373925	-2.5247	AP000230.1
235863_at	-1.60989	2.70171	-2.39861	0.0272965	0.442687	-3.39569	JSRP1
221209_s_at	-1.60987	3.13912	-3.47442	0.00264935	0.329947	-1.47948	OTOR
226299_at	1.60691	5.56512	4.198	0.00052245	0.228519	-0.14396	PKN3
214591_at	-1.60637	2.96112	-3.10492	0.00601797	0.350034	-2.15727	KLHL4
229730_at	-1.60588	3.98787	-1.18124	0.252615	0.7089	-5.08668	SMTNL2
204794_at	1.60363	3.35273	2.38418	0.0281195	0.446101	-3.41969	DUSP2
227477_at	1.60289	4.90096	2.33626	0.0310227	0.456572	-3.49893	ZMYND19
227860_at	1.6015	3.47059	1.56183	0.135435	0.613481	-4.64584	CPXM1
213479_at	1.60087	6.91452	2.76498	0.0126133	0.393759	-2.7665	NPTX2
223642_at	-1.60061	2.42123	-2.31701	0.0322655	0.461478	-3.53055	ZIC2
215116_s_at	1.59951	7.31247	3.24948	0.0043722	0.341737	-1.89342	DNM1
202376_at	1.59913	6.51066	2.28889	0.0341639	0.467777	-3.5765	SERPINA3
219398_at	-1.59707	7.30535	-3.24194	0.00444593	0.341737	-1.90723	CIDEC
218215_s_at	1.59578	5.16958	2.93029	0.0088214	0.372494	-2.47259	NR1H2
1558623_at	-1.59501	1.62962	-2.56768	0.0191911	0.423778	-3.10971	RGPD4-AS1
231413_at	-1.594	1.093	-4.64493	0.000192812	0.196227	0.665766	RP1-202O8.3
210944_s_at	-1.59397	7.85032	-1.71485	0.103237	0.583729	-4.44283	CAPN3
207465_at	1.59322	1.43973	2.41672	0.0262949	0.440325	-3.36545	LOC100127886
232385_x_at	1.59276	2.58061	2.53727	0.0204576	0.427406	-3.16175	CTC-462L7.1
206717_at	-1.59204	3.49764	-1.21844	0.238512	0.699344	-5.04797	MYH8
225701_at	1.58964	4.50959	3.46567	0.00270166	0.329947	-1.49564	AKNA
239307_at	1.58843	3.87189	3.11143	0.00593232	0.350034	-2.14544	AF001548.5
1552912_a_at	-1.58718	2.80438	-2.292	0.0339486	0.467612	-3.57142	IL23R
218051_s_at	1.58628	3.69391	2.08369	0.0514521	0.507775	-3.90289	NT5DC2
204301_at	1.58619	4.30404	2.804	0.0115975	0.386171	-2.69759	KBTBD11
227140_at	1.5859	9.13078	2.22479	0.0388841	0.48125	-3.6802	INHBA
215594_at	-1.58513	4.25027	-2.74631	0.0131289	0.397697	-2.79936	ERV9-1
227655_at	1.58462	4.49207	2.78689	0.0120327	0.389976	-2.72784	SNHG18
1552662_a_at	1.58405	2.26436	2.91518	0.00911611	0.373547	-2.49965	PCDHGB7
229854_at	-1.58346	4.89839	-1.37015	0.187195	0.659764	-4.87999	OBSCN
214175_x_at	1.58166	7.73984	3.36136	0.00340961	0.335076	-1.68794	PDLIM4
219593_at	1.58	5.69098	3.12354	0.00577606	0.349365	-2.1234	SLC15A3
205582_s_at	1.57976	2.52262	2.19859	0.0409805	0.487218	-3.72214	GGT5
218908_at	1.57959	2.8648	4.05974	0.000712428	0.250885	-0.397817	ASPSCR1
1564039_at	-1.57929	3.10836	-3.00385	0.00751289	0.362773	-2.3403	ZSCAN23
220249_at	-1.57891	2.90932	-1.69232	0.107521	0.587887	-4.47356	HYAL4
1564548_at	-1.57822	2.91712	-2.33665	0.0309982	0.456334	-3.49829	LOC642620
228252_at	1.57794	3.96316	2.93439	0.00874287	0.372494	-2.46523	PIF1
244609_at	-1.57748	2.92343	-3.174	0.00516742	0.343766	-2.03146	LOC102724487
205081_at	1.57652	8.19975	2.94503	0.00854263	0.372397	-2.44615	CRIP1
235921_at	-1.5761	4.20886	-2.18633	0.0419968	0.490899	-3.74167	LOC102723721
204223_at	1.57393	8.94096	2.53465	0.0205705	0.42763	-3.16623	PRELP
227411_at	1.57313	5.0611	3.10833	0.00597291	0.350034	-2.15107	WTIP
1554579_a_at	-1.57311	4.56933	-1.94739	0.0669791	0.537179	-4.11003	MYO18B
1562110_at	-1.57214	1.72844	-1.75018	0.0968146	0.576527	-4.39408	BC022892
205449_at	1.572	6.21041	2.66655	0.0155674	0.406732	-2.93887	SAC3D1
1563805_a_at	1.57156	2.7908	2.72024	0.0138828	0.400879	-2.84512	FAM83C
1558128_at	-1.57025	3.43942	-2.29841	0.0335096	0.465612	-3.56096	LOC730202
1564539_at	1.56987	2.0448	2.70663	0.0142926	0.402297	-2.86895	LOC647323
214045_at	1.56921	4.51124	1.55078	0.138056	0.616635	-4.65997	LIAS
214598_at	-1.56911	3.06846	-2.30023	0.0333859	0.465517	-3.55799	CLDN8
1561021_at	-1.56846	0.907714	-1.96628	0.064603	0.534608	-4.08183	RP11-96H17.1
232070_at	1.56794	3.9808	3.29521	0.00395014	0.338883	-1.80954	LOC100506639
221864_at	1.56722	7.93348	2.50618	0.0218339	0.431348	-3.21469	ORAI3
208182_x_at	-1.5665	2.1475	-2.41209	0.0265479	0.441859	-3.3732	IFNA14
227154_at	1.56601	4.87012	2.084	0.0514203	0.507768	-3.9024	IGSF21
205792_at	1.56395	7.73573	2.7277	0.0136629	0.400156	-2.83204	WISP2
228044_at	1.56394	5.043	4.40248	0.000330671	0.205179	0.228866	SERP2
1553849_at	-1.56219	2.82933	-2.01046	0.0593365	0.52487	-4.01522	CCDC26
1557914_s_at	1.56193	1.71642	3.23164	0.00454861	0.342596	-1.9261	ERVFH21-1
239546_at	1.5618	2.11414	2.53209	0.0206814	0.427992	-3.1706	LOC100131053
220652_at	-1.56135	2.1877	-2.4682	0.0236332	0.434982	-3.27899	KIF24
206677_at	-1.56116	3.37256	-1.94428	0.0673779	0.537458	-4.11466	KRT31
1557215_at	-1.56108	3.24765	-2.56882	0.0191453	0.42328	-3.10776	LINC00648
226606_s_at	1.56014	4.52063	2.01837	0.0584353	0.522672	-4.0032	MTG2
1568633_a_at	1.55825	3.28299	2.69814	0.0145541	0.402297	-2.88379	LOC101927809
1553835_a_at	1.55651	2.99048	2.11794	0.0481003	0.503864	-3.84956	COL6A5
201287_s_at	1.5556	5.22406	3.41927	0.00299662	0.335076	-1.58125	SDC1
210155_at	-1.55553	7.07264	-2.12405	0.0475245	0.502755	-3.84001	MYOC
225424_at	-1.55549	8.53424	-2.58608	0.0184613	0.420766	-3.07811	GPAM
1562586_at	-1.55517	3.7103	-3.16857	0.00522982	0.34527	-2.04137	RP13-379O24.2
1556145_a_at	-1.5551	2.36102	-2.90927	0.00923403	0.373925	-2.51023	LOC100131170
234655_at	-1.55491	2.5516	-2.62808	0.0168926	0.413064	-3.00564	RP11-255A11.4
202284_s_at	1.55372	7.31349	3.80085	0.00127441	0.283181	-0.875705	CDKN1A
236141_at	1.5524	3.2153	1.81877	0.0853307	0.560848	-4.29753	HAND2-AS1
219434_at	1.55091	7.8105	1.98207	0.0626747	0.532089	-4.05813	TREM1
217028_at	1.54984	9.6759	2.63675	0.016585	0.410252	-2.99063	CXCR4
206242_at	-1.54953	2.42954	-2.84193	0.0106856	0.380429	-2.63031	TM4SF5
1558977_at	1.54903	3.37134	2.72924	0.0136178	0.400156	-2.82933	LOC100130992
217948_at	1.54865	4.78161	3.02156	0.00722708	0.35968	-2.30832	FAM127B
207421_at	-1.54711	3.13847	-3.36076	0.00341415	0.335076	-1.68904	CA5A
1559607_s_at	-1.54654	3.24798	-1.98388	0.0624569	0.531491	-4.0554	GBP6
209560_s_at	-1.54268	4.18862	-1.45969	0.161309	0.637543	-4.77353	DLK1
1569835_at	-1.54029	1.135	-2.48673	0.0227384	0.432161	-3.24767	AC018755.17
203535_at	1.53988	6.11786	3.10784	0.00597944	0.350034	-2.15197	S100A9
201482_at	1.53976	5.56383	3.42866	0.00293445	0.335076	-1.56393	QSOX1
1561571_at	-1.53974	6.02887	-3.19662	0.00491532	0.343766	-1.99015	LOC730139
1557534_at	-1.53903	0.363589	-2.43908	0.0251063	0.438125	-3.32801	LOC339862
202388_at	1.5389	9.60441	3.00221	0.0075398	0.362773	-2.34325	RGS2
1561562_at	-1.53849	1.93498	-2.02675	0.0574935	0.520483	-3.99043	RP11-303E16.7
205363_at	-1.53825	2.44257	-2.37525	0.0286409	0.447339	-3.43452	BBOX1
228375_at	-1.53821	3.53145	-1.87838	0.076337	0.547158	-4.21165	IGSF11
205440_s_at	-1.53735	6.35336	-2.38789	0.0279057	0.446101	-3.41352	NPY1R
1555401_at	-1.53727	2.65373	-2.23397	0.0381728	0.479703	-3.66543	SOHLH2
205819_at	1.53669	9.28889	2.24334	0.0374597	0.478048	-3.65034	MARCO
240268_at	-1.53582	4.52443	-2.33673	0.0309926	0.456334	-3.49815	LOC440117
238654_at	1.53486	3.49115	2.90609	0.00929812	0.373925	-2.51592	VSIG10L
217854_s_at	1.53415	6.91085	2.2383	0.0378419	0.478825	-3.65846	POLR2E
1568898_at	-1.53382	0.591976	-2.84712	0.0105663	0.380429	-2.62109	LOC101928140
219278_at	1.53362	5.36007	3.46028	0.00273438	0.329947	-1.50558	MAP3K6
214614_at	-1.53071	2.21415	-3.0579	0.00667345	0.353713	-2.24259	MNX1
1552584_at	1.53057	4.94992	3.47683	0.00263509	0.328935	-1.47503	IL12RB1
1564945_at	-1.52952	2.01813	-2.195	0.0412756	0.488155	-3.72786	TBX20
206026_s_at	1.52843	9.67188	2.06777	0.0530803	0.512525	-3.9275	TNFAIP6
234725_s_at	1.52791	5.96187	2.66191	0.0157219	0.407702	-2.94695	SEMA4B
1564729_at	1.52776	2.72772	2.71408	0.0140667	0.402208	-2.8559	LOC101928666
230776_at	1.52691	1.79811	2.29558	0.0337032	0.466533	-3.56559	RNF157-AS1
218084_x_at	1.52636	6.9893	2.83405	0.0108692	0.381433	-2.64432	FXYD5
208247_at	-1.5261	4.4305	-3.85802	0.00112081	0.278497	-0.769986	ERC2-IT1
241600_at	-1.52541	6.204	-2.18967	0.0417174	0.489425	-3.73635	WIPF3
236981_at	-1.52415	3.31447	-2.0333	0.0567675	0.519697	-3.98043	C17orf99
235004_at	-1.52357	7.27971	-1.25719	0.224474	0.689121	-5.0066	RBM24
1560690_at	-1.52264	2.67188	-2.05273	0.0546621	0.514409	-3.95067	LINC01153
219837_s_at	1.52252	3.47469	1.80396	0.0877042	0.564404	-4.31859	CYTL1
201250_s_at	1.52211	6.26445	2.38207	0.0282423	0.446347	-3.4232	SLC2A1
1561257_at	-1.5204	1.54096	-2.57703	0.018817	0.421988	-3.09366	LOC286083
235512_at	1.51992	4.83478	2.19926	0.0409252	0.487185	-3.72106	CDKL1
1558743_at	1.51912	1.27923	2.08569	0.0512506	0.507591	-3.89979	ZNF620
210319_x_at	1.5173	5.0426	4.0846	0.000673765	0.250475	-0.35209	MSX2
210044_s_at	1.51713	6.09556	3.33316	0.00363054	0.335871	-1.73982	LYL1
231869_at	1.5167	4.93553	3.12281	0.00578538	0.349365	-2.12474	KIAA1586
235182_at	1.51594	8.35691	3.20004	0.00487826	0.34349	-1.9839	ISM1
237662_at	-1.51571	5.06121	-3.4974	0.00251664	0.326401	-1.43703	SPATA19
218368_s_at	1.51219	5.10615	2.61941	0.0172056	0.413907	-3.02063	TNFRSF12A
219058_x_at	1.51165	4.43889	3.30079	0.00390149	0.338883	-1.7993	TINAGL1
215337_at	-1.51103	1.64362	-2.73997	0.0133086	0.398152	-2.8105	MED24
224588_at	1.50876	11.0465	0.879701	0.390413	0.794588	-5.36162	XIST
204103_at	1.50836	5.78167	2.55407	0.0197488	0.426142	-3.13304	CCL4
203649_s_at	1.50825	9.66498	2.63683	0.016582	0.410252	-2.99048	PLA2G2A
1553484_at	-1.50686	2.83647	-2.43038	0.0255627	0.438125	-3.34259	LINC00477
211570_s_at	-1.50657	3.06839	-1.8311	0.0833978	0.558967	-4.27992	RAPSN
214682_at	1.50521	3.06113	2.36267	0.02939	0.450364	-3.45535	PKD1P1
220590_at	1.50463	4.03091	2.51639	0.0213726	0.430391	-3.19734	ITFG2
219952_s_at	1.50421	4.72032	2.44304	0.024901	0.438125	-3.32135	MCOLN1
225124_at	1.5039	4.42101	3.35143	0.00348585	0.335076	-1.70621	PPP1R9B
227925_at	1.5039	2.85653	1.95244	0.0663362	0.536132	-4.10251	ST3GAL4-AS1
218227_at	1.50278	6.04314	2.87696	0.00990518	0.375791	-2.56796	NUBP2
237027_at	-1.50182	3.03746	-2.995	0.00765962	0.363425	-2.35625	LSAMP-AS1
1552458_at	-1.50061	2.96112	-2.20641	0.0403438	0.485966	-3.70964	MBD3L1
243268_at	-1.50048	3.36794	-2.48719	0.0227167	0.432161	-3.24689	PATE2
224270_at	-1.50011	2.09015	-2.09452	0.0503697	0.50599	-3.88608	OCR1
216107_at	-1.49914	3.71243	-3.90401	0.00101078	0.270904	-0.685001	PP13
220551_at	-1.49897	3.23534	-2.59974	0.0179367	0.418891	-3.05459	SLC17A6
219011_at	1.49846	3.67847	3.11025	0.00594775	0.350034	-2.14758	PLEKHA4
239919_at	1.49811	3.95014	2.76906	0.012503	0.393326	-2.7593	TBX5-AS1
207981_s_at	-1.49677	4.64101	-1.28975	0.213178	0.681457	-4.97101	ESRRG
238422_at	1.49648	3.66669	2.63081	0.0167951	0.41205	-3.00091	LBX2-AS1
218934_s_at	-1.49528	4.40831	-1.19725	0.246469	0.703735	-5.07014	HSPB7
204612_at	-1.49526	6.42445	-1.31384	0.205113	0.674484	-4.9442	PKIA
220393_at	-1.49469	2.75388	-1.79362	0.0893946	0.565438	-4.33321	LGSN
1569296_a_at	1.49416	2.70404	2.96872	0.00811246	0.369	-2.40358	GS1-124K5.11
1557260_a_at	1.49299	3.80406	2.26622	0.0357691	0.472514	-3.61334	ZNF382
239239_at	-1.49234	2.94299	-2.17847	0.04266	0.492508	-3.75416	BANCR
1556247_a_at	-1.49186	1.92812	-3.82229	0.00121447	0.282047	-0.83604	LOC100506271
202859_x_at	1.48895	5.80131	2.10028	0.0498027	0.505952	-3.87712	CXCL8
223389_s_at	1.4889	4.06434	2.32564	0.0317027	0.459529	-3.51639	ZNF581
1560553_at	1.48834	4.04243	2.61652	0.0173114	0.414173	-3.02563	TIAF1
215280_s_at	1.48636	3.86431	3.34764	0.00351537	0.335076	-1.71318	PPFIA3
208509_s_at	-1.48588	2.21702	-2.76339	0.0126564	0.393822	-2.7693	OR7A17
237244_at	-1.48578	3.99791	-1.58005	0.131203	0.609971	-4.62238	C10orf71-AS1
205589_at	-1.48483	4.74011	-0.875071	0.392862	0.795814	-5.36528	MYL3
237047_at	-1.4846	1.62168	-2.22711	0.038703	0.481025	-3.67646	FAM230C
210279_at	1.48415	3.50268	2.24421	0.0373936	0.477919	-3.64893	GPR18
202111_at	1.48359	5.34379	4.09425	0.000659327	0.246909	-0.334344	SLC4A2
207717_s_at	-1.48282	4.71948	-2.54655	0.0200632	0.426142	-3.1459	PKP2
231492_at	-1.48251	2.50017	-2.89966	0.00942897	0.374114	-2.52742	LOC101060004
32128_at	1.48194	7.94011	2.44126	0.024993	0.438125	-3.32434	CCL18
228472_at	1.48176	2.84411	2.60276	0.0178225	0.418335	-3.04938	CCDC61
220784_s_at	-1.48145	2.5311	-2.25991	0.0362279	0.473867	-3.62356	UTS2
219529_at	1.48141	2.84954	2.22993	0.0384841	0.480173	-3.67193	CLIC3
228206_at	-1.48082	4.12829	-3.67655	0.00168465	0.305688	-1.10571	HS3ST4
1552506_at	1.48071	2.51277	2.26626	0.0357659	0.472514	-3.61327	CRB2
206082_at	1.4803	4.96736	2.87897	0.00986192	0.375791	-2.56436	HCP5
241947_at	-1.4799	3.43529	-2.59857	0.0179811	0.418891	-3.05661	PCED1B-AS1
220448_at	1.47971	1.61744	2.54848	0.0199821	0.426142	-3.1426	KCNK12
1553915_at	1.47839	0.93858	1.78538	0.0907627	0.566792	-4.34484	C10orf126
226926_at	1.47552	3.69345	3.10808	0.00597629	0.350034	-2.15154	DMKN
1564679_at	-1.47398	3.57913	-1.97558	0.0634601	0.53276	-4.06787	ASB15
1570238_at	-1.47165	5.7046	-3.45548	0.00276389	0.329947	-1.51445	ZNF527
226891_at	1.47062	2.66703	2.8281	0.0110099	0.382526	-2.65488	XXYLT1
1552732_at	-1.47054	4.82851	-0.86284	0.399379	0.798541	-5.37487	ABRA
228876_at	-1.47014	3.3637	-3.16595	0.00526007	0.345759	-2.04614	BAIAP2L2
1558832_at	-1.47005	3.46502	-2.56961	0.0191136	0.423139	-3.10641	SLC2A1-AS1
203936_s_at	1.46945	6.66189	1.53695	0.141395	0.618604	-4.67754	MMP9
212358_at	1.46889	3.79768	2.3754	0.0286319	0.447339	-3.43427	CLIP3
221204_s_at	1.46854	10.8015	1.5633	0.135089	0.613264	-4.64395	CRTAC1
1555044_a_at	-1.46841	2.06023	-1.15119	0.264454	0.716574	-5.1172	KLHL40
1570050_at	-1.46755	1.81601	-1.67601	0.110717	0.591881	-4.49564	BC036311
207558_s_at	-1.46719	3.85255	-1.29583	0.21112	0.67892	-4.96428	PITX2
242354_at	-1.46652	4.64533	-3.23486	0.00451619	0.342596	-1.92019	RP11-532F12.5
244119_at	-1.46535	0.40682	-1.92069	0.0704716	0.542306	-4.14962	LINC00551
1561083_at	-1.46533	3.35512	-2.89663	0.00949114	0.374137	-2.53283	LINC01254
1559867_at	-1.46387	5.64739	-1.29138	0.212626	0.681076	-4.96921	AK056982
239787_at	1.46382	2.09829	2.38887	0.0278497	0.445977	-3.4119	KCTD4
227042_at	1.4631	3.9323	3.74208	0.00145421	0.293541	-0.984436	YDJC
214106_s_at	1.46296	6.91362	3.31262	0.00380023	0.338883	-1.77757	GMDS
230924_at	-1.46294	2.36316	-3.13114	0.00568019	0.349365	-2.10959	TTLL6
229229_at	-1.46211	3.04194	-2.6412	0.0164291	0.410252	-2.98291	AGXT2
209325_s_at	1.46136	5.40741	3.50672	0.00246473	0.325679	-1.41982	RGS16
205943_at	1.46107	5.41537	1.92195	0.070303	0.542306	-4.14776	TDO2
216837_at	-1.45997	4.47041	-3.99268	0.000828222	0.25729	-0.521356	EPHA5
207225_at	-1.45993	1.30469	-2.28598	0.0343659	0.468918	-3.58123	AANAT
221269_s_at	1.45903	6.61673	2.60788	0.0176308	0.416966	-3.04056	SH3BGRL3
224362_at	1.45903	2.76007	2.42118	0.0260537	0.43958	-3.358	LOC100128922
228558_at	1.45859	3.33784	2.68609	0.0149329	0.403989	-2.90482	C14orf80
230127_at	1.45818	3.86817	1.47184	0.158033	0.634463	-4.75869	RP6-99M1.2
203456_at	1.45667	5.63831	4.75068	0.000152584	0.185354	0.854258	PRAF2
221316_at	-1.45421	1.96154	-2.55235	0.0198203	0.426142	-3.13599	CATSPERG
220087_at	1.45415	3.17761	2.37485	0.0286642	0.447339	-3.43518	BCMO1
1556158_at	1.45409	1.29313	1.98028	0.0628905	0.532089	-4.06082	FAM154B
206505_at	1.45384	1.06289	1.93556	0.0685077	0.54083	-4.12762	UGT2B4
207964_x_at	-1.45345	3.29161	-1.95833	0.0655935	0.536001	-4.09372	IFNA4
244723_at	-1.45194	4.70721	-2.42805	0.0256861	0.438125	-3.3465	ACSM2A
211766_s_at	-1.45051	2.12007	-2.29487	0.0337515	0.466533	-3.56674	PNLIPRP2
1552839_at	-1.45032	2.96444	-1.89315	0.0742417	0.545001	-4.19009	FAM71D
206647_at	-1.44968	1.49775	-2.29481	0.0337559	0.466533	-3.56685	HBZ
1555942_a_at	-1.44828	2.52646	-2.02482	0.0577092	0.521078	-3.99337	MIR205
210146_x_at	1.44791	5.8187	1.89262	0.0743166	0.545016	-4.19087	LILRB2
211687_x_at	-1.44768	2.48775	-2.46886	0.0236006	0.434982	-3.27787	KIR3DL1
231963_at	-1.44763	4.75122	-2.23857	0.0378209	0.478825	-3.65802	ANKRD33B
202253_s_at	1.44753	3.80161	2.31614	0.0323224	0.461478	-3.53196	DNM2
1553425_at	-1.4465	4.14786	-3.03555	0.0070088	0.358282	-2.28303	WDR65
230410_at	-1.44631	2.46054	-3.15666	0.00536911	0.347404	-2.06308	AC007362.3
229622_at	1.44536	4.31336	2.26318	0.0359892	0.472927	-3.61826	FAM132B
205830_at	-1.44452	3.30792	-1.99443	0.0612011	0.527954	-4.03949	CLGN
231015_at	-1.44344	6.68687	-2.29075	0.0340352	0.467612	-3.57347	KLF15
207762_at	-1.44279	2.30769	-2.61825	0.017248	0.413907	-3.02264	LPAL2
219019_at	1.44274	3.91473	2.57553	0.0188766	0.421988	-3.09624	PIDD1
1562383_at	1.44261	2.4203	2.26718	0.0356995	0.472265	-3.61178	MIR4313
202161_at	1.44231	4.73788	3.48359	0.00259558	0.328935	-1.46255	PKN1
205000_at	-1.44213	3.25129	-0.866406	0.397471	0.797706	-5.37208	DDX3Y
205720_at	-1.44131	2.59914	-2.94192	0.00860066	0.372494	-2.45172	POMC
233747_at	-1.44099	2.01784	-3.17899	0.00511068	0.343766	-2.02234	CTA-280A3__B.2
229405_at	1.44094	3.72563	2.05658	0.0542528	0.514122	-3.94474	KIF7
215081_at	1.4407	3.83537	2.03703	0.0563573	0.518481	-3.97472	KIAA1024
202898_at	1.44023	3.68804	2.57306	0.0189749	0.421988	-3.10048	SDC3
213244_at	1.43976	3.3358	2.7202	0.013884	0.400879	-2.84519	SCAMP4
223926_at	-1.43939	1.57407	-2.31145	0.0326327	0.461987	-3.53965	KIF2B
1562167_a_at	-1.43936	2.64539	-2.64004	0.0164697	0.410252	-2.98493	DEFB122
201839_s_at	1.43603	5.03369	1.97794	0.0631735	0.532377	-4.06433	EPCAM
208006_at	-1.43512	2.43781	-3.55889	0.0021931	0.309839	-1.32339	FOXI1
1570239_a_at	1.43406	3.94233	2.90129	0.00939567	0.373925	-2.52451	CLNK
241525_at	1.43392	3.75384	1.87749	0.0764651	0.547527	-4.21295	LOC200772
208148_at	-1.43363	2.66439	-1.06232	0.30189	0.741852	-5.20352	MYH4
1558645_at	-1.43269	4.31078	-1.59877	0.126972	0.606518	-4.59807	MIR133A1HG
1558411_at	1.43257	2.06757	2.10494	0.0493482	0.505952	-3.86986	EGFEM1P
229435_at	1.43221	6.30051	2.87248	0.0100018	0.376681	-2.57595	GLIS3
227933_at	1.43209	4.72976	2.78796	0.0120052	0.389976	-2.72596	LINGO1
1563876_at	-1.43188	1.88741	-2.42467	0.0258664	0.438799	-3.35216	C1orf220
244212_at	1.43019	2.7131	2.76497	0.0126136	0.393759	-2.76652	RP1-199J3.7
219973_at	1.42996	5.11216	3.68561	0.00165074	0.305688	-1.08894	ARSJ
218282_at	1.42765	5.12907	2.54482	0.0201362	0.426228	-3.14886	EDEM2
1563022_at	1.42712	2.23369	1.78934	0.0901032	0.566081	-4.33926	CCDC160
1559126_at	-1.42629	5.4695	-2.90067	0.0094083	0.373925	-2.52561	RRP12
1559341_at	-1.42455	1.24769	-2.54134	0.0202838	0.427189	-3.15481	BC042366
206700_s_at	-1.4244	3.16002	-1.29038	0.212965	0.681447	-4.97032	KDM5D
206353_at	-1.42403	5.36707	-2.16113	0.044158	0.493128	-3.78164	COX6A2
1563027_at	-1.42361	2.70589	-2.1621	0.0440728	0.493054	-3.7801	LOC101927406
215801_at	-1.42346	3.56528	-2.04743	0.0552292	0.51566	-3.9588	RP11-496I2.2
244758_at	-1.42228	2.78358	-2.5255	0.0209689	0.428943	-3.18183	ZBED9
216276_s_at	-1.42206	2.43038	-2.01421	0.0589081	0.523622	-4.00953	ADAM3A
207054_at	-1.42178	-0.25999	-2.33769	0.0309322	0.455976	-3.49658	IMPG1
208928_at	1.42144	4.60877	2.66732	0.0155419	0.406732	-2.93753	POR
1556072_at	-1.42068	2.95503	-3.28404	0.0040494	0.341142	-1.83005	LINC00528
233462_at	-1.42061	1.95374	-2.40147	0.0271362	0.442687	-3.39092	TBC1D28
213880_at	-1.4205	3.57765	-1.06	0.302917	0.742691	-5.20569	LGR5
232450_at	-1.42029	2.76999	-1.90243	0.0729514	0.544066	-4.17649	LOC149351
203109_at	1.42011	2.95582	1.63657	0.11878	0.597958	-4.54837	UBE2M
239150_at	-1.4199	1.80836	-2.04923	0.0550357	0.515165	-3.95603	SNTN
240518_at	-1.41906	4.00345	-2.72285	0.0138054	0.400879	-2.84054	LOC729291
229160_at	-1.41766	4.65115	-1.17588	0.254696	0.710432	-5.09217	MUM1L1
1567252_at	-1.41716	2.59393	-2.25865	0.0363201	0.473943	-3.62559	OR10D3
204472_at	1.41592	8.60561	2.66906	0.0154847	0.406732	-2.93451	GEM
233971_at	1.4158	3.36732	2.23631	0.0379938	0.479145	-3.66167	FAM166A
207527_at	1.41395	3.23551	2.66707	0.0155503	0.406732	-2.93797	KCNJ9
206888_s_at	-1.41375	3.20977	-2.50142	0.0220522	0.431348	-3.22278	ARHGDIG
1552943_at	-1.41368	3.42974	-1.69227	0.107531	0.587887	-4.47363	GABRG1
1569338_at	1.4126	3.74857	3.35693	0.00344342	0.335076	-1.69609	LOC101928123
1561969_at	1.41179	2.97391	2.5089	0.0217098	0.431348	-3.21007	ZPLD1
237477_at	-1.4115	1.46335	-1.8569	0.0794763	0.552203	-4.2428	PDCL2
206637_at	-1.40971	8.46698	-2.49328	0.0224299	0.431669	-3.23658	P2RY14
218675_at	1.40778	4.79676	4.07825	0.000683437	0.250785	-0.363769	SLC22A17
1553992_s_at	1.40777	5.34796	2.9929	0.00769496	0.363946	-2.36004	NBR2
227189_at	1.40728	4.50527	2.15403	0.0447854	0.49534	-3.79286	CPNE5
1553357_at	-1.4071	2.97618	-2.69278	0.0147215	0.403208	-2.89315	LINC00889
1564881_at	-1.40697	2.02185	-3.21583	0.00471068	0.342596	-1.95502	LOC152578
236033_at	-1.40646	5.07638	-1.49475	0.152004	0.627704	-4.73043	ASB12
229567_at	-1.406	5.47765	-1.30392	0.208407	0.67654	-4.9553	FITM1
233311_at	-1.40577	3.53716	-2.65714	0.015882	0.40828	-2.95523	LOC145845
213068_at	1.40556	10.647	2.71512	0.0140355	0.401566	-2.85408	DPT
204931_at	-1.40509	2.88044	-2.71706	0.0139774	0.400879	-2.85068	TCF21
220026_at	-1.40461	2.16086	-2.52536	0.020975	0.428943	-3.18207	CLCA4
208375_at	1.40391	1.93209	2.20226	0.0406804	0.486228	-3.71627	IFNA1
220749_at	1.40347	3.33999	2.18442	0.0421567	0.491232	-3.7447	CCDC7
234108_at	-1.40277	2.29831	-2.47656	0.0232257	0.433848	-3.26488	TAS2R45
239010_at	1.4017	4.38065	2.97974	0.00791956	0.365253	-2.38375	DUXAP10
219922_s_at	1.40062	8.30329	3.4354	0.00289062	0.33484	-1.55149	LTBP3
1561492_at	-1.40062	4.25881	-2.11336	0.0485374	0.50433	-3.85673	LINC01192
205207_at	1.40021	5.25443	1.82962	0.0836276	0.5592	-4.28203	IL6
1554711_at	1.39984	2.94091	2.1937	0.0413833	0.488189	-3.72994	CALHM3
243190_at	1.39806	2.0812	1.88058	0.0760218	0.547033	-4.20845	AC087501.1
231627_at	-1.39771	3.83837	-2.3975	0.0273588	0.442687	-3.39753	LINC00919
1555726_at	-1.39717	2.0578	-2.40074	0.0271768	0.442687	-3.39213	GAFA3
200649_at	1.39586	6.72427	4.27095	0.000443698	0.2128	-0.0105605	NUCB1
212957_s_at	1.39512	4.15766	2.68098	0.0150964	0.404357	-2.91374	LINC01278
1558574_at	1.39469	2.59424	2.45459	0.0243112	0.438125	-3.30193	LOC100508631
220414_at	-1.3943	3.20155	-2.01395	0.058937	0.523624	-4.00991	CALML5
235095_at	-1.39389	4.2393	-2.39619	0.0274332	0.443366	-3.39972	CCDC64B
32062_at	1.39196	5.44627	3.32727	0.00367843	0.338583	-1.75065	LRRC14
216459_x_at	-1.39029	3.87642	-1.66967	0.111981	0.593221	-4.50417	DDR1-AS1
212070_at	1.38981	5.55516	2.5341	0.0205943	0.42763	-3.16717	GPR56
219932_at	1.3888	2.66496	3.34633	0.00352563	0.335076	-1.71559	SLC27A6
208191_x_at	-1.38875	4.34818	-2.75463	0.0128966	0.395071	-2.78472	PSG4
233318_at	-1.38703	1.19573	-1.78745	0.0904174	0.566093	-4.34192	BC047615
211565_at	-1.38702	5.43717	-1.64926	0.116134	0.596229	-4.5315	SH3GL3
220065_at	-1.38569	5.36563	-1.02489	0.318758	0.753218	-5.23807	TNMD
204954_s_at	1.38553	3.25206	2.20007	0.0408593	0.487045	-3.71977	DYRK1B
1552422_at	1.38433	3.91498	2.75722	0.0128251	0.394055	-2.78016	C10orf25
205577_at	-1.3839	5.58029	-0.846021	0.408455	0.80303	-5.38784	PYGM
227742_at	1.38389	6.75379	2.6686	0.0154999	0.406732	-2.93531	CLIC6
217306_at	1.38367	1.17793	1.93587	0.0684667	0.54083	-4.12716	RP1-28C20.1
1561210_at	-1.38359	2.48539	-2.06081	0.0538076	0.512892	-3.93824	LOC101928539
227383_at	-1.38325	6.49219	-2.28112	0.0347062	0.470169	-3.58914	LOC727820
205578_at	1.38293	4.30276	2.84174	0.0106899	0.380429	-2.63065	ROR2
1557025_a_at	-1.38276	4.13694	-2.4616	0.0239598	0.437186	-3.29012	RP11-744D14.2
230696_at	-1.38251	4.05732	-1.57667	0.131979	0.609971	-4.62674	LOC100289092
204375_at	1.38236	4.15851	2.33713	0.0309676	0.456253	-3.4975	CLSTN3
1557345_at	-1.38215	2.1982	-2.71892	0.0139221	0.400879	-2.84744	LOC283516
220310_at	1.37964	4.8847	3.06696	0.00654192	0.353713	-2.22616	TUBAL3
242601_at	-1.37942	1.93786	-1.77099	0.0931957	0.570857	-4.36505	HEPACAM2
237601_at	-1.37942	2.53426	-2.47185	0.0234543	0.43411	-3.27283	LOC100507277
209598_at	1.37936	6.90462	3.08382	0.00630397	0.353713	-2.19559	PNMA2
1562086_at	-1.37931	2.79375	-2.09067	0.0507524	0.50599	-3.89206	BC044614
226168_at	1.37929	4.57184	3.31595	0.00377219	0.338883	-1.77145	ZFAND2B
241199_x_at	-1.37863	4.39987	-2.17689	0.0427951	0.492508	-3.75668	DPPA4
229543_at	1.37803	4.33234	4.67454	0.000180569	0.196227	0.718679	RP1-93H18.6
206339_at	-1.37751	3.95344	-2.11729	0.0481628	0.503864	-3.85059	CARTPT
1555359_at	-1.3774	5.8837	-2.98669	0.00780006	0.364467	-2.37122	PIGQ
218087_s_at	-1.3773	8.71267	-1.72937	0.100553	0.58036	-4.42287	SORBS1
218560_s_at	1.37641	4.25454	2.43287	0.0254312	0.438125	-3.33842	JMJD4
1559083_x_at	-1.37612	3.66392	-1.92791	0.069512	0.54183	-4.13896	LOC284600
230252_at	1.37562	6.1183	1.68116	0.109698	0.590549	-4.48868	LPAR5
1557644_at	-1.37561	2.759	-1.74685	0.0974044	0.577416	-4.3987	LOC101926996
220336_s_at	-1.37486	3.77882	-2.36501	0.029249	0.450243	-3.45148	GP6
226103_at	-1.37481	8.68554	-1.3706	0.187058	0.659662	-4.87947	NEXN
213217_at	-1.37459	7.28199	-1.84347	0.0814976	0.555252	-4.26217	ADCY2
223708_at	1.37447	2.32536	1.89438	0.0740699	0.544617	-4.1883	C1QTNF4
240365_at	-1.37396	2.82492	-3.17835	0.00511792	0.343766	-2.02351	LINC00669
218469_at	1.37344	5.45109	1.95725	0.0657299	0.536001	-4.09534	GREM1
225275_at	1.37341	9.69699	3.40796	0.0030732	0.335076	-1.6021	EDIL3
233403_x_at	-1.37339	5.17732	-3.56667	0.00215522	0.306299	-1.309	TM6SF2
214482_at	1.37305	3.92072	2.74015	0.0133033	0.398152	-2.81018	ZBTB25
227952_at	-1.37288	7.0649	-1.42489	0.171002	0.646694	-4.81554	ZNF595
238196_at	-1.37233	1.6358	-2.45365	0.0243588	0.438125	-3.30351	LOC285095
1562365_at	-1.37044	2.74205	-2.37104	0.0288895	0.447833	-3.4415	LOC286177
228274_at	1.37006	2.45452	2.3153	0.0323777	0.461478	-3.53334	SDSL
1552913_at	-1.36954	1.72258	-1.80552	0.0874513	0.563699	-4.31637	MAGEB18
205388_at	-1.36931	5.19719	-0.633341	0.534337	0.857216	-5.53134	TNNC2
217039_x_at	1.369	3.79122	3.34517	0.00353474	0.335076	-1.71772	ELK2AP
234800_at	-1.36799	3.0001	-1.82224	0.0847824	0.560246	-4.29258	RP11-339A11.2
229635_at	1.36791	6.01598	2.95759	0.00831185	0.370289	-2.42359	LINC01094
202465_at	1.36762	9.67949	2.62796	0.0168968	0.413064	-3.00584	PCOLCE
220698_at	1.36687	4.04012	2.32153	0.0319693	0.460311	-3.52313	MGC4294
207295_at	-1.36569	3.2722	-2.27426	0.0351916	0.471389	-3.60029	SCNN1G
221967_at	1.36553	4.10504	2.54571	0.0200984	0.426142	-3.14733	NXPH4
224327_s_at	-1.36538	5.48016	-2.10027	0.0498036	0.505952	-3.87713	DGAT2
214877_at	1.36479	2.88255	2.42994	0.0255858	0.438125	-3.34333	CDKAL1
204928_s_at	1.36419	5.87433	4.45071	0.000296941	0.204392	0.316261	SLC10A3
236119_s_at	-1.36319	3.10812	-2.45176	0.0244544	0.438125	-3.30669	SPRR2G
242348_at	1.36282	2.2406	2.10951	0.0489064	0.505118	-3.86273	FAM19A4
220625_s_at	-1.36193	4.29005	-1.98559	0.0622511	0.53108	-4.05282	ELF5
234109_x_at	-1.36173	3.11996	-2.87453	0.00995739	0.376572	-2.57228	ONECUT3
204714_s_at	1.36063	8.25617	2.04733	0.0552398	0.51566	-3.95895	F5
206836_at	1.35998	3.61671	2.43733	0.0251974	0.438125	-3.33094	SLC6A3
1553461_at	-1.35987	3.29834	-2.8724	0.0100035	0.376681	-2.57608	FAM9B
203971_at	1.35916	8.20549	2.67253	0.0153705	0.406066	-2.92846	SLC31A1
244270_at	1.35906	3.19604	2.37822	0.0284663	0.446854	-3.42958	LOC102723809
228979_at	-1.35903	0.688073	-1.57629	0.132067	0.609971	-4.62724	SFTA3
207876_s_at	-1.35878	7.5083	-1.46241	0.16057	0.637278	-4.77021	FLNC
224727_at	1.35845	4.69589	2.75113	0.0129939	0.397009	-2.79088	EMC10
1566081_at	-1.35833	0.521437	-3.67118	0.00170507	0.305688	-1.11565	DLEU7
213913_s_at	1.35823	4.44487	2.10901	0.048955	0.505118	-3.86352	TBC1D30
225615_at	1.35822	4.08657	2.36731	0.0291116	0.449246	-3.44768	IFFO2
221939_at	1.35707	6.19357	2.74834	0.0130718	0.397668	-2.79579	YIPF2
214954_at	1.35687	7.31398	4.34446	0.000376426	0.205811	0.123436	SUSD5
228298_at	1.35675	4.44889	2.45977	0.0240512	0.437312	-3.29321	PCED1B
1553447_at	-1.35626	4.56513	-2.72934	0.013615	0.400156	-2.82916	AGBL1
233928_at	-1.35623	2.50931	-2.47655	0.0232258	0.433848	-3.26488	LOC101929335
235718_at	-1.35569	4.50832	-1.07486	0.296388	0.737741	-5.1917	SRL
1569779_at	-1.35556	2.18586	-2.26996	0.0354997	0.471399	-3.60728	LINC01149
232966_at	-1.3553	1.92529	-4.91822	0.000105517	0.150501	1.14997	LPIN3
236638_at	-1.35528	2.93844	-2.90213	0.00937853	0.373925	-2.52301	AMER3
1555043_at	-1.35428	1.92589	-2.15677	0.0445421	0.494964	-3.78853	LHFPL5
1560246_at	1.35422	2.65098	2.86666	0.0101288	0.37671	-2.58632	LOC101929524
206685_at	1.35373	3.43924	2.38447	0.0281027	0.446101	-3.4192	HCG4
228981_at	1.35351	3.2922	3.2853	0.00403807	0.340712	-1.82773	TMEM169
234475_x_at	-1.35344	3.32419	-1.91149	0.0717119	0.543784	-4.16319	CCKBR
202917_s_at	1.35321	8.703	1.70408	0.105266	0.586176	-4.45756	S100A8
211512_s_at	1.35289	4.44121	3.63637	0.00184351	0.305688	-1.18006	OGFR
203528_at	1.35176	5.09792	3.05669	0.00669116	0.353713	-2.24477	SEMA4D
204458_at	1.35163	5.61162	2.19294	0.0414461	0.488376	-3.73115	PLA2G15
219072_at	1.35147	4.91097	2.82985	0.0109684	0.382526	-2.65178	BCL7C
222198_at	-1.35021	2.91053	-3.01958	0.00725847	0.35968	-2.3119	RP11-930P14.2
206204_at	-1.34976	4.15554	-2.05	0.0549539	0.514914	-3.95486	GRB14
226869_at	1.34965	4.85649	1.56376	0.13498	0.613111	-4.64335	MEGF6
232671_at	-1.34903	1.80408	-2.59157	0.0182489	0.420014	-3.06867	SLFNL1-AS1
1557669_at	1.34871	3.93494	2.35741	0.0297086	0.450499	-3.46405	LOC100132005
231748_at	1.34859	1.39411	2.15227	0.0449422	0.49534	-3.79564	ULBP3
219963_at	-1.34838	5.66712	-1.69799	0.106429	0.586887	-4.46586	DUSP13
207229_at	-1.34827	2.99783	-1.74617	0.0975257	0.577768	-4.39965	KLRAP1
202580_x_at	1.34728	2.60426	1.71995	0.102287	0.583469	-4.43584	FOXM1
204078_at	1.34681	6.23062	3.89051	0.0010419	0.273047	-0.709935	LEPREL4
228251_at	1.34678	2.95738	2.4487	0.0246104	0.438125	-3.31184	CTB-50L17.7
217817_at	1.34624	7.46816	4.37005	0.000355507	0.205179	0.16997	ARPC4
206206_at	1.34586	5.31595	2.16794	0.0435641	0.492884	-3.77086	CD180
220080_at	1.34438	2.43735	1.94525	0.067253	0.537346	-4.11322	FBXL8
228467_at	-1.3438	3.25397	-2.42499	0.0258493	0.438799	-3.35162	PURB
210056_at	1.34373	3.86438	2.49415	0.0223896	0.431669	-3.23511	RND1
222259_s_at	-1.34351	3.05165	-2.07516	0.0523191	0.510721	-3.9161	SPO11
1558449_at	-1.34281	1.88581	-1.96082	0.0652818	0.535479	-4.09	RP11-421E14.2
1560589_a_at	1.34263	3.31542	2.58626	0.0184546	0.420766	-3.07781	LOC101928132
226552_at	1.34195	8.20637	2.94343	0.00857248	0.372494	-2.44902	IER5L
205478_at	-1.34103	6.73866	-2.00054	0.0604846	0.526359	-4.03026	PPP1R1A
206666_at	1.34077	4.71746	1.53127	0.142787	0.620064	-4.68473	GZMK
211438_at	-1.34053	0.973147	-2.42583	0.0258042	0.438668	-3.35021	TRHR
1560751_at	-1.34012	3.2113	-1.76482	0.0942573	0.572813	-4.37369	AQP4-AS1
218664_at	-1.33988	4.01443	-1.71104	0.10395	0.584537	-4.44804	MECR
219008_at	1.33987	6.16718	2.71891	0.0139223	0.400879	-2.84745	C2orf43
218843_at	1.33943	4.54073	2.28285	0.034585	0.470031	-3.58633	FNDC4
225025_at	1.3392	4.25407	3.19548	0.00492772	0.343766	-1.99223	IGSF8
209859_at	1.33907	5.08202	2.4973	0.0222424	0.431348	-3.22976	TRIM9
210135_s_at	1.33851	6.83124	2.26431	0.0359071	0.472837	-3.61643	SHOX2
205356_at	-1.33771	8.17192	-1.59046	0.128838	0.6075	-4.6089	USP13
240955_at	-1.33748	2.10503	-2.5596	0.0195202	0.425204	-3.12356	PANX3
1566737_at	-1.33737	2.45594	-1.73965	0.098691	0.578966	-4.40868	LINC01346
204247_s_at	1.33687	4.03611	1.91508	0.0712256	0.543294	-4.1579	CDK5
204409_s_at	-1.33596	3.23436	-1.0987	0.286128	0.730929	-5.16891	EIF1AY
227864_s_at	1.3358	4.9933	4.58161	0.000221901	0.198695	0.552267	MVB12A
201131_s_at	1.33539	1.99107	1.91769	0.0708735	0.542745	-4.15405	CDH1
233675_s_at	1.33538	3.77323	1.99735	0.0608579	0.527302	-4.03508	TPTE2P6
241538_at	-1.33521	1.88351	-2.63211	0.0167489	0.411755	-2.99866	CXorf30
220428_at	-1.33483	3.07321	-1.89264	0.0743131	0.545016	-4.19084	CD207
241766_at	-1.33344	3.70869	-2.21151	0.0399335	0.485126	-3.70147	LOC100509303
224463_s_at	1.33328	6.04785	2.45433	0.0243245	0.438125	-3.30237	C11orf70
223925_s_at	1.33319	2.93972	2.12932	0.0470316	0.500559	-3.83174	MTPN
208004_at	-1.33295	3.44549	-2.82637	0.011051	0.382597	-2.65795	PROL1
225247_at	1.33258	4.57873	2.16638	0.0436997	0.492884	-3.77334	TMEM259
220161_s_at	-1.33237	6.23499	-3.07847	0.00637856	0.353713	-2.2053	EPB41L4B
205234_at	1.33205	7.88281	2.17745	0.0427469	0.492508	-3.75578	SLC16A4
201525_at	-1.33025	6.5403	-2.07787	0.0520424	0.509545	-3.91191	APOD
1552689_at	1.33002	3.31985	3.21213	0.00474941	0.342882	-1.96179	CASKIN1
228342_s_at	-1.32881	5.23528	-1.44159	0.166293	0.642457	-4.79548	ALPK3
212680_x_at	1.3285	5.60068	2.23273	0.0382683	0.47971	-3.66743	PPP1R14B
233949_s_at	-1.32847	3.7803	-1.39793	0.178829	0.653344	-4.84753	MYH7B
1553722_s_at	1.32774	3.32744	2.94517	0.00853994	0.372397	-2.44589	RNF152
1555980_a_at	1.3274	4.2273	2.44284	0.0249112	0.438125	-3.32169	LOC100130417
1553015_a_at	1.32725	3.84326	3.23542	0.00451068	0.342596	-1.91918	RECQL4
218070_s_at	1.32719	5.77241	2.53685	0.0204757	0.427457	-3.16247	GMPPA
208926_at	1.32712	5.36006	3.08471	0.00629169	0.353713	-2.19398	NEU1
206799_at	-1.32632	2.27327	-1.67404	0.111107	0.5922	-4.49828	SCGB1D2
204105_s_at	1.32609	4.3351	3.13613	0.005618	0.349365	-2.1005	NRCAM
211748_x_at	1.32546	8.14678	2.7309	0.0135697	0.4	-2.82643	PTGDS
1569832_at	-1.3245	2.99085	-2.09765	0.050061	0.505952	-3.88121	LOC100131655
209497_s_at	1.32332	5.26857	2.35968	0.0295708	0.450499	-3.4603	RBM4B
1555551_at	-1.32309	1.91284	-2.02994	0.0571393	0.520161	-3.98557	SERPINB5
210683_at	1.32301	1.33338	1.27518	0.218178	0.684658	-4.98703	NRTN
213921_at	1.32281	2.38933	1.69043	0.107888	0.588085	-4.47613	SST
1560979_a_at	-1.32214	1.78249	-2.41085	0.026616	0.441859	-3.37527	KB-1000E4.2
233047_at	1.32183	2.87017	1.53781	0.141184	0.618282	-4.67644	FRMD7
227903_x_at	1.3215	3.49856	2.0361	0.0564595	0.518939	-3.97615	TPGS1
1564660_at	-1.3215	2.82724	-2.20544	0.040422	0.486228	-3.71118	LOC100131864
220313_at	1.32117	4.92367	1.67748	0.110426	0.59174	-4.49365	GPR88
203927_at	1.32044	5.40693	3.47909	0.00262181	0.328935	-1.47085	NFKBIE
228766_at	-1.32007	10.0504	-2.16735	0.0436153	0.492884	-3.7718	CD36
240427_at	-1.32006	2.75909	-2.36919	0.0289996	0.448529	-3.44456	LOC101929050
1562922_at	1.31872	0.849361	1.93231	0.0689322	0.541789	-4.13244	LOC101929133
206216_at	-1.3172	5.72193	-2.02201	0.0580248	0.521545	-3.99766	SRPK3
204425_at	1.31623	4.1414	2.80936	0.0114641	0.386022	-2.68809	ARHGAP4
218895_at	1.31621	4.54688	2.90218	0.0093775	0.373925	-2.52292	GPATCH3
1559573_at	-1.31438	3.41603	-2.3806	0.0283277	0.446795	-3.42564	LINC01093
217337_at	1.31263	2.84911	1.79932	0.0884601	0.564875	-4.32516	RP1-101G11.2
204563_at	1.31228	6.26623	2.13954	0.0460906	0.497631	-3.81569	SELL
213382_at	-1.31213	3.95482	-2.49235	0.0224736	0.431669	-3.23816	MST1L
230338_x_at	1.31205	2.58517	2.01542	0.0587701	0.523439	-4.00769	GSX2
205599_at	1.312	3.59324	2.94779	0.00849131	0.372394	-2.44119	TRAF1
221848_at	1.31185	4.4275	2.53961	0.0203576	0.427189	-3.15776	ZGPAT
221467_at	-1.31126	3.60959	-2.88985	0.00963185	0.375581	-2.54494	MC4R
204364_s_at	-1.31105	6.70636	-2.62092	0.0171507	0.413907	-3.01802	REEP1
201957_at	-1.31082	7.357	-2.74303	0.0132215	0.398152	-2.80512	PPP1R12B
242235_x_at	-1.31034	7.0557	-2.88429	0.00974893	0.375791	-2.55488	AK090844
231561_s_at	-1.30997	4.73951	-2.47988	0.0230654	0.433071	-3.25926	APOC2
215715_at	1.30939	4.20986	2.08506	0.0513143	0.507768	-3.90077	SLC6A2
208261_x_at	-1.30916	4.29136	-2.65882	0.0158255	0.40817	-2.95231	IFNA10
237137_at	-1.30818	3.09485	-2.65645	0.0159056	0.40828	-2.95644	SCARNA2
220307_at	1.30731	3.15139	2.78697	0.0120308	0.389976	-2.72771	CD244
243355_at	1.30695	3.31425	2.51996	0.0212137	0.429295	-3.19127	LOC101928243
224715_at	1.30687	4.88607	1.9467	0.067068	0.537179	-4.11107	WDR34
229085_at	-1.30633	3.88975	-1.38158	0.183716	0.657289	-4.8667	LRRC3B
206433_s_at	-1.3062	3.46217	-3.46421	0.00271049	0.329947	-1.49833	SPOCK3
207276_at	1.30604	2.07198	1.54845	0.138613	0.616753	-4.66293	CDR1
213524_s_at	-1.30563	8.45271	-1.90197	0.073016	0.544066	-4.17718	G0S2
1559605_a_at	1.30519	3.77396	2.03589	0.056483	0.518939	-3.97648	LOC285043
234617_at	1.30506	3.22805	1.84652	0.0810339	0.554825	-4.25777	OR52D1
206425_s_at	-1.30322	3.84433	-3.78148	0.00133106	0.286033	-0.911528	TRPC3
1559274_at	1.30301	0.531381	1.73168	0.100133	0.580268	-4.4197	ZNF732
204046_at	1.30245	5.01213	2.37845	0.0284527	0.446854	-3.4292	PLCB2
231330_at	-1.30244	2.6954	-2.16838	0.0435265	0.492884	-3.77018	LINC00445
212361_s_at	-1.30223	9.59106	-1.57609	0.132114	0.609971	-4.6275	ATP2A2
205113_at	-1.30193	3.2021	-1.48839	0.153659	0.629546	-4.73831	NEFM
240830_at	1.30191	5.02191	2.30052	0.0333661	0.465517	-3.55752	SCARNA17
1556678_a_at	1.30112	5.04774	2.63119	0.0167815	0.41205	-3.00025	CTC-471J1.2
238480_at	1.3011	6.35568	1.75483	0.0959961	0.575067	-4.38762	TTC39C
218938_at	1.30103	5.62436	2.98667	0.00780055	0.364467	-2.37128	FBXL15
225541_at	1.29952	8.6616	3.5648	0.00216426	0.306556	-1.31246	RPL22L1
1564253_at	1.29935	2.44383	2.50292	0.0219833	0.431348	-3.22024	LOC285766
228434_at	-1.29923	6.77025	-2.20896	0.0401382	0.485698	-3.70556	BTNL9
212338_at	1.2991	4.21531	2.0022	0.0602903	0.526121	-4.02773	MYO1D
201189_s_at	1.2989	7.17812	2.502	0.0220252	0.431348	-3.22179	ITPR3
210115_at	1.29876	3.44352	2.3155	0.0323646	0.461478	-3.53302	RPL39L
225802_at	1.2986	4.06145	2.04321	0.0556846	0.516534	-3.96527	TOP1MT
205241_at	1.29823	6.9547	3.07981	0.00635975	0.353713	-2.20286	SCO2
210450_at	1.29802	1.98153	1.83664	0.0825408	0.557592	-4.27197	IGHV5-78
227468_at	1.29756	2.76433	2.63501	0.0166462	0.410524	-2.99364	CPT1C
1563371_at	1.29738	1.70345	2.38985	0.0277937	0.445303	-3.41027	LOC101929167
215331_at	-1.29738	3.85559	-2.5405	0.0203196	0.427189	-3.15624	MYH15
206932_at	1.29701	5.71616	2.28113	0.0347059	0.470169	-3.58913	CH25H
219224_x_at	1.29694	5.46759	3.3729	0.00332302	0.335076	-1.66668	ZNF408
241422_at	1.29654	3.33297	2.07136	0.0527095	0.512117	-3.92197	AF186192.1
202718_at	1.29611	2.45115	2.41691	0.0262846	0.440325	-3.36514	IGFBP2
238124_at	-1.29597	5.58126	-1.84343	0.0815035	0.555252	-4.26222	MYOM3
223874_at	-1.29594	2.16663	-1.96772	0.064425	0.534402	-4.07968	ACTR3C
231287_s_at	-1.29532	3.16481	-2.23739	0.0379108	0.479141	-3.65992	PRSS54
207270_x_at	1.29514	4.10899	2.6828	0.0150381	0.403989	-2.91057	CD300C
220283_at	1.29378	4.95738	1.8557	0.0796554	0.552548	-4.24454	HHIPL2
219403_s_at	1.2926	5.27786	2.0908	0.0507397	0.50599	-3.89187	HPSE
1555180_at	-1.29199	2.46836	-2.20653	0.0403338	0.485966	-3.70944	LOC100132686
240316_at	-1.29187	2.25131	-2.28462	0.034461	0.469574	-3.58345	C9orf57
1561529_at	-1.29169	1.76164	-1.92427	0.0699947	0.542293	-4.14434	RP11-352B15.2
203201_at	1.29104	5.45714	2.86373	0.0101932	0.37671	-2.59153	PMM2
1562098_at	1.29065	3.96025	1.96019	0.065361	0.535584	-4.09095	BC062763
209795_at	1.29002	6.02586	2.17772	0.0427238	0.492508	-3.75535	CD69
241749_at	-1.28991	5.03796	-0.990608	0.334779	0.76251	-5.26876	MURC
243893_at	-1.28971	3.39307	-2.27629	0.0350476	0.471128	-3.59699	KCNC3
240915_at	1.28955	2.28919	1.95251	0.0663279	0.536132	-4.10241	IGHV1-69
218860_at	1.28917	4.7002	2.50774	0.0217629	0.431348	-3.21205	NOC4L
37408_at	1.2888	9.56	2.80285	0.0116262	0.386656	-2.69962	MRC2
240474_x_at	1.28869	3.75412	2.25786	0.0363786	0.474041	-3.62688	RP11-313C4.1
235825_at	1.28829	2.20952	2.69247	0.0147311	0.403208	-2.89369	LOC101927330
219867_at	-1.28828	4.86736	-1.46505	0.159857	0.63659	-4.76699	CHODL
207906_at	1.28729	0.627016	2.41842	0.0262031	0.440275	-3.36262	IL3
221341_s_at	-1.28728	1.73874	-2.04821	0.0551451	0.515659	-3.9576	OR1D5
231774_at	1.28695	3.82347	3.68998	0.00163463	0.305688	-1.08085	KCNIP3
202180_s_at	1.28694	6.54942	3.50032	0.00250028	0.326401	-1.43165	MVP
1553087_at	-1.28622	3.54941	-1.92913	0.0693499	0.54183	-4.13714	C18orf12
242282_at	1.28599	4.67091	2.65111	0.0160869	0.409544	-2.96571	ZFPM1
215117_at	-1.28472	1.63838	-1.47685	0.156698	0.633078	-4.75254	RAG2
1570133_at	1.28389	4.14212	2.92763	0.00887263	0.372494	-2.47736	AC005785.2
230966_at	1.28357	2.7125	2.00053	0.0604857	0.526359	-4.03027	IL4I1
1562523_at	-1.28331	1.54833	-2.10335	0.0495035	0.505952	-3.87234	LOC101927641
209457_at	1.28328	4.6146	3.59549	0.00202048	0.305688	-1.25571	DUSP5
1563445_x_at	1.28264	3.97583	3.03506	0.00701635	0.358282	-2.28392	CTSLP8
1561683_at	-1.28111	3.6281	-3.39985	0.00312926	0.335076	-1.61704	RP11-410C4.5
203388_at	1.28104	4.18729	1.79595	0.089012	0.564875	-4.32993	ARRB2
234766_at	-1.28099	2.86879	-2.27198	0.0353549	0.471399	-3.604	OR8D2
243699_at	-1.28047	3.29238	-2.16821	0.043541	0.492884	-3.77044	LOC100507006
230860_at	1.28006	5.78231	3.73268	0.00148523	0.294222	-1.00183	CEP19
1559254_at	-1.27964	2.9674	-2.37091	0.0288972	0.447833	-3.44171	LINC00162
1569193_at	1.27933	2.5849	2.39773	0.0273459	0.442687	-3.39715	RP11-439E19.10
238867_at	-1.27919	6.32567	-1.25648	0.224727	0.689309	-5.00737	TMEM182
1559651_at	-1.278	1.12519	-2.98435	0.00784008	0.364812	-2.37544	CSNK1A1P1
220687_at	-1.27748	3.08311	-2.30887	0.0328044	0.46274	-3.54387	LOC101927550
227981_at	1.27734	6.01452	2.68396	0.015001	0.403989	-2.90855	CYB561D1
224111_x_at	1.27726	3.16525	2.6631	0.0156822	0.407702	-2.94488	KLF16
215735_s_at	1.27721	4.78127	2.04561	0.0554247	0.515927	-3.96158	TSC2
201792_at	1.27712	8.36675	2.50072	0.0220842	0.431348	-3.22396	AEBP1
1561096_at	-1.27646	2.95518	-2.13372	0.0466248	0.498948	-3.82484	LINC01091
219181_at	-1.27593	3.2005	-1.7035	0.105377	0.58635	-4.45835	LIPG
38521_at	-1.27591	5.13016	-3.60203	0.00199107	0.305688	-1.24361	CD22
209464_at	-1.27548	3.19179	-2.24133	0.0376117	0.478459	-3.65358	AURKB
205542_at	1.27506	8.19917	2.65742	0.0158727	0.40828	-2.95475	STEAP1
219117_s_at	1.27446	9.04577	2.56791	0.019182	0.423748	-3.10932	FKBP11
220973_s_at	1.27424	5.33364	3.61729	0.00192411	0.305688	-1.21537	SHARPIN
219709_x_at	1.273	5.13012	2.10357	0.0494815	0.505952	-3.87199	FAM173A
214656_x_at	1.27163	7.53833	2.20468	0.0404836	0.486228	-3.7124	MYO1C
238452_at	1.2705	2.4756	1.57728	0.131839	0.609971	-4.62596	FCRLB
1555212_at	-1.26985	3.59629	-2.39009	0.0277797	0.445303	-3.40986	OR8B8
230090_at	-1.26963	4.69586	-2.20427	0.0405168	0.486228	-3.71305	GDNF
207420_at	-1.26875	2.63169	-1.8562	0.0795809	0.552308	-4.24381	COLEC10
243669_s_at	-1.2687	3.98756	-2.46151	0.0239643	0.437186	-3.29028	PRAP1
235667_at	1.26869	4.0797	2.78318	0.0121292	0.392434	-2.73439	USP46-AS1
207333_at	-1.26799	2.48814	-1.58089	0.131012	0.60978	-4.6213	NMBR
217937_s_at	1.26795	4.78184	3.58402	0.00207307	0.305688	-1.27692	HDAC7
1565836_at	-1.26779	3.18576	-2.07962	0.0518639	0.509126	-3.90919	LOC100506411
204413_at	1.26625	2.31569	3.0524	0.00675453	0.353713	-2.25255	TRAF2
244427_at	-1.2662	3.8817	-2.44019	0.0250485	0.438125	-3.32614	KIF23
1556421_at	-1.2653	2.87698	-1.73658	0.0992443	0.579283	-4.41293	LOC286189
202207_at	1.2634	8.01879	2.49062	0.0225549	0.431669	-3.24109	ARL4C
1552971_at	-1.26319	1.89931	-1.41233	0.174612	0.64903	-4.83049	SGCZ
221441_at	-1.26296	0.849922	-2.6215	0.0171297	0.413907	-3.01702	GSC2
240747_at	-1.26254	1.59651	-1.74423	0.0978706	0.577949	-4.40233	LOC102724587
217562_at	-1.26245	2.07012	-1.47084	0.1583	0.63472	-4.75991	BRINP3
1569182_at	-1.26236	1.30412	-3.10695	0.0059911	0.350034	-2.15358	CTD-2313J17.5
210168_at	-1.26124	7.84998	-2.02144	0.0580885	0.521852	-3.99852	C6
202825_at	-1.26122	7.72709	-1.3417	0.196086	0.667336	-4.91271	SLC25A4
237917_at	1.26115	3.10512	1.97966	0.0629651	0.532089	-4.06175	NBPF8
1558393_at	-1.26108	5.35595	-2.31408	0.0324585	0.461478	-3.53534	KRT7
224792_at	1.26091	4.71918	3.25477	0.00432124	0.341737	-1.88373	TNKS1BP1
201774_s_at	1.26072	4.77305	2.18802	0.0418551	0.489922	-3.73898	NCAPD2
223407_at	1.26059	5.41737	2.88903	0.00964906	0.375743	-2.54641	ENKD1
243824_at	-1.26003	4.84891	-1.77894	0.0918456	0.56864	-4.3539	LINC01410
236456_at	1.26002	4.77729	1.84542	0.0812001	0.554867	-4.25935	PTPN5
217385_at	-1.25955	2.68806	-2.26658	0.0357434	0.472514	-3.61276	RP3-406C18.2
224141_at	-1.25927	3.49285	-2.51522	0.021425	0.430612	-3.19933	FLJ38668
214769_at	-1.25925	7.08032	-1.88689	0.0751231	0.545973	-4.19924	CLCN4
225655_at	1.25897	4.50396	2.70595	0.0143133	0.402297	-2.87014	UHRF1
1552590_a_at	-1.2588	2.11236	-2.21276	0.0398336	0.484878	-3.69947	ABCC12
1559129_a_at	-1.25867	3.45276	-1.96197	0.0651387	0.535159	-4.08828	MIRLET7DHG
1557754_at	1.25841	4.62772	2.42355	0.0259266	0.438799	-3.35404	LOC401068
204533_at	1.25835	5.06569	2.58955	0.0183265	0.420014	-3.07213	CXCL10
219410_at	1.25743	9.31167	2.27875	0.0348737	0.470563	-3.59301	TMEM45A
218767_at	1.25737	5.38784	3.2415	0.00445024	0.341737	-1.90803	REXO4
236811_at	-1.2564	2.78441	-1.70227	0.10561	0.586432	-4.46003	DMRTC2
204638_at	1.25558	6.77068	1.78191	0.0913447	0.568112	-4.34972	ACP5
237003_at	-1.25506	4.62145	-1.95975	0.0654163	0.535653	-4.09161	BEST3
207206_s_at	-1.25503	3.82445	-2.16735	0.0436153	0.492884	-3.7718	ALOX12
202340_x_at	1.25438	5.51337	1.65382	0.115195	0.595704	-4.52542	NR4A1
220260_at	1.25433	5.47927	2.45752	0.0241639	0.43805	-3.297	TBC1D19
1570411_at	-1.25388	1.85877	-1.96338	0.0649633	0.534991	-4.08618	LOC100133131
243785_at	1.25353	4.43543	3.29932	0.00391425	0.338883	-1.802	LOC100272217
1569478_s_at	1.25244	5.36156	2.83231	0.0109101	0.381625	-2.6474	LOC101927151
238877_at	-1.25227	7.83244	-2.49997	0.0221188	0.431348	-3.22523	EYA4
205781_at	1.25223	4.53804	2.61986	0.0171892	0.413907	-3.01985	VPS9D1
1559502_s_at	1.25155	5.20227	1.64432	0.117159	0.596863	-4.53808	LRRC25
209541_at	1.25138	9.85938	2.59405	0.0181533	0.419805	-3.06439	IGF1
207145_at	-1.25066	4.31845	-1.86737	0.0779329	0.549241	-4.22765	MSTN
221366_at	-1.24992	1.8588	-2.18519	0.0420924	0.491232	-3.74349	NKX6-1
1556638_at	-1.24983	3.77771	-2.47238	0.0234286	0.434077	-3.27194	PAX7
232276_at	-1.24942	5.07227	-2.68688	0.0149079	0.403989	-2.90345	HS6ST3
205896_at	1.2494	5.51381	2.0916	0.0506598	0.50599	-3.89062	SLC22A4
1560861_at	1.24919	1.63066	1.67294	0.111326	0.592317	-4.49976	AC090627.1
242093_at	-1.249	2.27123	-1.64982	0.116018	0.596193	-4.53075	SYTL5
225347_at	1.2486	5.00836	3.20536	0.00482119	0.343081	-1.97418	ARL8A
213764_s_at	-1.24817	9.77941	-1.41741	0.173143	0.648449	-4.82445	MFAP5
221874_at	1.24816	3.20288	2.05365	0.0545641	0.514409	-3.94925	KIAA1324
1569246_a_at	1.24789	3.4692	2.93343	0.0087613	0.372494	-2.46696	C8orf74
230458_at	1.24769	4.84225	3.6904	0.00163307	0.305688	-1.08007	SLC45A1
1569805_at	-1.24761	2.62408	-2.40016	0.0272096	0.442687	-3.39311	LOC101927274
204170_s_at	1.2474	6.26623	3.20714	0.00480224	0.342882	-1.97092	CKS2
1569955_at	1.24734	1.79436	1.77506	0.0925031	0.568954	-4.35935	LOC101928893
207815_at	1.24706	3.36079	2.08624	0.0511948	0.507355	-3.89893	PF4V1
210377_at	-1.24684	2.51138	-1.73742	0.0990928	0.579279	-4.41177	ACSM3
205881_at	1.24667	3.67861	2.66619	0.0155796	0.406732	-2.93951	ZNF74
219612_s_at	-1.24648	2.0561	-1.79528	0.0891214	0.565018	-4.33087	FGG
232512_at	-1.2458	3.52141	-2.39306	0.0276104	0.444552	-3.40493	AC013463.2
1562984_at	-1.24503	3.96213	-2.53508	0.0205518	0.42763	-3.16548	LOC101928937
220325_at	1.24495	2.39965	1.81942	0.0852281	0.560848	-4.29661	TAF7L
236055_at	-1.24427	2.07912	-2.27011	0.0354887	0.471399	-3.60703	DQX1
205779_at	1.24415	4.85386	2.45474	0.0243035	0.438125	-3.30167	RAMP2
233591_at	1.24399	0.819771	1.5252	0.144284	0.6211	-4.69237	RP11-476D10.1
202510_s_at	1.24373	7.1836	3.2148	0.00472148	0.342596	-1.95691	TNFAIP2
1559687_at	-1.2437	3.43508	-2.50018	0.0221091	0.431348	-3.22488	TMEM221
211197_s_at	1.24357	4.67897	2.84802	0.0105458	0.380429	-2.61949	ICOSLG
223786_at	1.24317	1.60379	1.94556	0.0672135	0.537253	-4.11276	CHST6
220214_at	1.2429	4.77872	1.85468	0.0798075	0.55298	-4.24601	ZNF215
1570372_at	1.24283	2.70806	3.03371	0.00703724	0.358584	-2.28637	LOC101928207
1554520_at	1.24142	4.66055	2.43018	0.0255732	0.438125	-3.34293	LOC283861
224918_x_at	-1.24128	9.25563	-3.41778	0.0030066	0.335076	-1.584	MGST1
1564323_at	-1.24114	3.73308	-2.73533	0.0134416	0.3996	-2.81865	LOC101928405
227915_at	-1.24094	3.7457	-0.928361	0.36529	0.781546	-5.3221	ASB2
230267_at	1.24087	4.662	2.34238	0.0306368	0.454665	-3.48885	RP11-173M1.8
220384_at	-1.2405	0.851917	-2.23169	0.0383486	0.479716	-3.6691	NME8
229876_at	-1.24028	5.94837	-1.34032	0.196525	0.667851	-4.91428	PHKA1
238360_s_at	-1.23967	3.84605	-2.73561	0.0134334	0.3996	-2.81815	LINC00672
220493_at	-1.23959	2.28951	-2.20356	0.040575	0.486228	-3.7142	DMRT1
1559817_at	1.23904	2.11783	2.1804	0.042496	0.492369	-3.75109	LOC100288798
1556536_at	-1.23891	1.97006	-2.95641	0.00833336	0.370428	-2.42572	LOC729224
206029_at	-1.23866	3.211	-1.50522	0.149312	0.626004	-4.71741	ANKRD1
217949_s_at	1.23851	8.2255	2.93533	0.00872502	0.372494	-2.46355	VKORC1
206453_s_at	-1.23826	7.5297	-1.8464	0.0810527	0.554825	-4.25795	NDRG2
231525_at	-1.2374	2.01608	-1.90361	0.0727889	0.544066	-4.17476	IQCF5
235382_at	-1.23704	6.4332	-3.10836	0.00597259	0.350034	-2.15102	AQPEP
235939_at	1.23622	4.04903	2.24112	0.0376272	0.478545	-3.65391	RP1-228H13.5
232377_at	1.23622	1.66757	2.406	0.0268838	0.442088	-3.38337	NXPH1
219755_at	1.23605	3.77117	2.97954	0.00792301	0.365253	-2.38411	CBX8
221339_at	-1.23588	2.21534	-2.38862	0.0278639	0.445978	-3.41231	OR10C1
232549_at	1.2352	3.08762	3.00354	0.00751798	0.362773	-2.34086	RBM11
240799_at	1.23447	2.38888	1.86178	0.078754	0.551089	-4.23575	SLC35F4
1557166_at	1.23426	2.42627	1.58348	0.130419	0.608801	-4.61794	PDCD4
237522_at	-1.23419	2.37199	-2.05764	0.0541415	0.513921	-3.94312	FAS-AS1
233249_at	-1.23411	4.37162	-2.73584	0.0134269	0.3996	-2.81776	LOC100507073
210328_at	1.23382	2.56427	2.15848	0.044391	0.494254	-3.78583	GNMT
223681_s_at	-1.23356	5.87908	-1.13318	0.271748	0.720432	-5.13517	INADL
230055_at	1.23253	2.55769	1.75346	0.096236	0.575556	-4.38952	KHDC1
231557_at	-1.23252	3.41821	-2.14027	0.0460242	0.497209	-3.81455	LOC102724842
207368_at	-1.23224	1.26818	-2.20749	0.0402568	0.485904	-3.70791	HTR1D
229152_at	1.23161	2.15548	1.33616	0.197856	0.668791	-4.91901	FDCSP
210295_at	-1.23156	1.68453	-3.5847	0.00206991	0.305688	-1.27566	MAGEA10
206157_at	1.23119	5.26114	2.20085	0.0407955	0.486794	-3.71852	PTX3
240682_at	-1.23107	2.86872	-1.73735	0.0991048	0.579279	-4.41186	LINC00293
228126_x_at	1.23086	2.25767	2.20289	0.0406296	0.486228	-3.71527	CTXN1
1554704_at	1.23054	4.51065	2.27845	0.0348943	0.470609	-3.59348	ATP8B3
237552_at	-1.23051	3.73027	-2.13176	0.0468058	0.49958	-3.82792	LOC100505817
206581_at	1.22996	3.6164	2.22797	0.0386364	0.480882	-3.67508	BNC1
207684_at	-1.22939	3.69032	-2.05417	0.054509	0.514409	-3.94845	TBX6
204570_at	-1.22869	8.72158	-1.71594	0.103033	0.583729	-4.44134	COX7A1
229041_s_at	1.22643	3.61586	1.80167	0.0880757	0.564587	-4.32183	ITGB2-AS1
213036_x_at	1.22616	3.85651	1.89904	0.0734216	0.544066	-4.18148	ATP2A3
228307_at	1.2243	4.78528	2.60266	0.0178262	0.418335	-3.04955	EMILIN3
237016_at	-1.22421	3.11535	-2.12887	0.0470734	0.50063	-3.83244	TMEM217
208373_s_at	1.22414	4.74914	2.14352	0.0457285	0.496436	-3.80943	P2RY6
235173_at	-1.22383	7.88303	-1.42837	0.17001	0.64586	-4.81136	MBNL1-AS1
218232_at	1.22342	7.3692	1.51767	0.146164	0.623167	-4.70184	C1QA
208107_s_at	1.22337	3.82435	2.21278	0.0398323	0.484878	-3.69945	LOC81691
201042_at	1.22318	5.42073	2.05101	0.0548458	0.514742	-3.95331	TGM2
233135_at	-1.22312	4.19663	-2.41143	0.0265842	0.441859	-3.37431	LINC01007
211726_s_at	-1.22305	7.84933	-2.81517	0.0113213	0.384832	-2.6778	FMO2
206115_at	1.22255	8.11688	2.22241	0.0390704	0.481772	-3.68402	EGR3
1568754_at	-1.22179	2.57041	-2.11844	0.0480532	0.503864	-3.84878	LOC101927814
225104_at	1.22164	4.48245	2.87801	0.00988247	0.375791	-2.56607	ZNF598
1563073_at	1.22131	1.72724	1.70272	0.105525	0.586375	-4.45941	LINC01282
237802_at	-1.22091	4.11852	-1.75697	0.0956206	0.574638	-4.38463	XKR4
227926_s_at	1.22037	7.23201	2.7585	0.01279	0.394055	-2.77792	NBPF20
1562923_at	-1.22027	2.63671	-2.18001	0.0425297	0.492442	-3.75172	LOC101928449
1560723_at	-1.22025	3.91794	-2.23243	0.0382916	0.47971	-3.66791	LOC283731
229070_at	1.21993	6.20707	1.96196	0.0651391	0.535159	-4.08829	ADTRP
203021_at	1.21978	6.31227	2.34022	0.0307725	0.455184	-3.49241	SLPI
220771_at	-1.21976	3.57285	-2.61464	0.0173803	0.414241	-3.02888	LINC00328
221612_at	-1.21973	5.1266	-2.63043	0.0168086	0.412112	-3.00157	LRTM1
1569828_at	-1.21941	0.655401	-2.14486	0.0456075	0.496436	-3.80732	LOC101928107
1565858_at	-1.21937	2.13175	-1.87673	0.0765745	0.547585	-4.21405	SNORA71A
240015_at	-1.21933	4.85273	-2.00601	0.059849	0.525684	-4.02197	PRKCQ-AS1
1560510_at	-1.2193	1.66438	-2.24324	0.0374673	0.478048	-3.6505	ARHGEF7-IT1
218729_at	1.219	8.30187	2.6545	0.0159717	0.408283	-2.95983	LXN
214767_s_at	-1.21876	4.22125	-1.73891	0.098824	0.578997	-4.4097	HSPB6
1552391_at	1.21867	2.64016	2.35099	0.030102	0.451648	-3.47466	CCDC185
1557098_s_at	1.21847	4.0487	1.89477	0.0740156	0.544584	-4.18773	HAR1A
1555733_s_at	-1.2182	2.83303	-2.11358	0.0485164	0.50433	-3.85639	AP1S3
1562389_at	-1.21738	1.40986	-1.82195	0.0848288	0.56033	-4.293	LOC101927359
1561525_at	-1.21731	0.360432	-1.878	0.076391	0.547259	-4.2122	LOC101927494
243173_at	-1.21674	2.55991	-1.76585	0.0940784	0.5726	-4.37224	CABP7
215323_at	-1.21664	3.62959	-2.18192	0.0423677	0.492026	-3.74868	LUZP2
230748_at	1.21648	6.41487	2.38183	0.0282558	0.446347	-3.42359	SLC16A6
209803_s_at	1.21641	8.52752	1.85109	0.0803446	0.553701	-4.25118	PHLDA2
222969_at	-1.21606	4.02054	-3.78585	0.00131807	0.286033	-0.903445	B3GALT1
231441_at	-1.21577	3.52434	-1.64605	0.116799	0.596863	-4.53578	C7orf62
204357_s_at	1.21554	4.1768	2.33243	0.0312665	0.458188	-3.50524	LIMK1
228504_at	-1.2152	5.53152	-1.38656	0.182218	0.655866	-4.86088	SCN7A
227318_at	-1.21436	4.93489	-2.14608	0.0454976	0.496436	-3.8054	TMEM178B
205479_s_at	1.2143	9.34833	2.23675	0.03796	0.479141	-3.66096	PLAU
244549_at	-1.21322	3.75244	-2.25101	0.0368845	0.475964	-3.63795	AC007401.2
225753_at	1.21295	3.90503	1.8335	0.083026	0.558139	-4.27648	ZNF513
221539_at	1.21294	5.25354	3.07589	0.00641476	0.353713	-2.20997	EIF4EBP1
203881_s_at	-1.21288	8.73597	-1.73715	0.0991419	0.579281	-4.41214	DMD
231587_at	-1.21284	3.29676	-2.85139	0.0104693	0.37958	-2.6135	APOC3
234684_s_at	-1.21274	2.42236	-1.82819	0.0838506	0.559515	-4.28408	KRTAP4-4
243124_at	1.21263	3.14033	1.55683	0.136614	0.614561	-4.65223	RRN3P2
238997_at	1.21255	1.65344	1.74504	0.0977263	0.577949	-4.40121	PSORS1C3
219766_at	1.21176	3.93416	2.0465	0.0553291	0.515864	-3.96022	B9D2
204795_at	1.21165	2.58359	2.50029	0.0221042	0.431348	-3.2247	PRR3
1562520_at	-1.21136	2.67707	-1.97399	0.0636545	0.533039	-4.07027	LOC101929473
205883_at	-1.21086	6.86251	-2.1644	0.0438719	0.492884	-3.77647	ZBTB16
240717_at	1.21066	3.05085	1.35431	0.192105	0.663619	-4.89828	ABCB5
219386_s_at	1.20997	4.95863	1.63047	0.120072	0.599084	-4.55645	SLAMF8
223917_s_at	1.20981	6.12707	3.15264	0.00541706	0.348022	-2.07042	SLC39A3
223923_at	-1.20915	3.78555	-1.92105	0.070423	0.542306	-4.14909	C21orf62
1557287_at	-1.20899	1.3262	-1.59909	0.126901	0.606518	-4.59766	LOC101928231
1562514_at	1.20805	2.04585	1.65504	0.114945	0.595673	-4.52379	RP11-201A3.1
231518_at	-1.20803	3.37372	-1.80844	0.0869799	0.563164	-4.31223	LINC00922
1566798_at	-1.20796	2.7356	-1.5538	0.137334	0.61537	-4.6561	LLNLR-246C6.1
208229_at	1.20736	4.42169	2.4737	0.0233641	0.433849	-3.2697	FGFR2
234192_s_at	-1.20694	7.05831	-1.94626	0.0671236	0.537253	-4.11172	GKAP1
207584_at	1.20605	1.97612	1.65621	0.114705	0.595473	-4.52222	LPA
1569426_at	-1.20586	2.99954	-1.98602	0.0622003	0.530973	-4.05218	LOC100996342
227558_at	1.20557	8.23164	3.45576	0.00276214	0.329947	-1.51393	CBX4
209981_at	1.20534	3.39329	2.04441	0.0555544	0.51617	-3.96342	CSDC2
243571_at	1.20463	2.56415	1.60838	0.124846	0.604225	-4.58552	RP11-505K9.4
240589_at	-1.20435	2.28159	-1.89479	0.0740123	0.544584	-4.18769	LINC00313
229461_x_at	-1.20431	6.89191	-1.87862	0.0763025	0.54714	-4.2113	NEGR1
223864_at	-1.20425	2.01056	-2.37565	0.028617	0.447339	-3.43385	ANKRD30A
208464_at	-1.20335	2.19251	-2.09143	0.0506762	0.50599	-3.89088	GRIA4
205242_at	1.20296	1.74242	1.18963	0.249378	0.705878	-5.07803	CXCL13
208041_at	-1.20293	3.09194	-2.47748	0.023181	0.433807	-3.26332	GRK1
239915_at	1.20287	3.27538	2.51769	0.0213145	0.430026	-3.19513	HOXA-AS3
221348_at	1.20218	0.972841	2.01566	0.0587427	0.523439	-4.00732	NPPC
208438_s_at	1.20161	6.30769	2.49262	0.0224608	0.431669	-3.23769	FGR
219934_s_at	-1.20112	3.15642	-2.0627	0.0536089	0.512877	-3.93532	SULT1E1
227285_at	-1.2008	5.88415	-2.14046	0.0460064	0.497209	-3.81424	CIART
230854_at	1.20072	1.91527	2.0273	0.057432	0.520483	-3.98959	BCAR4
206068_s_at	-1.20038	5.05663	-2.45379	0.0243517	0.438125	-3.30328	ACADL
220748_s_at	1.20019	5.53043	2.94406	0.00856078	0.372494	-2.4479	ZNF580
202159_at	1.19995	5.72732	2.16457	0.0438572	0.492884	-3.7762	FARSA
204446_s_at	1.19976	8.80947	1.8475	0.0808866	0.554705	-4.25637	ALOX5
244833_at	1.19936	2.97354	2.35666	0.0297546	0.450521	-3.4653	CCDC63
239443_at	1.19933	5.99699	2.78815	0.0120003	0.389976	-2.72562	PCDHB6
202267_at	1.19879	3.66075	2.41767	0.0262435	0.440325	-3.36387	LAMC2
202953_at	1.19862	8.53993	2.18075	0.0424668	0.492369	-3.75055	C1QB
209381_x_at	1.19856	4.29949	2.32095	0.0320073	0.460311	-3.52408	SF3A2
223218_s_at	1.19847	9.43285	2.42966	0.0256008	0.438125	-3.3438	NFKBIZ
1562703_at	1.19822	2.9848	2.57243	0.0190003	0.421988	-3.10157	LINC00964
225207_at	-1.19812	10.5826	-1.84327	0.0815271	0.555252	-4.26245	PDK4
219509_at	-1.19774	6.21538	-0.828254	0.418185	0.806246	-5.4013	MYOZ1
1555074_a_at	-1.19767	3.03507	-1.35733	0.191161	0.662969	-4.8948	KCNH5
206309_at	-1.19736	3.5817	-2.56038	0.0194884	0.425129	-3.12223	LECT1
212067_s_at	1.19723	9.31519	3.05294	0.00674654	0.353713	-2.25157	C1R
205922_at	1.19687	5.12379	1.60955	0.124589	0.604159	-4.58398	VNN2
230577_at	-1.19669	3.09895	-1.3131	0.205356	0.67475	-4.94503	LINC00844
203901_at	1.19658	2.96263	1.76638	0.093988	0.572312	-4.37151	TAB1
223235_s_at	1.1963	8.95618	2.79805	0.0117472	0.387696	-2.70812	SMOC2
224329_s_at	-1.19624	2.01136	-2.87497	0.00994798	0.376572	-2.5715	CNFN
1559333_at	-1.19528	2.236	-1.97771	0.0632019	0.532526	-4.06468	LOC101927416
55093_at	1.19519	6.5921	3.10081	0.00607267	0.352093	-2.16474	CHPF2
205668_at	1.19479	7.57244	2.6862	0.0149296	0.403989	-2.90464	LY75
223629_at	1.1945	6.11808	2.82323	0.0111262	0.383191	-2.66351	PCDHB5
207433_at	1.19362	3.80022	2.14862	0.0452685	0.49626	-3.80139	IL10
203108_at	1.19346	7.86665	1.64028	0.118002	0.597572	-4.54345	GPRC5A
1554286_at	1.1933	3.6498	2.09983	0.0498474	0.505952	-3.87783	FLJ25758
229779_at	-1.19322	5.17182	-1.97995	0.0629298	0.532089	-4.06131	COL4A4
215089_s_at	1.19321	5.32765	1.54399	0.139687	0.617316	-4.66861	RBM10
201818_at	1.193	6.66186	1.47265	0.157816	0.634333	-4.75769	LPCAT1
216998_s_at	-1.19297	3.70156	-2.32759	0.0315768	0.459176	-3.51318	ADAM5
231175_at	1.19236	6.99025	1.98202	0.06268	0.532089	-4.05819	BEND6
1553474_at	-1.19193	1.00945	-1.36004	0.190318	0.662062	-4.89168	LOC100288966
236616_at	1.19175	4.17207	2.69147	0.0147627	0.403374	-2.89544	PSD4
1564559_at	-1.19174	4.41339	-2.15433	0.0447588	0.49534	-3.79239	LOC728073
230716_at	-1.19168	2.33329	-1.99463	0.0611778	0.527919	-4.03919	SMLR1
33304_at	1.19166	3.51824	1.76342	0.0944985	0.5732	-4.37564	ISG20
228564_at	1.19158	7.40129	2.41465	0.0264078	0.440734	-3.36892	LINC01116
234820_at	-1.19103	2.17452	-2.52588	0.0209521	0.428943	-3.18118	MAS1L
1560147_at	1.19101	1.4908	2.63801	0.0165406	0.410252	-2.98844	WDR86-AS1
226145_s_at	-1.19076	5.13784	-1.36453	0.188928	0.661374	-4.8865	FRAS1
236954_at	-1.19073	4.30462	-2.14505	0.0455902	0.496436	-3.80702	BOLL
220023_at	1.1904	2.70144	1.93141	0.0690511	0.54183	-4.13378	APOBR
218963_s_at	1.18955	2.79551	2.09774	0.050052	0.505952	-3.88107	KRT23
201621_at	1.18951	7.96746	2.03006	0.0571253	0.520121	-3.98537	NBL1
209822_s_at	-1.18945	6.8819	-2.4217	0.0260256	0.439318	-3.35712	VLDLR
210151_s_at	1.18925	4.17285	1.67964	0.109998	0.591018	-4.49074	DYRK3
229974_at	1.18856	5.18686	3.61723	0.00192436	0.305688	-1.21547	EVC2
218345_at	1.18845	8.07205	3.13652	0.00561312	0.349365	-2.09978	TMEM176A
231210_at	-1.18844	3.79021	-2.01184	0.0591782	0.524318	-4.01312	C11orf85
219259_at	1.18787	4.47141	2.09059	0.0507604	0.50599	-3.89219	SEMA4A
1570328_s_at	-1.1873	3.98483	-2.68068	0.0151062	0.404357	-2.91426	C20orf62
229345_at	-1.18721	1.45725	-2.12699	0.0472494	0.501202	-3.83541	RTN4RL2
215704_at	1.18691	3.33735	2.17368	0.0430689	0.492508	-3.76176	FLG
220889_s_at	-1.18689	2.12027	-2.13461	0.0465429	0.498773	-3.82345	CA10
228377_at	1.18645	3.64795	1.87158	0.0773182	0.548073	-4.22153	KLHL14
223828_s_at	-1.18601	3.24695	-1.3484	0.193964	0.665761	-4.90506	LGALS12
211709_s_at	1.18596	6.57436	3.2794	0.00409134	0.341518	-1.83856	CLEC11A
220232_at	-1.18587	8.40198	-1.6778	0.110363	0.59163	-4.49322	SCD5
1557491_at	1.18569	1.86078	2.11944	0.0479581	0.503864	-3.84721	LOC100240728
205969_at	-1.18508	2.42276	-1.64147	0.117753	0.597506	-4.54187	AADAC
210261_at	1.18453	2.90933	1.81946	0.0852212	0.560848	-4.29655	KCNK2
242578_x_at	-1.18438	8.16488	-1.85459	0.0798205	0.55298	-4.24613	SLC22A3
202450_s_at	1.18438	11.0842	2.24879	0.0370504	0.476156	-3.64154	CTSK
234980_at	-1.18425	5.91346	-1.56198	0.1354	0.613428	-4.64565	TMEM56
219726_at	-1.18389	3.43973	-2.15667	0.0445511	0.494964	-3.78869	NLGN3
208198_x_at	-1.18388	3.54499	-2.1928	0.0414572	0.488401	-3.73136	KIR2DS1
1561559_at	1.18386	2.3684	1.80449	0.0876186	0.564191	-4.31784	LOC101927948
239028_at	-1.18382	2.73622	-1.85716	0.0794377	0.552156	-4.24242	LYPD6
213547_at	-1.18299	8.25537	-1.52915	0.143307	0.620569	-4.68739	CAND2
1562633_at	1.18292	2.99456	1.62827	0.12054	0.599457	-4.55936	RMST
223360_at	1.18272	2.74424	1.44807	0.164494	0.640116	-4.78765	SPATC1L
205823_at	1.18237	5.17739	2.90759	0.00926781	0.373925	-2.51323	RGS12
239974_at	-1.18208	2.83672	-1.90055	0.073212	0.544066	-4.17926	CTB-174D11.1
205231_s_at	-1.18172	7.60766	-2.03609	0.056461	0.518939	-3.97617	EPM2A
228323_at	1.18143	4.41755	2.04304	0.055703	0.516548	-3.96553	CASC5
204337_at	1.1813	6.03063	3.91453	0.000987164	0.269752	-0.665564	RGS4
215767_at	1.18089	4.36704	1.91651	0.0710333	0.543294	-4.1558	ZNF804A
240801_at	-1.17996	3.04157	-2.15244	0.0449268	0.49534	-3.79537	C21orf37
205767_at	1.17955	5.04759	1.71508	0.103194	0.583729	-4.44252	EREG
220502_s_at	-1.17948	2.1853	-1.71009	0.104129	0.584767	-4.44935	SLC13A1
227165_at	1.17848	4.11419	1.55808	0.136318	0.61406	-4.65063	SKA3
204163_at	1.17832	5.24206	1.91534	0.0711907	0.543294	-4.15752	EMILIN1
1553505_at	-1.17817	3.75991	-1.89095	0.0745515	0.545016	-4.19332	A2ML1
1552691_at	1.17803	3.3485	1.78135	0.0914392	0.568166	-4.35051	ARL11
1565265_at	1.17797	1.14646	2.01263	0.0590878	0.524139	-4.01192	RP11-587D21.4
1552501_a_at	1.17781	4.26493	2.35458	0.0298815	0.451089	-3.46873	GPBAR1
236088_at	1.17757	5.01412	2.19433	0.0413308	0.488189	-3.72893	NTNG1
242426_at	-1.17754	2.6587	-1.56992	0.133542	0.611556	-4.63544	NRG4
227801_at	1.17722	4.41581	3.06512	0.00656843	0.353713	-2.2295	TRIM59
232051_at	1.17691	3.79293	2.06601	0.0532631	0.51276	-3.93022	CCDC102A
232894_at	1.17646	2.98635	1.74527	0.0976852	0.577949	-4.40089	RP4-539M6.21
1558368_s_at	-1.17505	2.81378	-1.66234	0.113456	0.594406	-4.51401	DRAXIN
230940_at	-1.17492	2.37019	-1.97681	0.0633111	0.532712	-4.06604	LOC100288123
230117_at	1.17459	2.94147	1.83229	0.0832135	0.558451	-4.27821	VSTM2A
206603_at	-1.17438	1.94237	-1.53832	0.141061	0.618208	-4.6758	SLC2A4
218825_at	1.17405	4.52542	1.73391	0.0997285	0.580051	-4.41662	EGFL7
242064_at	1.17366	6.07977	1.956	0.0658872	0.536132	-4.09721	SDK2
210730_s_at	-1.17342	3.34052	-2.69543	0.0146384	0.40284	-2.88852	NPY2R
1555053_at	-1.17325	4.69557	-2.66238	0.0157061	0.407702	-2.94612	SYT9
206930_at	-1.17278	4.87386	-2.91706	0.00907901	0.373547	-2.49629	GLYAT
204942_s_at	-1.17278	2.92253	-2.17661	0.0428187	0.492508	-3.75712	ALDH3B2
205597_at	1.1722	2.66853	1.70563	0.104971	0.585645	-4.45544	SLC44A4
212068_s_at	1.17211	6.83579	1.39504	0.179685	0.654253	-4.85092	PRRC2B
226237_at	1.17209	9.70228	2.19892	0.0409531	0.487218	-3.7216	COL8A1
223381_at	1.17208	3.32377	1.4683	0.15898	0.635551	-4.76301	NUF2
207681_at	1.17203	2.66678	2.20875	0.0401554	0.485698	-3.7059	CXCR3
236058_at	1.17203	1.65696	2.0527	0.054665	0.514409	-3.95071	KDF1
220304_s_at	-1.17115	3.76925	-2.80706	0.0115213	0.386022	-2.69218	CNGB3
213900_at	-1.17114	6.00359	-1.99934	0.0606244	0.526638	-4.03207	FAM189A2
216592_at	1.17105	1.92343	2.26919	0.0355546	0.4717	-3.60852	MAGEC3
1557334_a_at	-1.17104	1.25988	-1.95492	0.0660227	0.536132	-4.09881	LOC101929225
237364_at	1.17091	2.59539	1.81831	0.0854038	0.560848	-4.29819	LOC101927599
1552908_at	-1.17089	2.81634	-1.523	0.144831	0.621656	-4.69514	GCSAML
1558871_at	1.17065	1.87698	1.80759	0.0871173	0.563419	-4.31344	BC016361
202075_s_at	1.17043	7.64736	2.40643	0.02686	0.442088	-3.38265	PLTP
228230_at	1.17038	4.55204	2.93616	0.00870928	0.372494	-2.46206	HELZ2
1561230_at	-1.17036	1.53988	-1.513	0.147337	0.624905	-4.70769	RP11-171I2.1
241942_at	-1.17034	5.1959	-1.85147	0.0802874	0.553594	-4.25063	PXDNL
214761_at	1.17025	9.71545	2.37307	0.0287691	0.447369	-3.43812	ZNF423
207598_x_at	-1.17021	6.60117	-3.18966	0.00499155	0.343766	-2.00286	XRCC2
1554063_at	1.17012	4.59233	2.67446	0.0153077	0.405695	-2.92511	ZHX1-C8orf76
216786_at	-1.16969	2.67949	-2.04997	0.0549567	0.514914	-3.9549	FAM224A
227008_at	1.16941	5.52822	2.16905	0.0434678	0.492884	-3.7691	HDDC3
207670_at	1.16927	3.19151	1.55258	0.137625	0.615863	-4.65766	KRT85
1553388_at	-1.16897	1.31834	-2.08022	0.0518033	0.509049	-3.90827	FAM26D
1553832_at	-1.16883	4.06478	-2.33348	0.0311994	0.457694	-3.50351	LINC00315
1560432_at	1.16854	2.91099	1.91969	0.0706052	0.542306	-4.1511	CLRN1-AS1
222043_at	1.16833	12.1464	1.93867	0.0681024	0.539716	-4.123	CLU
218920_at	1.16827	4.91501	2.68269	0.0150416	0.403989	-2.91076	FAM193B
1552580_at	-1.16806	2.61718	-1.65219	0.115529	0.595946	-4.52759	TRIML2
204189_at	1.16789	4.99605	3.45314	0.00277838	0.330954	-1.51877	RARG
242643_x_at	-1.16783	1.52934	-2.04879	0.0550831	0.515344	-3.95671	RP11-177N22.3
231460_at	-1.16771	1.89558	-2.01328	0.0590131	0.52371	-4.01093	RP11-320N7.2
230612_at	1.16734	4.50702	2.81126	0.0114173	0.386022	-2.68474	SCAND2P
236751_at	-1.16724	5.35792	-2.51052	0.0216369	0.431287	-3.20733	RP11-214K3.19
239572_at	1.16716	4.39813	3.28015	0.0040845	0.341518	-1.83718	GJA3
206034_at	1.16702	5.08489	1.97932	0.0630066	0.532193	-4.06226	SERPINB8
216929_x_at	-1.16679	4.20374	-1.58915	0.129134	0.607763	-4.6106	ABO
1569139_s_at	1.16639	3.54186	2.36353	0.0293381	0.450243	-3.45393	FAM53A
243332_at	-1.16626	6.10984	-2.54572	0.0200983	0.426142	-3.14733	RP11-124L9.5
228836_at	1.16614	4.51069	2.84149	0.0106957	0.380429	-2.63109	SLC25A35
232684_at	-1.16611	4.88678	-2.79365	0.0118588	0.388209	-2.71589	ZNF503-AS1
233513_at	-1.16587	3.98229	-2.40788	0.0267796	0.442088	-3.38023	RP11-847H18.2
207317_s_at	-1.16556	7.62998	-1.00441	0.328261	0.759361	-5.25651	CASQ2
1558078_at	1.16527	4.51629	2.085	0.0513197	0.507768	-3.90085	BC041025
205906_at	-1.16516	3.12048	-2.02781	0.0573759	0.520483	-3.98882	FOXJ1
1556190_s_at	1.16513	4.62452	4.60143	0.000212346	0.198216	0.587844	LOC100507516
1561419_at	-1.16507	3.13669	-2.48575	0.0227849	0.432161	-3.24933	LOC101927051
201746_at	1.16499	5.22841	3.1486	0.00546555	0.348411	-2.07778	TP53
1568878_at	-1.16486	2.93532	-1.71534	0.103145	0.583729	-4.44216	CTB-78F1.1
213141_at	1.1647	5.04159	2.14052	0.0460015	0.497209	-3.81415	PSKH1
1566884_at	-1.16465	3.19178	-2.63528	0.0166367	0.410474	-2.99317	RP11-45M22.3
234217_at	1.16458	3.38449	1.84042	0.0819626	0.556131	-4.26655	AK024936
215010_s_at	-1.16443	2.21665	-1.844	0.0814168	0.555115	-4.2614	BRSK2
214438_at	1.16418	5.8615	2.2729	0.0352889	0.471399	-3.6025	HLX
1568908_at	-1.16387	2.18434	-1.43995	0.166749	0.642618	-4.79745	LOC101927348
210976_s_at	-1.16373	8.82514	-1.39813	0.178771	0.653233	-4.8473	PFKM
232032_x_at	1.16371	8.47765	3.39821	0.00314077	0.335076	-1.62007	SDF4
1562251_a_at	-1.16348	2.31982	-1.92804	0.0694945	0.54183	-4.13876	LOC574538
240219_at	1.16275	1.44009	2.17246	0.0431741	0.492601	-3.7637	LINC00327
222039_at	1.16274	4.65858	2.28679	0.0343098	0.468269	-3.57992	KIF18B
1559483_at	-1.16259	1.01127	-1.72176	0.101952	0.582797	-4.43334	PROX1-AS1
236039_at	-1.16234	2.43859	-1.96173	0.0651681	0.535281	-4.08864	LYPD5
37512_at	1.16229	2.10044	1.70553	0.10499	0.585688	-4.45557	HSD17B6
227700_x_at	1.16199	5.59455	2.53002	0.0207711	0.428227	-3.17412	ATAD3A
1568593_a_at	1.16191	3.66932	1.92879	0.0693958	0.54183	-4.13765	NUDT16P1
1558619_at	-1.16183	3.12308	-2.53975	0.0203515	0.427189	-3.15752	SNORA43
237116_at	-1.16134	5.75255	-1.24982	0.227095	0.691415	-5.01456	LOC646903
233593_at	-1.16124	3.43471	-1.84873	0.0806999	0.554375	-4.25459	RP11-164P12.3
209267_s_at	1.16072	7.82525	2.62576	0.016976	0.413143	-3.00966	SLC39A8
207934_at	-1.16059	1.54742	-1.54757	0.138824	0.617102	-4.66405	RFPL1
231986_at	-1.16002	4.13586	-2.50586	0.0218486	0.431348	-3.21524	RIMS1
210046_s_at	-1.15976	6.89678	-1.29766	0.210506	0.678461	-4.96226	IDH2
1559812_at	1.15969	3.08929	2.06516	0.0533523	0.51284	-3.93154	FAM53B-AS1
1561396_at	1.15964	3.17186	1.8651	0.0782643	0.55051	-4.23093	EPHA6
234949_at	-1.15923	7.94194	-1.87249	0.0771864	0.547718	-4.22021	FRG1B
206979_at	-1.15909	3.11942	-1.76363	0.0944617	0.573091	-4.37534	C8B
224260_at	1.15893	2.60615	1.58292	0.130549	0.608922	-4.61868	LQFBS-1
202018_s_at	1.15886	1.7566	1.63344	0.119442	0.598628	-4.55252	LTF
241416_at	1.15851	4.06034	1.6074	0.125062	0.604672	-4.5868	LOC101928806
214621_at	-1.15805	2.04205	-1.34236	0.195875	0.667257	-4.91195	GYS2
1559665_at	-1.15788	0.979297	-1.52865	0.143432	0.620627	-4.68803	LOC100506999
201041_s_at	1.1576	11.0439	3.07079	0.0064871	0.353713	-2.21922	DUSP1
201264_at	1.15729	4.48347	1.60614	0.125341	0.604961	-4.58846	COPE
230997_at	1.15715	3.44535	2.09261	0.0505592	0.50599	-3.88905	TTC21A
204862_s_at	1.15714	5.58014	2.75616	0.0128542	0.39439	-2.78202	NME3
244825_at	1.15697	4.8437	2.39567	0.0274626	0.443711	-3.40059	SHROOM4
221908_at	1.1565	4.24455	2.21075	0.0399944	0.485284	-3.70269	RNFT2
206898_at	-1.15624	6.57647	-2.41814	0.0262178	0.440317	-3.36308	CDH19
201714_at	1.15596	5.67923	1.91965	0.0706113	0.542306	-4.15116	TUBG1
230852_at	-1.15582	5.52258	-1.09408	0.288094	0.732119	-5.17335	STAC3
221666_s_at	1.15578	6.84713	2.80469	0.0115802	0.386064	-2.69637	PYCARD
1562616_at	-1.15544	2.01968	-1.41485	0.173884	0.648756	-4.82751	RP11-809F4.3
242871_at	1.15526	5.79779	1.87083	0.0774279	0.548439	-4.22263	PAQR5
215929_at	-1.15502	1.34337	-1.67733	0.110454	0.591802	-4.49385	LINC00837
229057_at	-1.15462	3.28611	-1.8838	0.0755627	0.546336	-4.20376	SCN2A
1557733_a_at	-1.15446	1.4912	-1.79583	0.0890322	0.564875	-4.3301	CHRM3-AS2
208220_x_at	-1.15422	3.94193	-2.25341	0.0367066	0.475227	-3.63408	AMELY
226602_s_at	1.1542	6.01074	1.65955	0.114024	0.595473	-4.51775	BCR
1558603_at	1.15391	2.42499	1.99589	0.061029	0.527607	-4.03728	PLGLB2
216086_at	-1.15245	4.18302	-2.24958	0.0369912	0.476037	-3.64026	SV2C
1558899_s_at	-1.15203	3.76249	-2.64741	0.016214	0.410002	-2.97214	RGMB-AS1
1554683_a_at	-1.15185	2.46922	-1.79728	0.0887933	0.564875	-4.32804	MGC50722
233434_at	-1.15157	3.20336	-2.42843	0.0256662	0.438125	-3.34587	RP11-29P20.1
229555_at	1.15131	5.42102	2.20627	0.0403555	0.485999	-3.70987	GALNT5
1556779_s_at	-1.15082	2.52013	-1.80994	0.0867388	0.563164	-4.3101	CTD-2547L24.4
219521_at	-1.15078	2.55954	-1.66539	0.11284	0.594309	-4.50991	B3GAT1
229331_at	1.15043	6.4932	3.02111	0.00723418	0.35968	-2.30913	SPATA18
237543_at	1.14929	1.03347	2.97984	0.0079178	0.365253	-2.38357	LOC100506286
230237_at	1.14901	2.29985	1.30613	0.207667	0.676171	-4.95282	ADCYAP1
49452_at	-1.14809	9.21987	-2.19318	0.0414258	0.488376	-3.73076	ACACB
225510_at	1.14807	5.97195	4.07235	0.000692555	0.250885	-0.374629	OAF
209166_s_at	1.148	7.7487	2.63731	0.0165651	0.410252	-2.98964	MAN2B1
242213_at	1.14778	3.86084	2.57445	0.0189195	0.421988	-3.09809	RP11-727F15.11
1562718_at	-1.14759	3.9469	-2.07674	0.0521575	0.509836	-3.91365	AP000253.1
206806_at	-1.14686	3.22571	-2.02087	0.0581526	0.521988	-3.99939	DGKI
234288_at	1.14685	2.33679	1.96124	0.0652299	0.535281	-4.08938	LOC101929628
233600_at	-1.14645	3.42327	-2.41243	0.0265293	0.441819	-3.37263	EFCAB6
242054_s_at	1.14561	7.31093	1.37076	0.187008	0.659607	-4.87928	SIX3
235377_at	-1.14559	7.74683	-2.16077	0.0441895	0.493128	-3.78221	MLIP
213402_at	1.14478	3.02718	1.78051	0.0915797	0.568293	-4.35169	ZNF787
231792_at	-1.14428	4.45589	-1.19579	0.247024	0.704104	-5.07166	MYLK2
237267_at	-1.14421	3.50752	-1.88708	0.0750972	0.545973	-4.19897	LOC100506675
214951_at	-1.1441	3.81379	-1.63198	0.119751	0.599004	-4.55445	SLC26A10
236532_at	1.14308	2.43157	1.56026	0.135805	0.613851	-4.64785	C11orf87
1566169_at	-1.14304	1.74709	-1.2449	0.228857	0.692357	-5.01984	RP11-143I21.1
229690_at	1.14288	5.15349	2.34625	0.0303954	0.45324	-3.48247	FAM109A
216719_s_at	1.14212	1.28335	1.75464	0.0960286	0.575067	-4.38788	RP11-286E11.2
221179_at	-1.14153	3.54671	-2.05143	0.0548006	0.514742	-3.95266	PRORY
218681_s_at	1.14152	5.3443	2.74795	0.0130827	0.397668	-2.79647	SDF2L1
233784_at	-1.14147	4.55355	-2.80441	0.0115873	0.386066	-2.69687	LOC101927769
229216_s_at	1.14135	3.97447	3.25315	0.00433672	0.341737	-1.88669	RP11-567I13.1
227716_at	1.14121	3.52899	2.44905	0.0245922	0.438125	-3.31124	UBXN11
223843_at	1.14101	7.84817	1.76004	0.0950853	0.573715	-4.38036	SCARA3
1560750_at	-1.14044	3.7546	-1.19866	0.245934	0.703202	-5.06868	LOC151121
216058_s_at	-1.13987	3.60008	-2.138	0.0462314	0.498265	-3.81811	CYP2C19
229209_at	-1.13975	3.39696	-2.05971	0.0539232	0.512892	-3.93993	SNHG10
1560527_at	-1.13953	1.81494	-1.94095	0.0678073	0.538861	-4.11962	NFE4
231304_at	1.13913	2.51315	1.56167	0.135471	0.613481	-4.64603	PPP3R2
231050_at	-1.13895	4.885	-2.67775	0.0152008	0.404436	-2.91937	HRASLS5
236148_at	1.1389	4.70524	2.46091	0.0239941	0.437305	-3.29128	RP11-1008C21.2
234303_s_at	1.13841	3.85646	2.18416	0.0421791	0.491232	-3.74513	GPR85
224947_at	1.13818	4.60211	2.58937	0.0183336	0.420014	-3.07244	RNF26
210313_at	-1.1381	4.55961	-1.99603	0.0610129	0.527578	-4.03708	LILRA4
230908_at	1.13774	4.28984	1.48613	0.15425	0.630505	-4.74111	TACR1
207298_at	-1.13756	3.08194	-2.15531	0.0446713	0.49534	-3.79083	SLC17A3
1555133_at	1.13736	2.76929	1.74333	0.0980319	0.578141	-4.40359	FAM9A
217375_at	-1.13711	3.28208	-2.22946	0.0385207	0.4803	-3.67269	RP1-272E8.1
1552716_at	1.13708	4.67696	1.75854	0.095347	0.574134	-4.38245	SPEF2
243248_at	-1.137	2.18457	-2.18095	0.0424501	0.492369	-3.75023	RP11-470M17.2
219144_at	-1.13665	5.53286	-1.31667	0.204181	0.673994	-4.94103	DUSP26
241031_at	-1.13661	4.40855	-1.72529	0.101302	0.5815	-4.4285	C2CD4A
1555338_s_at	-1.13631	1.50437	-2.26525	0.0358392	0.472514	-3.61491	AQP10
235831_at	1.13552	7.32832	3.57393	0.00212048	0.306299	-1.29558	RP11-180N14.1
1553471_at	-1.13504	3.91429	-1.92895	0.069375	0.54183	-4.13742	SLC35G3
223173_at	1.13467	5.49887	3.10592	0.00600472	0.350034	-2.15545	SPNS1
221662_s_at	-1.13416	3.89869	-1.78796	0.090333	0.566093	-4.34121	SLC22A7
235544_x_at	-1.13347	0.931825	-2.21124	0.0399553	0.485126	-3.70191	FAM171A2
227055_at	1.1334	3.37278	1.94463	0.0673327	0.537458	-4.11414	METTL7B
218894_s_at	1.13308	4.61711	2.48347	0.0228938	0.432821	-3.2532	MAGOHB
1553911_at	-1.13283	1.46051	-1.89398	0.0741265	0.544734	-4.18889	ZNF663P
204708_at	-1.13277	3.10226	-2.62525	0.0169942	0.413143	-3.01053	MAPK4
218951_s_at	1.13228	4.73019	2.78704	0.0120288	0.389976	-2.72757	PLCXD1
238641_at	1.13218	2.6294	2.86816	0.0100959	0.37671	-2.58365	TMEM51-AS1
233162_at	-1.13166	2.79568	-1.56653	0.134332	0.61226	-4.6398	LOC101926892
220541_at	-1.13161	3.62516	-1.88302	0.0756733	0.546532	-4.20489	MMP26
236181_at	-1.13079	3.83828	-1.23402	0.232791	0.695207	-5.03147	LOC389831
220107_s_at	1.13078	4.01929	2.19191	0.041531	0.488795	-3.73278	ZC2HC1C
203234_at	1.13066	5.42754	2.96747	0.00813449	0.369	-2.40582	UPP1
213202_at	-1.1306	3.12244	-2.02633	0.0575413	0.520483	-3.99108	SETD1A
225588_s_at	1.13034	5.47658	2.15918	0.04433	0.494137	-3.78473	TMEM129
1555907_at	1.13018	1.96416	2.63765	0.0165532	0.410252	-2.98906	AGAP2-AS1
1562729_at	1.12991	3.15665	2.48052	0.0230346	0.433071	-3.25818	RP11-893F2.14
243292_at	1.12939	2.79817	1.66675	0.112567	0.593907	-4.50809	FAM132A
218451_at	1.12936	4.06023	1.74698	0.097381	0.577416	-4.39852	CDCP1
1569297_at	1.1293	1.08438	1.66809	0.112297	0.593721	-4.50629	LINC01300
218169_at	1.1292	3.18966	3.15559	0.00538186	0.3476	-2.06504	VAC14
207850_at	1.12904	4.70222	1.6377	0.118543	0.597874	-4.54687	CXCL3
217332_at	1.12901	2.8702	1.8662	0.0781039	0.549663	-4.22935	CTAGE11P
208677_s_at	1.12872	6.31599	3.33961	0.00357877	0.335076	-1.72795	BSG
1553829_at	1.12791	2.77233	1.44799	0.164516	0.640116	-4.78774	CYP1B1-AS1
1557448_a_at	-1.12768	2.19166	-2.11192	0.0486749	0.504658	-3.85897	RP11-486A14.1
1558470_at	-1.12767	4.05895	-1.77678	0.0922101	0.568812	-4.35693	VWA3B
218564_at	1.1272	4.12546	2.69426	0.0146748	0.402987	-2.89056	RFWD3
233516_s_at	-1.12719	3.57	-1.48977	0.153299	0.629305	-4.73661	SPAG17
240894_at	-1.12714	2.10282	-1.62397	0.12146	0.600199	-4.56503	LOC102467079
1563117_at	-1.12636	3.10199	-2.43338	0.0254043	0.438125	-3.33756	LOC388456
244050_at	1.12618	7.74782	3.20774	0.00479583	0.342882	-1.96982	PTPLAD2
241690_at	-1.12536	2.94255	-1.76928	0.0934891	0.571453	-4.36745	FAM205B
226647_at	1.12485	3.57421	1.87432	0.076922	0.547591	-4.21756	TMEM25
232527_at	-1.12469	7.26867	-4.2106	0.000507913	0.227611	-0.120903	PSMD6-AS2
221342_at	-1.12469	2.69565	-2.13555	0.0464556	0.498602	-3.82196	C6orf25
210605_s_at	1.1246	4.21818	2.0954	0.0502832	0.50599	-3.88472	MFGE8
225294_s_at	1.12449	4.61181	1.66289	0.113346	0.594406	-4.51328	TRAPPC1
236163_at	-1.12402	0.945993	-2.2724	0.035325	0.471399	-3.60332	LIX1
224071_at	-1.12399	3.05242	-1.78671	0.0905416	0.566107	-4.34297	IL20
240336_at	1.12356	2.81206	1.22892	0.234652	0.697099	-5.03689	HBM
213066_at	1.1234	4.63877	2.05668	0.0542426	0.514122	-3.94459	RUSC2
230983_at	1.12339	3.81134	1.81263	0.0863073	0.563164	-4.30627	FAM129C
224048_at	-1.12329	3.01283	-1.62321	0.121624	0.600605	-4.56604	USP44
225548_at	-1.12325	4.47508	-2.09247	0.0505736	0.50599	-3.88927	SHROOM3
230602_at	-1.12289	2.32809	-1.51718	0.146287	0.623222	-4.70246	ACMSD
208527_x_at	-1.12277	4.23018	-2.43697	0.0252164	0.438125	-3.33155	HIST1H2BE
204981_at	1.12237	5.6107	1.85983	0.0790423	0.551399	-4.23857	SLC22A18
206111_at	1.1218	6.06478	2.35282	0.0299894	0.451462	-3.47164	RNASE2
221408_x_at	1.12125	3.92923	2.91228	0.00917378	0.373547	-2.50484	PCDHB12
201695_s_at	1.12106	6.77404	2.17819	0.0426836	0.492508	-3.7546	PNP
1560683_at	-1.1208	2.0739	-1.55104	0.137993	0.616502	-4.65963	NBEAP1
224069_x_at	-1.12073	4.79652	-3.0108	0.00739939	0.361538	-2.32775	P2RX2
1555757_at	-1.12045	3.52534	-2.88718	0.00968801	0.375791	-2.54972	C7orf34
220555_s_at	-1.11994	3.16441	-1.92734	0.0695867	0.54183	-4.13979	PDZD7
213317_at	-1.11987	11.866	-1.85612	0.0795927	0.55232	-4.24393	CLIC5
208837_at	1.11986	7.22133	2.83982	0.0107344	0.380529	-2.63406	TMED3
207360_s_at	1.11983	3.17441	1.69014	0.107942	0.588085	-4.47652	NTSR1
237250_at	-1.11967	2.88007	-1.26287	0.222473	0.68827	-5.00045	RP11-320H14.1
1562433_at	-1.11953	3.40535	-1.63701	0.118689	0.597874	-4.54779	LINC01181
208511_at	1.11948	3.42579	2.59875	0.0179742	0.418891	-3.0563	PTTG3P
223727_at	-1.11947	5.49254	-3.07525	0.00642389	0.353713	-2.21114	KCNIP2
222062_at	1.11938	5.5241	3.18908	0.00499793	0.343766	-2.00391	IL27RA
219195_at	-1.11929	6.47209	-1.98934	0.0618041	0.529863	-4.04717	PPARGC1A
207826_s_at	1.11927	8.55127	2.6797	0.0151375	0.404357	-2.91596	ID3
234633_at	-1.11914	2.585	-1.87364	0.0770204	0.547681	-4.21855	KRTAP4-11
235551_at	1.11888	2.50477	1.79903	0.0885073	0.564875	-4.32557	AX747730
226307_at	1.1187	5.35375	2.01531	0.0587822	0.523439	-4.00785	CRTC2
214868_at	-1.11856	4.18694	-2.90731	0.00927348	0.373925	-2.51374	PIWIL1
217658_at	-1.11856	3.94373	-1.71529	0.103154	0.583729	-4.44223	THAP3
1558322_a_at	-1.11757	3.8568	-1.60135	0.126398	0.605628	-4.59471	PAQR9
230467_at	-1.11689	3.81871	-1.22791	0.23502	0.697256	-5.03796	TMEM52
229363_at	1.11684	3.20488	1.83067	0.0834643	0.558967	-4.28053	LINC00920
1552950_at	-1.11677	1.55378	-2.15637	0.0445779	0.494964	-3.78917	C15orf26
206199_at	1.11663	3.04485	1.93716	0.0682982	0.540563	-4.12524	CEACAM7
207324_s_at	1.11648	1.66627	2.06382	0.053492	0.512877	-3.9336	DSC1
226605_at	1.11612	6.41669	2.97456	0.00800965	0.367088	-2.39308	DGKQ
1564263_at	1.11597	3.90403	2.1558	0.0446282	0.495254	-3.79007	LINC00330
214476_at	-1.1156	1.76783	-2.30354	0.033162	0.464567	-3.55258	TFF2
206784_at	-1.11546	2.10354	-1.83317	0.0830765	0.558139	-4.27695	AQP8
41047_at	1.11541	5.71172	3.3377	0.00359399	0.335076	-1.73146	C9orf16
228124_at	1.11432	6.09539	1.5252	0.144284	0.6211	-4.69237	ABHD12
220088_at	1.11427	6.95576	2.13141	0.0468376	0.49958	-3.82846	C5AR1
206977_at	-1.11413	1.49955	-1.44918	0.164188	0.639753	-4.7863	PTH
206112_at	1.11375	2.32938	1.65283	0.115397	0.595748	-4.52673	ANKRD7
219388_at	-1.11362	2.91741	-2.10081	0.0497515	0.505952	-3.8763	GRHL2
222283_at	1.11353	4.20374	2.25603	0.0365128	0.474296	-3.62983	ZNF480
1557765_at	-1.11346	0.171622	-1.37818	0.184745	0.658495	-4.87066	LINC01021
216666_at	-1.11317	2.70332	-1.34931	0.193677	0.665407	-4.90401	LOC93432
231278_at	-1.11311	2.36093	-2.83785	0.0107802	0.381107	-2.63756	LOC101927503
223394_at	1.11246	6.73253	3.4396	0.00286368	0.333131	-1.54376	SERTAD1
207109_at	1.11227	3.49829	2.13872	0.0461651	0.497901	-3.81697	POU2F3
1553326_at	-1.11188	2.854	-2.0789	0.0519372	0.509267	-3.91031	RXFP2
219827_at	-1.11171	4.63419	-1.34658	0.194537	0.666185	-4.90713	UCP3
1564060_at	-1.11138	1.63771	-2.49951	0.0221401	0.431348	-3.22601	LINC00934
218876_at	1.11114	8.12347	2.4401	0.0250533	0.438125	-3.3263	TPPP3
221081_s_at	1.11109	5.98105	2.11228	0.0486409	0.504658	-3.85842	DENND2D
207207_at	-1.11096	1.86325	-1.50187	0.150169	0.626326	-4.72159	RBMXL2
231635_x_at	1.11092	4.41633	2.57712	0.0188136	0.421988	-3.09352	RNF31
233913_at	-1.11091	1.85816	-2.19518	0.041261	0.488155	-3.72758	WFDC10A
1564426_x_at	-1.11084	3.56281	-1.54581	0.139247	0.617316	-4.66628	LOC729732
238756_at	1.11083	7.07533	2.68544	0.0149537	0.403989	-2.90597	GAS2L3
223274_at	1.11025	4.39562	2.37648	0.0285685	0.447339	-3.43248	TCF19
1552552_s_at	-1.10986	2.6682	-1.42435	0.171156	0.646694	-4.81618	CLEC4C
1555509_a_at	-1.10977	2.21711	-2.04031	0.0559999	0.517435	-3.96972	SLC25A41
232060_at	1.10956	6.08842	2.98004	0.00791432	0.365253	-2.38321	ROR1
205937_at	1.10951	3.81602	1.72477	0.101397	0.581612	-4.42921	CGREF1
1561361_at	1.1095	4.43921	2.46778	0.0236537	0.434982	-3.2797	ZNF660
227972_at	1.10948	4.1989	1.67977	0.109972	0.59099	-4.49056	TOR2A
241712_at	-1.10946	3.78646	-1.9426	0.0675939	0.538104	-4.11716	CBY3
236800_at	-1.1091	2.33463	-3.01189	0.00738185	0.361538	-2.3258	UCMA
1570398_at	-1.10898	2.90193	-1.86476	0.0783149	0.55051	-4.23143	FAM47E
202109_at	1.10811	5.52172	3.68297	0.00166054	0.305688	-1.09382	ARFIP2
1567246_at	-1.1074	1.58085	-1.72315	0.101696	0.582242	-4.43144	OR5H1
211434_s_at	1.10722	5.19189	2.61483	0.0173734	0.414241	-3.02855	CCRL2
227238_at	1.10688	1.38678	2.04564	0.0554221	0.515927	-3.96155	MUC15
1552777_a_at	-1.10626	3.14453	-1.7784	0.0919357	0.568812	-4.35465	RAET1E
239118_at	-1.10615	4.02334	-1.73076	0.100301	0.580331	-4.42097	KCNA2
1558451_at	1.10573	2.59916	1.71766	0.102712	0.583637	-4.43897	LOC285500
226454_at	1.10487	4.89193	2.09104	0.0507155	0.50599	-3.89149	MARCH9
223303_at	1.10467	5.29525	1.52515	0.144298	0.6211	-4.69244	FERMT3
210589_s_at	1.10453	6.23285	2.15296	0.0448805	0.49534	-3.79455	GBAP1
1564595_at	-1.10401	1.88263	-1.84418	0.0813887	0.555115	-4.26114	LINC01103
1557049_at	1.104	5.52484	2.73075	0.013574	0.4	-2.82669	BTBD19
221541_at	1.10362	8.99177	3.49588	0.00252524	0.326401	-1.43985	CRISPLD2
230695_s_at	1.10359	2.78079	1.91041	0.0718584	0.5439	-4.16477	RSPH9
208516_at	-1.10352	2.698	-1.99397	0.0612547	0.528166	-4.04018	MTNR1B
231520_at	1.10276	3.12749	1.89906	0.0734181	0.544066	-4.18144	SLC35F3
1558692_at	1.10264	7.33937	2.6788	0.0151669	0.404357	-2.91755	C1orf85
222722_at	1.10257	10.2868	2.00563	0.0598929	0.525684	-4.02254	OGN
205319_at	-1.10253	2.46406	-2.01597	0.0587069	0.523439	-4.00684	PSCA
211499_s_at	1.10248	3.78459	1.8009	0.0882019	0.564587	-4.32292	MAPK11
234306_s_at	-1.10223	3.23912	-1.83872	0.0822225	0.557115	-4.26899	SLAMF7
1554196_at	-1.10221	0.491252	-1.34774	0.194171	0.665929	-4.90581	IZUMO1
219746_at	-1.10214	5.12134	-3.09341	0.00617234	0.353487	-2.17818	DPF3
1556796_at	1.10173	3.40093	1.83817	0.0823065	0.557115	-4.26978	KRBOX1-AS1
1554586_a_at	1.10164	3.72694	1.76414	0.0943742	0.572814	-4.37463	RHOBTB2
1559664_at	-1.10149	2.51946	-1.6453	0.116954	0.596863	-4.53677	BC042374
1560707_at	1.10105	3.82801	2.28314	0.0345642	0.470007	-3.58585	LOC283856
237205_at	1.10076	0.31159	1.8718	0.0772871	0.548006	-4.22122	LINC00238
222068_s_at	1.10065	2.58101	2.19821	0.0410114	0.487218	-3.72274	DNAAF1
205718_at	1.10045	4.24743	2.49355	0.0224172	0.431669	-3.23612	ITGB7
241594_at	-1.10034	1.89048	-1.94189	0.0676863	0.538291	-4.11823	LOC101927133
234845_at	-1.09971	3.30478	-2.83875	0.0107595	0.381006	-2.63598	LOC100130370
1561990_at	1.09945	1.99669	2.15478	0.0447187	0.49534	-3.79168	LOC157931
46665_at	1.09927	8.92516	2.92433	0.0089365	0.37282	-2.48327	SEMA4C
211226_at	1.09853	2.22979	2.37338	0.0287509	0.447369	-3.43761	GALR2
1570207_at	-1.09816	2.53349	-1.36012	0.190294	0.662062	-4.89159	FRRS1
230664_at	1.09794	4.01977	1.42707	0.17038	0.646383	-4.81292	H2BFXP
233507_at	-1.09779	2.51366	-1.73284	0.0999225	0.58021	-4.4181	RP11-1081M5.2
206208_at	-1.09756	3.82749	-1.87265	0.0771639	0.547681	-4.21999	CA4
40560_at	1.0974	5.32241	1.89862	0.0734793	0.544066	-4.18209	TBX2
228636_at	1.0974	6.89983	2.2767	0.0350182	0.471128	-3.59632	BHLHE22
204591_at	-1.09731	4.86279	-1.54106	0.140396	0.617571	-4.67233	CHL1
226388_at	-1.09705	8.5112	-1.66966	0.111982	0.593221	-4.50418	TCEA3
213106_at	-1.09627	7.60528	-1.80831	0.0870017	0.563164	-4.31242	ATP8A1
214727_at	1.09578	3.37132	1.94416	0.0673942	0.537458	-4.11485	BRCA2
235720_at	-1.09529	3.8341	-1.70437	0.10521	0.586139	-4.45716	CRIP3
205266_at	1.09506	3.96789	1.54749	0.138845	0.617102	-4.66416	LIF
235496_at	1.09491	4.35868	1.49911	0.150879	0.626874	-4.72502	HRCT1
230839_at	-1.09469	3.53462	-2.1087	0.0489843	0.505118	-3.86399	PRMT8
208250_s_at	1.09367	4.76514	2.49631	0.0222885	0.431348	-3.23144	DMBT1
240479_at	-1.09335	4.18524	-1.92581	0.0697895	0.542061	-4.14206	HS3ST5
243700_x_at	1.09284	0.73197	1.78743	0.0904205	0.566093	-4.34195	FAM47A
1559520_at	-1.09238	2.66742	-1.48735	0.153929	0.630088	-4.73959	GYPA
207066_at	-1.09232	3.8436	-0.756438	0.459003	0.82595	-5.45299	HRC
204270_at	1.09229	7.95526	2.18585	0.0420369	0.491104	-3.74243	SKI
1568794_at	-1.09204	3.07743	-1.97696	0.0632923	0.532712	-4.0658	LOC643355
221258_s_at	1.09201	3.3976	1.65839	0.11426	0.595473	-4.51931	KIF18A
64900_at	1.09145	6.00896	3.23707	0.00449421	0.342596	-1.91616	TMEM231
207014_at	-1.09133	3.73535	-2.65834	0.0158416	0.40817	-2.95314	GABRA2
1552396_at	-1.09128	3.3445	-1.76564	0.0941153	0.5726	-4.37254	WFDC6
208458_at	-1.09123	2.58193	-2.13098	0.0468776	0.499654	-3.82913	SCNN1D
220366_at	-1.09123	4.02656	-2.00608	0.0598401	0.525684	-4.02185	ELSPBP1
226218_at	1.09063	6.42954	1.45397	0.162869	0.638851	-4.78048	IL7R
1562801_at	1.09044	3.52427	2.34759	0.0303122	0.453091	-3.48026	LOC101927379
1562749_at	-1.09026	2.87049	-1.73263	0.0999604	0.580268	-4.41839	LOC644090
218308_at	1.08998	3.30265	2.0969	0.0501355	0.505952	-3.88239	TACC3
211412_at	-1.08992	2.40884	-1.72695	0.100997	0.581084	-4.42621	PADI4
204858_s_at	1.08983	5.22339	1.89152	0.0744708	0.545016	-4.19248	TYMP
1563589_at	-1.08961	3.02011	-1.38776	0.181858	0.655818	-4.85948	LOC340184
212730_at	-1.08955	10.339	-1.52309	0.14481	0.621628	-4.69503	SYNM
201890_at	1.08943	6.18804	1.41197	0.174716	0.649085	-4.83092	RRM2
242720_at	1.08938	5.97325	1.99841	0.0607337	0.526638	-4.03348	ITIH4
1562934_at	-1.08902	3.8993	-2.15869	0.0443732	0.494254	-3.78551	LOC101927460
231325_at	-1.08898	5.40912	-2.09264	0.0505564	0.50599	-3.889	UNC5D
218612_s_at	1.08845	3.59596	1.7805	0.0915817	0.568293	-4.3517	TSSC4
1562739_at	1.08842	2.38748	1.90026	0.0732522	0.544066	-4.17969	LOC285593
208553_at	-1.08839	2.41544	-2.11769	0.048124	0.503864	-3.84995	HIST1H1E
223967_at	1.0883	4.12328	1.96365	0.0649291	0.534991	-4.08577	ANGPTL6
204818_at	1.08824	0.608223	1.73769	0.0990448	0.579279	-4.4114	HSD17B2
235355_at	1.08768	5.75234	2.06375	0.0534988	0.512877	-3.9337	CSRNP3
213933_at	-1.08766	7.00034	-2.07684	0.0521468	0.509836	-3.91349	PTGER3
217264_s_at	-1.08763	3.59844	-2.27988	0.0347939	0.470261	-3.59117	SCNN1A
235322_at	1.0876	5.323	2.03852	0.0561952	0.51787	-3.97246	CTC-459F4.3
224292_at	-1.08753	2.38638	-1.81093	0.08658	0.563164	-4.30869	TTTY13
238092_at	-1.08734	3.8711	-1.94651	0.0670921	0.537179	-4.11135	LRFN4
224351_at	1.08676	1.97249	1.4518	0.163465	0.639312	-4.78312	LOC100131508
214133_at	1.08602	4.14665	2.03091	0.0570317	0.520074	-3.98408	MUC6
206334_at	-1.08549	2.96281	-1.97805	0.0631608	0.532377	-4.06418	LIPF
211349_at	-1.08541	4.8169	-1.7642	0.0943636	0.572813	-4.37455	SLC15A1
227120_at	1.08521	5.06665	2.1581	0.0444249	0.494254	-3.78643	FOXP4
210314_x_at	1.08516	7.26353	1.85761	0.0793708	0.551901	-4.24177	TNFSF13
213603_s_at	1.08512	6.76019	2.66186	0.0157237	0.407702	-2.94704	RAC2
234995_at	1.08486	5.85325	3.94917	0.000913248	0.26419	-0.601607	SPICE1
219823_at	-1.08474	3.94691	-1.9275	0.0695659	0.54183	-4.13956	LIN28A
208624_s_at	-1.08474	6.69472	-2.18343	0.0422402	0.491589	-3.74628	EIF4G1
206125_s_at	-1.08471	4.15777	-1.93254	0.0689018	0.541732	-4.13209	KLK8
237680_at	1.08454	3.96285	1.55398	0.137292	0.61537	-4.65588	LOC102723542
1558660_at	1.08422	2.39007	1.77696	0.0921805	0.568812	-4.35668	LINC00703
220747_at	-1.08389	2.4095	-4.00062	0.000813577	0.256329	-0.506712	LINC00652
1569882_at	-1.08389	3.28659	-1.95185	0.0664114	0.536241	-4.10339	NPHP3-AS1
1570182_at	-1.08363	3.29126	-1.84441	0.0813539	0.555115	-4.26081	LOC101927539
221655_x_at	-1.08349	4.27828	-2.39423	0.0275439	0.444237	-3.40298	EPS8L1
1562409_s_at	-1.08279	5.44662	-1.77794	0.0920135	0.568812	-4.3553	CTD-2008P7.1
202783_at	-1.08234	7.15324	-1.52372	0.144652	0.621571	-4.69424	NNT
229390_at	1.0819	8.11058	1.80135	0.0881288	0.564587	-4.32229	FAM26F
201730_s_at	-1.08189	9.01966	-3.09596	0.00613788	0.353487	-2.17356	TPR
219655_at	-1.08182	3.95369	-1.5162	0.146533	0.623287	-4.70369	SUGCT
206450_at	1.0813	2.81749	2.44686	0.0247044	0.438125	-3.31493	DBH
215463_at	-1.08124	3.95006	-2.76159	0.0127053	0.394055	-2.77247	OR7E24
206769_at	-1.08075	4.81816	-2.89089	0.00961015	0.375581	-2.54308	TMSB4Y
229273_at	-1.08072	2.60741	-2.19359	0.0413921	0.488189	-3.73011	SALL1
243629_x_at	1.0805	4.82005	2.4842	0.0228587	0.432487	-3.25195	MFI2-AS1
228523_at	-1.08028	6.70241	-1.93536	0.0685334	0.54083	-4.12792	NANOS1
230935_at	1.08028	2.08826	2.02903	0.0572398	0.520483	-3.98695	HAGLROS
227300_at	1.08019	5.46571	2.43887	0.0251173	0.438125	-3.32836	TMEM119
204675_at	1.07993	6.32897	3.20155	0.00486197	0.343447	-1.98113	SRD5A1
1554129_a_at	1.07989	3.66785	1.84099	0.0818752	0.555856	-4.26573	ADIG
1568777_at	1.07989	2.87963	1.71805	0.102639	0.583637	-4.43844	EML5
223529_at	1.0794	4.69887	3.08208	0.00632815	0.353713	-2.19875	SYT4
201206_s_at	1.07901	7.13758	2.0535	0.05458	0.514409	-3.94948	RRBP1
220497_at	1.07898	4.03936	2.87732	0.00989741	0.375791	-2.56731	ZNF214
221900_at	1.07825	6.63597	2.40587	0.0268908	0.442088	-3.38358	COL8A2
230615_at	-1.07812	3.52411	-2.36267	0.02939	0.450364	-3.45535	DUOXA2
205604_at	1.07806	4.76379	2.18887	0.0417843	0.489643	-3.73763	HOXD9
1568638_a_at	-1.07798	2.76504	-1.3864	0.182264	0.655866	-4.86106	IDO2
204017_at	1.07788	9.97551	2.3332	0.0312175	0.457836	-3.50397	KDELR3
1553412_at	-1.07779	4.21827	-2.06825	0.0530312	0.512525	-3.92677	AGBL4
220330_s_at	1.07767	6.88073	1.96014	0.0653672	0.535584	-4.09102	SAMSN1
1560007_at	1.07763	3.49251	2.00807	0.0596112	0.525684	-4.01884	LOC645984
230366_at	1.0776	2.87189	1.92639	0.0697124	0.54194	-4.1412	LINC01431
213492_at	1.07739	3.53262	1.68479	0.108985	0.589774	-4.48376	COL2A1
236666_s_at	-1.07739	4.03255	-1.64361	0.117307	0.596863	-4.53903	LRRC10B
1554044_a_at	-1.07682	5.73869	-2.41251	0.0265249	0.441819	-3.3725	MRAP
201069_at	1.0768	9.66747	2.52211	0.0211183	0.429294	-3.1876	MMP2
201631_s_at	1.07663	10.042	2.50772	0.0217637	0.431348	-3.21208	IER3
216299_s_at	-1.07659	2.34292	-1.74297	0.0980963	0.578141	-4.40408	XRCC3
219765_at	1.07621	6.85186	3.87418	0.00108083	0.276141	-0.740101	ZNF329
208002_s_at	1.07586	6.06381	2.15228	0.0449412	0.49534	-3.79562	ACOT7
1557721_at	1.0758	2.6884	1.53546	0.14176	0.61896	-4.67943	RP11-416I2.1
220637_at	1.0757	4.21992	1.65701	0.11454	0.595473	-4.52114	FAM124B
235145_at	1.07542	4.07365	2.98429	0.00784113	0.364812	-2.37555	ZBTB7B
1562071_at	-1.07518	4.37438	-1.31718	0.204015	0.67399	-4.94046	BC045791
226784_at	1.07484	7.91056	2.58603	0.0184632	0.420766	-3.07819	TWISTNB
231738_at	1.07481	7.28565	2.4909	0.0225415	0.431669	-3.24061	PCDHB7
231512_at	-1.07475	1.60091	-1.70239	0.105587	0.586421	-4.45986	ATP13A4-AS1
209295_at	1.07471	8.77228	3.20939	0.00477839	0.342882	-1.96681	TNFRSF10B
201032_at	-1.0744	9.12655	-2.66295	0.0156873	0.407702	-2.94514	BLCAP
1562100_at	-1.0743	3.50978	-2.39931	0.027257	0.442687	-3.39451	BC024169
207248_at	-1.07415	2.33522	-2.14466	0.0456258	0.496436	-3.80764	KCNA4
1559283_a_at	-1.07401	2.64149	-1.67413	0.111089	0.5922	-4.49816	CNPY1
206535_at	-1.07348	0.223076	-2.25626	0.036496	0.474296	-3.62946	SLC2A2
228430_at	1.07331	2.15916	1.81864	0.085351	0.560848	-4.29771	BOLA3-AS1
229579_s_at	1.07301	3.08344	1.5053	0.149293	0.626004	-4.71732	DISP2
1562688_at	-1.07288	2.4061	-1.54599	0.139204	0.617316	-4.66606	DQ582785
1558755_x_at	1.07285	3.10579	1.85356	0.079975	0.553288	-4.24763	ZNF763
214184_at	1.07237	3.47269	1.3942	0.179934	0.654551	-4.85191	NPFF
218670_at	1.07195	5.1722	2.66594	0.0155877	0.406732	-2.93994	PUS1
234521_at	-1.07121	4.00145	-2.32848	0.0315197	0.458946	-3.51173	OR51I2
236870_at	1.07114	0.759578	1.89234	0.0743552	0.545016	-4.19128	IQCF4
238682_at	1.07114	4.65832	2.4084	0.026751	0.442088	-3.37936	CCDC96
212439_at	1.07105	6.2622	2.58374	0.0185528	0.420828	-3.08214	IP6K1
39248_at	1.07038	7.74489	2.43742	0.0251925	0.438125	-3.33078	AQP3
209621_s_at	-1.07033	9.06072	-1.17792	0.253902	0.709683	-5.09008	PDLIM3
1565775_at	-1.07008	3.38715	-1.88445	0.0754697	0.546336	-4.2028	LOC101927410
219522_at	1.06972	5.09317	1.89832	0.0735202	0.544066	-4.18252	FJX1
236942_at	-1.06959	4.22846	-2.45099	0.0244935	0.438125	-3.30798	CCDC182
1556625_a_at	1.0695	1.90469	1.72902	0.100619	0.580381	-4.42337	RP11-214K3.20
205066_s_at	1.06907	9.60921	1.75279	0.0963546	0.575556	-4.39046	ENPP1
1556771_a_at	1.06903	3.52858	1.64098	0.117854	0.597572	-4.54251	CNTFR-AS1
201050_at	1.06854	7.05274	2.76568	0.0125941	0.393759	-2.76526	PLD3
1557633_at	-1.06829	4.47001	-2.00043	0.0604973	0.526359	-4.03042	POM121L8P
204966_at	1.06797	3.99689	2.0036	0.0601281	0.525897	-4.02562	BAI2
1557007_a_at	-1.06793	2.73764	-1.80787	0.0870719	0.563419	-4.31304	RP11-304C12.3
1569781_at	-1.06788	2.6577	-1.7655	0.0941398	0.5726	-4.37274	LOC285423
232500_at	-1.06773	7.21704	-3.7366	0.00147221	0.293771	-0.994576	RALGAPA2
228060_at	-1.06754	4.94849	-1.46308	0.160388	0.637189	-4.76939	SLC35F1
218636_s_at	1.06693	6.35744	2.54691	0.0200478	0.426142	-3.14528	MAN1B1
210072_at	1.06673	5.39349	1.74585	0.0975833	0.577796	-4.4001	CCL19
1569176_at	-1.06669	2.18654	-1.53901	0.140893	0.617977	-4.67493	TMPRSS12
203849_s_at	1.06667	3.15278	1.74633	0.0974968	0.577659	-4.39942	KIF1A
221870_at	1.06654	7.59235	2.22124	0.0391619	0.482342	-3.68589	EHD2
233072_at	1.0664	3.79797	1.52518	0.144289	0.6211	-4.6924	NTNG2
1561261_at	-1.06633	1.98657	-1.56439	0.134833	0.613111	-4.64255	CTD-2587M23.1
235407_at	1.06626	6.02826	3.63623	0.0018441	0.305688	-1.18032	RABGEF1
231190_at	-1.06558	3.57627	-2.30543	0.0330347	0.463953	-3.54949	POM121L10P
1557022_at	-1.06554	2.21669	-1.64961	0.116062	0.596193	-4.53104	LOC101928989
214297_at	1.06545	7.26967	2.87742	0.00989514	0.375791	-2.56712	CSPG4
236469_at	1.06534	3.05733	1.51601	0.146579	0.623287	-4.70392	RP11-1007O24.2
236073_at	-1.06518	3.53491	-1.6298	0.120213	0.599263	-4.55733	EPHA10
1557605_a_at	-1.06495	5.57393	-2.7705	0.0124644	0.393214	-2.75676	LOC401312
220786_s_at	-1.06491	2.89477	-1.17456	0.255209	0.71068	-5.09351	SLC38A4
208025_s_at	1.06472	4.85203	2.38512	0.0280655	0.446101	-3.41813	HMGA2
243576_at	-1.06437	4.59772	-2.32855	0.0315151	0.458946	-3.51161	RP11-288L9.1
1561508_at	1.06422	1.8955	2.04366	0.0556363	0.516368	-3.96459	RP11-552F3.10
222416_at	1.06395	8.20345	2.14093	0.0459641	0.497209	-3.81351	ALDH18A1
228823_at	1.06375	4.0816	3.61526	0.00193287	0.305688	-1.21912	POLR2J2
244435_at	-1.06346	1.35608	-1.27838	0.217074	0.684435	-4.98353	FAM196A
236576_at	-1.06305	4.61747	-0.883595	0.388362	0.793973	-5.35853	CTNNA3
209950_s_at	1.06249	2.90115	2.35876	0.0296264	0.450499	-3.46182	VILL
235055_x_at	-1.06241	4.3206	-2.22772	0.0386552	0.480882	-3.67547	MUC4
241398_at	-1.0623	3.82922	-1.93547	0.0685185	0.54083	-4.12775	MPPED1
204304_s_at	-1.0622	3.87669	-2.27328	0.0352615	0.471399	-3.60188	PROM1
243503_at	-1.06215	1.39167	-1.82366	0.0845585	0.560246	-4.29055	RP11-676J12.6
1557758_at	-1.06196	2.91537	-2.16813	0.0435475	0.492884	-3.77056	LOC101928535
240460_at	1.06195	5.27184	2.05098	0.0548489	0.514742	-3.95335	LOC101929122
240744_at	1.06166	3.228	1.68414	0.109113	0.59004	-4.48465	CPA5
236518_at	-1.06163	3.58155	-2.19661	0.0411426	0.487532	-3.72529	RP11-216L13.19
220998_s_at	1.06157	4.24541	1.68709	0.108537	0.589028	-4.48066	UNC93B1
218223_s_at	1.06156	4.34362	1.32047	0.202936	0.672882	-4.93676	PLEKHO1
210023_s_at	1.06108	5.85506	1.79971	0.0883961	0.564875	-4.32461	PCGF1
1555085_at	-1.06105	2.55146	-1.7878	0.09036	0.566093	-4.34143	LOC101928751
214594_x_at	-1.06084	9.18331	-2.10009	0.0498213	0.505952	-3.87741	ATP8B1
204008_at	1.06083	5.30166	2.33084	0.031368	0.458203	-3.50784	DNAL4
241014_at	1.05973	4.11544	2.38167	0.0282653	0.446347	-3.42386	FLG-AS1
211531_x_at	-1.05935	5.80201	-2.51424	0.021469	0.430738	-3.201	PRB1
239624_at	1.05931	5.90538	2.08303	0.0515191	0.508047	-3.90392	LOC102724689
1559284_at	-1.05918	2.03784	-1.88059	0.0760202	0.547033	-4.20843	LOC101929774
238813_at	1.05906	4.90727	2.34227	0.0306436	0.454665	-3.48903	APEX2
201923_at	1.05899	9.85098	3.36276	0.00339894	0.335076	-1.68535	PRDX4
213050_at	1.05856	5.70317	2.06457	0.0534134	0.512877	-3.93244	COBL
1554846_at	-1.05852	3.1764	-1.82803	0.0838746	0.559515	-4.2843	CCDC158
209365_s_at	1.05851	7.07448	3.03492	0.00701847	0.358282	-2.28417	ECM1
241698_at	1.05829	5.8498	3.00979	0.00741575	0.361692	-2.32957	RFTN2
206940_s_at	-1.05825	3.591	-1.73698	0.0991719	0.579281	-4.41237	POU4F1
208300_at	1.05814	4.18112	1.96491	0.0647725	0.534981	-4.08388	PTPRH
220440_at	1.05814	2.21962	1.59172	0.128552	0.607224	-4.60725	LGALS13
214340_at	-1.05813	1.83984	-2.16129	0.0441442	0.493128	-3.78139	ALOX12P2
204924_at	1.05756	7.2286	1.55655	0.136681	0.614567	-4.65259	TLR2
242884_at	-1.05706	2.81623	-2.04201	0.0558144	0.516838	-3.9671	LOC440570
217566_s_at	-1.05674	4.65155	-2.44139	0.0249863	0.438125	-3.32413	TGM4
206126_at	-1.0567	2.54935	-1.5885	0.129281	0.607775	-4.61144	CXCR5
237619_at	-1.0567	4.46472	-2.74581	0.013143	0.397697	-2.80024	FAM217A
205628_at	1.0565	4.41577	2.4506	0.0245132	0.438125	-3.30864	PRIM2
203755_at	1.05649	4.47801	1.4969	0.151448	0.627327	-4.72777	BUB1B
1568643_a_at	1.05644	2.06478	2.32291	0.0318798	0.460023	-3.52087	LOC101927934
226722_at	1.05556	7.34527	2.0544	0.0544843	0.514407	-3.9481	FAM20C
207149_at	-1.05534	2.32274	-1.33982	0.196687	0.667851	-4.91485	CDH12
210201_x_at	-1.0546	8.73866	-1.70694	0.104723	0.585215	-4.45365	BIN1
205923_at	-1.05426	6.41095	-1.86164	0.0787737	0.551114	-4.23594	RELN
202589_at	1.05393	6.87472	1.91878	0.0707269	0.542337	-4.15244	TYMS
212892_at	1.05344	4.91151	2.81317	0.0113704	0.385856	-2.68136	ZNF282
217428_s_at	1.05335	4.46086	1.74586	0.0975817	0.577796	-4.40009	COL10A1
212784_at	1.05323	5.26436	2.88385	0.00975813	0.375791	-2.55565	CIC
1566734_at	1.05296	3.81303	1.88143	0.0759006	0.546929	-4.20721	LOC283454
228501_at	1.05291	8.57267	2.68102	0.015095	0.404357	-2.91366	GALNT15
1560862_at	1.05286	3.26166	1.37329	0.186235	0.659218	-4.87635	LOC101929684
1556881_at	1.0525	2.99225	1.87953	0.0761718	0.54714	-4.20997	ARHGEF33
215192_at	1.05226	1.79254	1.51918	0.145784	0.623153	-4.69994	PMS2P4
210140_at	1.05219	4.37336	1.81802	0.0854495	0.560848	-4.2986	CST7
241981_at	1.05198	6.24768	1.41857	0.172809	0.648449	-4.82307	FAM20A
232935_at	-1.05134	6.96033	-3.35621	0.00344893	0.335076	-1.69741	AK021977
214715_x_at	-1.0512	10.3492	-1.93954	0.0679892	0.539209	-4.1217	ZNF160
223840_s_at	1.05103	2.59704	1.61273	0.123893	0.603373	-4.57982	SPATA9
219225_at	1.05101	3.36549	1.61012	0.124465	0.604026	-4.58325	PGBD5
220184_at	-1.05095	5.56511	-1.83438	0.0828904	0.558139	-4.27522	NANOG
1566833_x_at	1.05048	1.87297	1.63894	0.118284	0.597874	-4.54524	TOP1P2
215705_at	-1.05048	4.84098	-2.82178	0.0111611	0.383402	-2.66609	PPP5C
234316_x_at	1.05035	4.16757	2.87828	0.00987672	0.375791	-2.56559	KLK12
205259_at	-1.05025	7.55193	-2.46057	0.0240113	0.437305	-3.29186	NR3C2
1564838_a_at	-1.04907	2.41785	-1.80969	0.0867793	0.563164	-4.31046	LOC151760
206593_s_at	1.04878	5.28502	2.37784	0.0284888	0.446951	-3.43022	MED22
215872_at	1.04854	1.02948	2.0711	0.0527361	0.512184	-3.92237	RP6-91H8.1
238732_at	1.04843	4.36492	1.85931	0.0791183	0.551399	-4.23931	COL24A1
1569044_at	-1.04819	3.34875	-2.01112	0.0592602	0.524581	-4.01421	CDC42BPG
244325_at	-1.0481	2.71565	-1.64225	0.117589	0.597121	-4.54083	LINC00690
217149_x_at	1.04773	5.17836	1.98509	0.0623114	0.53108	-4.05358	TNK1
204967_at	1.04757	5.28366	2.45618	0.0242311	0.438125	-3.29925	SHROOM2
223586_at	1.04739	6.23519	1.64645	0.116716	0.596863	-4.53525	ARNTL2
219279_at	1.04737	5.81462	2.39218	0.0276603	0.444802	-3.40638	DOCK10
1557672_s_at	-1.04735	3.75982	-2.00015	0.0605296	0.526359	-4.03084	RSU1P2
1561455_at	-1.04618	4.21898	-1.31986	0.203136	0.672965	-4.93745	LOC284294
1555839_a_at	-1.04596	2.6313	-1.59573	0.127653	0.606704	-4.60204	C3orf79
1570301_at	1.04589	4.17592	2.10875	0.0489801	0.505118	-3.86393	RP11-6I2.3
220683_at	1.04583	3.55123	2.16342	0.0439575	0.493054	-3.77802	RDH8
225871_at	1.04506	8.30838	2.06267	0.0536117	0.512877	-3.93536	STEAP2
227845_s_at	-1.04487	3.01968	-2.02603	0.0575744	0.520483	-3.99153	SHD
224650_at	-1.04476	4.45479	-1.56069	0.135703	0.613702	-4.6473	MAL2
236430_at	1.04473	1.75357	1.54907	0.138466	0.616746	-4.66215	TMED6
204231_s_at	1.04472	3.57647	1.97701	0.0632866	0.532712	-4.06573	FAAH
230710_at	1.04459	3.93584	1.76557	0.094128	0.5726	-4.37264	MIR210HG
1559679_a_at	1.04448	1.40955	2.38775	0.0279139	0.446101	-3.41376	RP11-495K9.5
244565_at	-1.04437	3.41996	-1.53249	0.142486	0.619796	-4.68318	HMX2
1569958_at	-1.04434	3.39825	-1.25863	0.223966	0.688619	-5.00504	DEPDC1-AS1
231835_at	1.04432	5.88598	3.05032	0.00678546	0.353713	-2.25632	FAM213B
211481_at	-1.04395	3.80012	-1.72663	0.101056	0.581174	-4.42665	SLCO1A2
37652_at	1.04365	5.14033	3.93286	0.000947336	0.268142	-0.631717	CABIN1
207195_at	-1.04364	2.62629	-1.29122	0.21268	0.681076	-4.96939	CNTN6
236337_at	1.0435	1.86273	1.96567	0.0646782	0.534771	-4.08274	SYCP2L
223128_at	1.04342	5.2469	1.70573	0.104952	0.585645	-4.4553	FOXRED1
208547_at	-1.04325	2.10284	-1.78281	0.0911939	0.567714	-4.34846	HIST1H2BB
222260_at	-1.04315	2.36419	-2.0795	0.0518764	0.509126	-3.90938	CTD-3126B10.1
217260_x_at	1.0431	1.60214	2.06569	0.053297	0.51276	-3.93072	LOC102723479
1569693_at	1.04282	1.5425	1.59629	0.127526	0.606704	-4.60131	BTBD8
239498_at	1.0428	4.207	2.50461	0.0219055	0.431348	-3.21735	RP11-498E2.7
1559105_at	-1.04278	3.71583	-1.44827	0.164439	0.640083	-4.78741	LEKR1
1553486_a_at	-1.04247	2.89032	-1.34763	0.194205	0.665929	-4.90593	C17orf78
218980_at	-1.04217	4.9662	-1.03533	0.313985	0.749856	-5.22854	FHOD3
212488_at	1.04192	9.43313	1.90347	0.0728088	0.544066	-4.17497	COL5A1
40273_at	1.04174	5.53947	2.69213	0.0147419	0.403208	-2.89429	SPHK2
200832_s_at	-1.04114	9.37251	-1.80507	0.0875245	0.563784	-4.31701	SCD
1562716_at	1.04084	2.61859	1.85464	0.0798127	0.55298	-4.24606	LOC284632
207579_at	-1.04079	2.04635	-1.53626	0.141564	0.618954	-4.67841	MAGEB3
204014_at	-1.04059	5.79616	-1.15641	0.26237	0.715587	-5.11195	DUSP4
1562844_at	1.04059	2.08014	1.73808	0.0989739	0.579279	-4.41085	LINC01115
1568899_at	1.04048	1.98042	1.71181	0.103805	0.584537	-4.44699	LOC101929511
227350_at	1.04038	5.21634	2.4354	0.0252983	0.438125	-3.33418	HELLS
235904_at	-1.04011	2.71737	-1.01472	0.32345	0.755921	-5.24727	UGT3A1
1555222_a_at	-1.0401	5.38529	-2.31185	0.0326059	0.461898	-3.53899	LOC101927122
1562862_at	-1.03995	3.78104	-1.95628	0.0658512	0.536132	-4.09678	RP3-388M5.9
230869_at	1.03994	4.96133	1.3388	0.197011	0.667965	-4.91601	FAM155A
238101_at	-1.03982	2.32332	-1.88403	0.0755291	0.546336	-4.20341	BEND4
205359_at	-1.03966	5.27781	-2.1801	0.0425217	0.492442	-3.75157	AKAP6
219962_at	-1.03958	2.59912	-1.68855	0.108252	0.588499	-4.47868	ACE2
206507_at	1.0393	6.00126	3.60332	0.00198531	0.305688	-1.24121	ZSCAN12
1561062_a_at	-1.03894	3.1702	-1.91889	0.0707122	0.542319	-4.15227	LOC101928850
221166_at	-1.03885	1.99697	-1.84427	0.0813751	0.555115	-4.26101	FGF23
213353_at	-1.03829	7.75228	-2.75708	0.0128288	0.394055	-2.7804	ABCA5
1553263_at	1.03821	4.25929	1.87815	0.0763698	0.54725	-4.21198	USH1G
1553062_at	-1.03799	3.72963	-1.4485	0.164374	0.639973	-4.78712	MOGAT1
205929_at	-1.03789	4.23347	-1.97557	0.0634621	0.53276	-4.0679	GPA33
221197_s_at	1.03769	2.3687	1.72784	0.100833	0.58075	-4.42498	CHAT
1553074_at	-1.03756	2.95293	-1.73568	0.0994068	0.579493	-4.41417	ASB11
206638_at	1.03751	6.48104	1.58851	0.129278	0.607775	-4.61143	HTR2B
207714_s_at	1.03726	6.16089	1.37702	0.185098	0.658963	-4.87201	SERPINH1
233501_at	-1.03714	4.73625	-1.97181	0.0639209	0.533569	-4.07353	DQ599616
45653_at	1.03709	4.49479	4.35583	0.000366981	0.205179	0.144122	KCTD13
213693_s_at	1.03683	5.78576	2.99573	0.00764743	0.363425	-2.35493	MUC1
207031_at	1.03663	7.0555	1.98628	0.0621689	0.530944	-4.05178	NKX3-2
204087_s_at	1.03624	4.66331	1.58091	0.131007	0.60978	-4.62127	SLC5A6
240233_at	1.03613	4.33779	2.1039	0.0494493	0.505952	-3.87148	NUP50-AS1
229349_at	-1.03611	2.25876	-1.42699	0.170403	0.646414	-4.81302	LIN28B
243903_at	1.0358	3.54053	2.28399	0.0345048	0.469759	-3.58447	RP11-329B9.5
214053_at	-1.03548	6.76457	-1.61462	0.123483	0.603254	-4.57734	ERBB4
1564909_at	-1.03525	0.723793	-1.63875	0.118322	0.597874	-4.54548	LOC101928495
232035_at	-1.03513	4.73098	-2.32374	0.0318256	0.460007	-3.5195	HIST1H4H
1561469_at	-1.0351	3.70103	-2.28133	0.0346916	0.470169	-3.5888	LOC101928865
240305_at	1.03501	2.99332	2.22538	0.0388375	0.48125	-3.67924	LOC101930421
230349_at	-1.03492	2.72325	-2.40366	0.0270134	0.442489	-3.38726	XKRX
1556405_s_at	-1.03479	2.95573	-1.82963	0.0836253	0.5592	-4.28201	LOC374890
208027_s_at	-1.03476	3.06107	-1.80367	0.0877514	0.564404	-4.319	TLL2
215311_at	-1.03425	5.59297	-2.37168	0.0288515	0.447548	-3.44043	NTRK3
244430_at	1.03409	3.69929	1.69356	0.107282	0.587549	-4.47188	PLD6
226264_at	1.0339	5.85425	2.12302	0.0476208	0.502943	-3.84162	SUSD1
36084_at	1.03369	5.21936	2.6169	0.0172974	0.414128	-3.02498	CUL7
228731_at	-1.03355	7.86169	-1.84254	0.0816379	0.555444	-4.26349	GUCY1A2
234960_at	1.03336	2.71411	1.6019	0.126278	0.605473	-4.594	U91328.2
210130_s_at	-1.0328	2.9919	-1.83326	0.0830634	0.558139	-4.27683	TM7SF2
236536_at	-1.03264	4.63927	-3.74677	0.00143898	0.293541	-0.975761	GALNT13
1570114_at	1.03262	2.15645	1.42513	0.170931	0.646691	-4.81524	MDGA2
207392_x_at	-1.03228	4.15304	-2.07852	0.0519756	0.509267	-3.91089	UGT2B15
204265_s_at	-1.03221	5.04262	-2.98261	0.00786998	0.365253	-2.37858	GPSM3
235396_at	1.03211	5.93541	2.63859	0.0165202	0.410252	-2.98743	TANGO2
205110_s_at	-1.03208	8.17974	-2.00337	0.0601547	0.525897	-4.02597	FGF13
225214_at	1.03197	6.48986	2.39044	0.0277597	0.445303	-3.40928	LOC100129034
232360_at	-1.03191	3.82145	-1.49097	0.152984	0.629305	-4.73512	EHF
1555586_at	-1.0319	2.70123	-1.82427	0.0844628	0.560165	-4.28968	FAM71B
1561566_at	1.03177	1.31478	1.54124	0.140352	0.617571	-4.6721	LINC01098
206295_at	1.03168	5.36302	3.14034	0.0055661	0.349365	-2.09283	IL18
1560142_at	-1.03163	3.41057	-1.78681	0.090524	0.566107	-4.34282	GRIK2
206262_at	-1.03155	5.62655	-1.09412	0.288078	0.732119	-5.17332	ADH1C
1556308_at	1.0312	4.83571	2.21928	0.0393159	0.483218	-3.68902	PRRT3
233030_at	-1.03115	4.87875	-1.72931	0.100564	0.580362	-4.42296	PNPLA3
229682_at	-1.03082	4.46042	-2.16998	0.0433879	0.492884	-3.76764	MAPRE3
224499_s_at	-1.03081	3.1206	-1.93844	0.068133	0.539743	-4.12335	AICDA
227336_at	-1.03077	3.69977	-1.61242	0.123961	0.603373	-4.58022	DTX1
1561413_at	-1.03073	3.72322	-1.81466	0.085984	0.56214	-4.30339	CTB-113P19.1
241368_at	-1.03024	6.70948	-1.72851	0.10071	0.580688	-4.42406	PLIN5
209581_at	-1.03018	8.41386	-2.76516	0.0126084	0.393759	-2.76619	PLA2G16
237155_at	1.02994	2.26999	1.61391	0.123636	0.60334	-4.57827	RP11-692P14.1
214469_at	-1.02984	2.18671	-1.49043	0.153126	0.629305	-4.73579	HIST1H2AE
217860_at	-1.0296	7.65519	-2.89728	0.00947789	0.374137	-2.53168	NDUFA10
233259_at	1.02933	2.09451	1.47435	0.157363	0.633849	-4.75561	EFCC1
240693_at	1.02908	1.39191	1.78807	0.0903148	0.566093	-4.34105	RP11-63A1.2
236581_at	1.02876	2.6902	1.53762	0.141231	0.618338	-4.67668	RP5-1098D14.1
225530_at	1.02874	6.78305	3.7824	0.00132831	0.286033	-0.909822	MOB3A
223805_at	-1.02859	6.9632	-1.86866	0.0777445	0.54893	-4.22578	OSBPL6
208081_s_at	1.02845	3.65216	1.65846	0.114246	0.595473	-4.51921	ZNF442
1557575_at	-1.02845	3.09006	-1.58553	0.129953	0.608496	-4.61529	STBD1
[truncated: 19,656 more rows]
