# Supplementary material for: Identification of key genes in osteoarthritis development: biomarker discovery and therapeutic targets
Source: Front Med (Lausanne). 2025 Jul 2;12:1518580. doi: 10.3389/fmed.2025.1518580 (PMC12263647; doi:10.3389/fmed.2025.1518580)
Supplement: Supplementary file 7 [file Table_7.xlsx]

## Sheet: Sheet1
CXCL2	CXCL8	DUSP5	TNFSF11
hsa-miR-23a-3p	hsa-let-7a-5p	hsa-let-7b-5p	hsa-miR-17-5p
hsa-miR-27a-3p	hsa-let-7b-5p	hsa-miR-21-5p	hsa-miR-20a-5p
hsa-miR-181a-5p	hsa-let-7c-5p	hsa-miR-23a-3p	hsa-miR-32-5p
hsa-miR-181b-5p	hsa-let-7d-5p	hsa-miR-25-3p	hsa-miR-93-5p
hsa-miR-181c-5p	hsa-let-7e-5p	hsa-miR-27a-3p	hsa-miR-101-3p
hsa-miR-23b-3p	hsa-let-7f-5p	hsa-miR-27a-3p	hsa-miR-106a-5p
hsa-miR-27b-3p	hsa-miR-17-5p	hsa-miR-32-5p	hsa-miR-129-5p
hsa-miR-128-3p	hsa-miR-20a-5p	hsa-miR-92a-3p	hsa-miR-129-5p
hsa-miR-190a-5p	hsa-miR-93-5p	hsa-miR-101-3p	hsa-miR-129-5p
hsa-miR-193a-3p	hsa-miR-98-5p	hsa-miR-103a-3p	hsa-miR-129-5p
hsa-miR-320a	hsa-miR-101-3p	hsa-miR-105-5p	hsa-miR-181a-5p
hsa-miR-323a-3p	hsa-miR-106a-5p	hsa-miR-107	hsa-miR-181b-5p
hsa-miR-323a-3p	hsa-miR-212-3p	hsa-miR-196a-5p	hsa-miR-181c-5p
hsa-miR-329-3p	hsa-miR-219a-5p	hsa-miR-199a-3p	hsa-miR-200b-3p
hsa-miR-329-3p	hsa-miR-200b-3p	hsa-miR-129-5p	hsa-miR-200b-3p
hsa-miR-489-3p	hsa-miR-200b-3p	hsa-miR-10a-5p	hsa-miR-124-3p
hsa-miR-489-3p	hsa-let-7g-5p	hsa-miR-10a-5p	hsa-miR-124-3p
hsa-miR-432-5p	hsa-let-7i-5p	hsa-miR-10b-5p	hsa-miR-124-3p
hsa-miR-193b-3p	hsa-miR-132-3p	hsa-miR-10b-5p	hsa-miR-130a-3p
hsa-miR-181d-5p	hsa-miR-142-5p	hsa-miR-181a-5p	hsa-miR-142-5p
hsa-miR-524-5p	hsa-miR-142-5p	hsa-miR-181a-5p	hsa-miR-144-3p
hsa-miR-520d-5p	hsa-miR-144-3p	hsa-miR-181b-5p	hsa-miR-200c-3p
hsa-miR-513a-5p	hsa-miR-154-5p	hsa-miR-181c-5p	hsa-miR-200c-3p
hsa-miR-532-5p	hsa-miR-185-5p	hsa-miR-181c-5p	hsa-miR-106b-5p
hsa-miR-582-5p	hsa-miR-193a-3p	hsa-miR-183-5p	hsa-miR-302a-3p
hsa-miR-588	hsa-miR-200c-3p	hsa-miR-214-3p	hsa-miR-301a-3p
hsa-miR-641	hsa-miR-200c-3p	hsa-miR-218-5p	hsa-miR-130b-3p
hsa-miR-421	hsa-miR-106b-5p	hsa-miR-218-5p	hsa-miR-302b-3p
hsa-miR-802	hsa-miR-302a-3p	hsa-let-7i-5p	hsa-miR-302c-3p
hsa-miR-140-3p	hsa-miR-302b-3p	hsa-miR-23b-3p	hsa-miR-302d-3p
hsa-miR-362-3p	hsa-miR-302c-3p	hsa-miR-27b-3p	hsa-miR-372-3p
hsa-miR-362-3p	hsa-miR-302d-3p	hsa-miR-27b-3p	hsa-miR-373-3p
hsa-miR-371a-5p	hsa-miR-369-3p	hsa-miR-128-3p	hsa-miR-323a-3p
hsa-miR-629-5p	hsa-miR-369-3p	hsa-miR-128-3p	hsa-miR-323a-3p
hsa-miR-190b	hsa-miR-369-3p	hsa-miR-133a-3p	hsa-miR-20b-5p
hsa-miR-543	hsa-miR-369-3p	hsa-miR-135a-5p	hsa-miR-429
hsa-miR-543	hsa-miR-369-3p	hsa-miR-137	hsa-miR-429
hsa-miR-320b	hsa-miR-372-3p	hsa-miR-137	hsa-miR-409-3p
hsa-miR-320c	hsa-miR-373-3p	hsa-miR-137	hsa-miR-409-3p
hsa-miR-1301-3p	hsa-miR-381-3p	hsa-miR-137	hsa-miR-410-3p
hsa-miR-320d	hsa-miR-342-3p	hsa-miR-144-3p	hsa-miR-410-3p
hsa-miR-3121-3p	hsa-miR-338-3p	hsa-miR-186-5p	hsa-miR-410-3p
hsa-miR-3121-3p	hsa-miR-20b-5p	hsa-miR-194-5p	hsa-miR-410-3p
hsa-miR-3163	hsa-miR-429	hsa-miR-363-3p	hsa-miR-410-3p
hsa-miR-3163	hsa-miR-429	hsa-miR-367-3p	hsa-miR-493-5p
hsa-miR-3187-3p	hsa-miR-410-3p	hsa-miR-377-3p	hsa-miR-493-5p
hsa-miR-3617-5p	hsa-miR-410-3p	hsa-miR-135b-5p	hsa-miR-181d-5p
hsa-miR-3681-3p	hsa-miR-493-5p	hsa-miR-331-3p	hsa-miR-520e
hsa-miR-5047	hsa-miR-432-5p	hsa-miR-339-5p	hsa-miR-519c-3p
hsa-miR-5687	hsa-miR-494-3p	hsa-miR-335-5p	hsa-miR-520a-3p
hsa-miR-216a-3p	hsa-miR-496	hsa-miR-335-5p	hsa-miR-526b-3p
	hsa-miR-193b-3p	hsa-miR-335-5p	hsa-miR-519b-3p
	hsa-miR-512-3p	hsa-miR-133b	hsa-miR-520b
	hsa-miR-520e	hsa-miR-196b-5p	hsa-miR-520c-3p
	hsa-miR-520f-3p	hsa-miR-409-5p	hsa-miR-524-5p
	hsa-miR-519c-3p	hsa-miR-486-5p	hsa-miR-524-5p
	hsa-miR-520a-3p	hsa-miR-495-3p	hsa-miR-519d-3p
	hsa-miR-526b-3p	hsa-miR-497-5p	hsa-miR-520d-5p
	hsa-miR-519b-3p	hsa-miR-181d-5p	hsa-miR-520d-5p
	hsa-miR-520b	hsa-miR-526b-5p	hsa-miR-520d-3p
	hsa-miR-520c-3p	hsa-miR-525-3p	hsa-miR-520g-3p
	hsa-miR-519d-3p	hsa-miR-524-5p	hsa-miR-520h
	hsa-miR-519d-3p	hsa-miR-524-3p	hsa-miR-519a-3p
	hsa-miR-520d-3p	hsa-miR-520d-5p	hsa-miR-506-3p
	hsa-miR-519a-3p	hsa-miR-520g-3p	hsa-miR-506-3p
	hsa-miR-508-3p	hsa-miR-520g-3p	hsa-miR-506-3p
	hsa-miR-545-3p	hsa-miR-516b-5p	hsa-miR-582-5p
	hsa-miR-579-3p	hsa-miR-520h	hsa-miR-454-3p
	hsa-miR-579-3p	hsa-miR-520h	hsa-miR-625-3p
	hsa-miR-579-3p	hsa-miR-513a-5p	hsa-miR-654-3p
	hsa-miR-620	hsa-miR-493-3p	hsa-miR-543
	hsa-miR-653-5p	hsa-miR-552-3p	hsa-miR-543
	hsa-miR-411-5p	hsa-miR-92b-3p	hsa-miR-543
	hsa-miR-655-3p	hsa-miR-580-3p	hsa-miR-543
	hsa-miR-655-3p	hsa-miR-582-5p	hsa-miR-543
	hsa-miR-656-3p	hsa-miR-590-5p	hsa-miR-301b-3p
	hsa-miR-425-5p	hsa-miR-620	hsa-miR-302e
	hsa-miR-140-3p	hsa-miR-624-5p	hsa-miR-4262
	hsa-miR-296-3p	hsa-miR-624-5p
	hsa-miR-340-5p	hsa-miR-627-5p
	hsa-miR-616-3p	hsa-miR-641
	hsa-miR-300	hsa-miR-660-5p
	hsa-miR-889-3p	hsa-miR-425-5p
	hsa-miR-889-3p	hsa-miR-770-5p
	hsa-miR-889-3p	hsa-miR-802
	hsa-miR-944	hsa-miR-199b-3p
	hsa-miR-944	hsa-miR-130a-5p
	hsa-miR-944	hsa-miR-193a-5p
	hsa-miR-513b-5p	hsa-miR-193a-5p
	hsa-miR-1294	hsa-miR-296-3p
	hsa-miR-1270	hsa-miR-296-3p
	hsa-miR-302e	hsa-miR-340-5p
	hsa-miR-3121-3p	hsa-miR-628-5p
	hsa-miR-3121-3p	hsa-miR-450b-5p
	hsa-miR-3121-3p	hsa-miR-450b-5p
	hsa-miR-3163	hsa-miR-875-5p
	hsa-miR-3163	hsa-miR-665
	hsa-miR-4306	hsa-miR-543
	hsa-miR-3614-5p	hsa-miR-934
	hsa-miR-374c-5p	hsa-miR-942-5p
	hsa-miR-374c-5p	hsa-miR-944
	hsa-miR-4458	hsa-miR-1224-5p
	hsa-miR-4500	hsa-miR-513b-5p
	hsa-miR-4644	hsa-miR-1270
	hsa-miR-4677-3p	hsa-miR-1252-5p
	hsa-miR-4766-5p	hsa-miR-1321
	hsa-miR-4766-5p	hsa-miR-1197
	hsa-miR-4766-5p	hsa-miR-1914-3p
	hsa-miR-664b-3p	hsa-miR-449c-5p
	hsa-miR-664b-3p	hsa-miR-2681-5p
	hsa-miR-664b-3p	hsa-miR-2681-5p
	hsa-miR-5590-3p	hsa-miR-2682-5p
	hsa-miR-5590-3p	hsa-miR-3129-5p
		hsa-miR-3163
		hsa-miR-3174
		hsa-miR-3184-5p
		hsa-miR-3194-5p
		hsa-miR-4262
		hsa-miR-4262
		hsa-miR-23c
		hsa-miR-3622a-5p
		hsa-miR-3681-3p
		hsa-miR-3690
		hsa-miR-3690
		hsa-miR-1343-3p
		hsa-miR-1343-3p
		hsa-miR-4739
		hsa-miR-4756-5p
		hsa-miR-664b-3p
		hsa-miR-5691
		hsa-miR-5691
		hsa-miR-514a-5p
		hsa-miR-766-5p
		hsa-miR-216a-3p
