# Supplementary material for: Identification of key genes in osteoarthritis development: biomarker discovery and therapeutic targets
Source: Front Med (Lausanne). 2025 Jul 2;12:1518580. doi: 10.3389/fmed.2025.1518580 (PMC12263647; doi:10.3389/fmed.2025.1518580)
Supplement: Supplementary file 8 [file Table_8.xlsx]

## Sheet: Sheet1
CXLC2	CXCL8	DUSP5	TNFSF11
Lipopolysaccharides	Lipopolysaccharides	Tetrachlorodibenzodioxin	1,2-bis(2-aminophenoxy)ethane N,N,N',N'-tetraacetic acid acetoxymethyl ester
Ozone	Particulate Matter	Valproic Acid	1-Methyl-4-phenyl-1,2,3,6-tetrahydropyridine
Acetaminophen	sodium arsenite	Estradiol	1-Naphthylisothiocyanate
Particulate Matter	Tetradecanoylphorbol Acetate	bisphenol A	2,2',4,4'-tetrabromodiphenyl ether
Silver Compounds	Vehicle Emissions	4-(5-benzo(1,3)dioxol-5-yl-4-pyridin-2-yl-1H-imidazol-2-yl)benzamide	2-(2-amino-3-methoxyphenyl)-4H-1-benzopyran-4-one
lipopolysaccharide, Escherichia coli O111 B4	Arsenic	Benzo(a)pyrene	23-epi-26-deoxyactein
Tobacco Smoke Pollution	Resveratrol	dorsomorphin	2-(4-morpholinyl)-8-phenyl-4H-1-benzopyran-4-one
Dietary Fats	Tobacco Smoke Pollution	Hydrogen Peroxide	2-aminoethoxydiphenyl borate
Halothane	lipopolysaccharide, E coli O55-B5	Oxygen	2-Aminopurine
1-Naphthylisothiocyanate	deoxynivalenol	Acetaminophen	2-anisidine
Tetrachlorodibenzodioxin	SB 203580	Aflatoxin B1	2-tert-butylhydroquinone
Ethanol	Ozone	Cyclosporine	3,4,5,4'-tetramethoxystilbene
Cholesterol, Dietary	Acetylcysteine	Ethinyl Estradiol	3-(4-methylphenylsulfonyl)-2-propenenitrile
lipopolysaccharide, E coli O55-B5	lipopolysaccharide, E. coli O26-B6	Cisplatin	4,4'-diaminodiphenylmethane
Paraquat	2-(2-amino-3-methoxyphenyl)-4H-1-benzopyran-4-one	cobaltous chloride	4-(5-benzo(1,3)dioxol-5-yl-4-pyridin-2-yl-1H-imidazol-2-yl)benzamide
Resveratrol	Dexamethasone	Silicon Dioxide	4-amino-5-(4-methylphenyl)-7-(tert-butyl)pyrazolo(3,4-d)pyrimidine
Dexamethasone	nickel sulfate	trichostatin A	4-Nitroquinoline-1-oxide
Silicon Dioxide	Mustard Gas	bis(4-hydroxyphenyl)sulfone	6-hydroxy-2,5,7,8-tetramethylchroman-2-carboxylic acid
Mustard Gas	Asbestos, Crocidolite	Cadmium Chloride	6-hydroxy-5-((p- sulfophenyl)azo)-2-naphthalenesulfonic acid disodium salt
Progesterone	U 0126	Calcitriol	Acetaminophen
Tetradecanoylphorbol Acetate	Calcimycin	Chlorpyrifos	Acetylcysteine
Carbon Tetrachloride	Air Pollutants	Copper	Acrolein
Oxygen	Hydrogen Peroxide	Particulate Matter	Adenosine-5'-(N-ethylcarboxamide)
Quercetin	Quercetin	Thioacetamide	Adenosine Triphosphate
Bleomycin	Poly I-C	Tobacco Smoke Pollution	Aflatoxin B1
Cadmium	Tetrachlorodibenzodioxin	Tretinoin	Air Pollutants
Cadmium Chloride	cobaltous chloride	Zinc	Alendronate
Cisplatin	Benzo(a)pyrene	1-methylanthracene	alizarin 1-methyl ether
deoxynivalenol	nickel chloride	4,4'-hexafluorisopropylidene diphenol	alpha-naphthoflavone
sodium arsenite	Silicon Dioxide	afimoxifene	Ammonium Chloride
Air Pollutants	Smoke	alpha-naphthoflavone	Amsacrine
Benzo(a)pyrene	Estradiol	Asbestos, Crocidolite	Anisomycin
Dextran Sulfate	pyrazolanthrone	Blood Glucose	Antimycin A
Toluene 2,4-Diisocyanate	Dinitrochlorobenzene	Cannabidiol	Arsenic
17-hydroxy-4,7,10,13,15,19-docosahexaenoic acid	Histamine	Dibutyl Phthalate	Arsenic Trioxide
Indomethacin	Cadmium Chloride	Diethylnitrosamine	arsenite
SB 203580	Nicotine	Dioxins	Ascorbic Acid
Vehicle Emissions	3-(4-methylphenylsulfonyl)-2-propenenitrile	Diuron	Atazanavir Sulfate
14-hydroxydocosahexaenoic acid	lipopolysaccharide, Escherichia coli O111 B4	entinostat	AZM551248
Buthionine Sulfoximine	Curcumin	epigallocatechin gallate	baohuoside I
Nanotubes, Carbon	Arsenic Trioxide	fluoranthene	Bee Venoms
Nickel	Glucose	flusilazole	belinostat
nickel monoxide	Capsaicin	Genistein	benzamide
Ranitidine	tert-Butylhydroperoxide	Glucosamine	Benzo(a)pyrene
Vanadates	Neurotensin	glyphosate	benzo(e)pyrene
2-(2-amino-3-methoxyphenyl)-4H-1-benzopyran-4-one	Oligomycins	Indomethacin	benzyl isothiocyanate
Curcumin	Cisplatin	Lipopolysaccharides	bergenin
Diclofenac	Lapatinib	manganese chloride	beta-glycerophosphoric acid
endotoxin, Escherichia coli	Nanotubes, Carbon	mercuric bromide	Betulinic Acid
Endotoxins	Plant Extracts	Metformin	bisindolylmaleimide I
Estradiol	Sodium Dodecyl Sulfate	methylmercuric chloride	bisphenol A
Phalloidine	Zinc	mono-(2-ethylhexyl)phthalate	bis(tri-n-butyltin)oxide
Taurocholic Acid	acteoside	NSC 689534	Bleomycin
Troglitazone	bisphenol A	Panobinostat	Cacodylic Acid
Wortmannin	cadmium sulfate	p-Chloromercuribenzoic Acid	Cadmium
18(R)-hydroxyeicosapentaenoic acid	cinnamaldehyde	Phenylmercuric Acetate	cadmium acetate
1-Methyl-3-isobutylxanthine	Formaldehyde	pirinixic acid	Cadmium Chloride
Asbestos, Amphibole	(+)-JQ1 compound	potassium chromate(VI)	caffeic acid phenethyl ester
Cannabidiol	pyrrolidine dithiocarbamic acid	Silver	Calcitriol
Coal Ash	1-nitropyrene	Tamoxifen	Calcium
Copper	Acrolein	Testosterone	Cannabidiol
Dinitrochlorobenzene	Copper	Triclosan	Chenodeoxycholic Acid
Fluorouracil	Paclitaxel	Zoledronic Acid	Chlormequat
lipopolysaccharide, E. coli O26-B6	Progesterone	1,2,5,6-tetrabromocyclooctane	Chlorpromazine
Methimazole	2-(4-morpholinyl)-8-phenyl-4H-1-benzopyran-4-one	1-Butanol	Cholecalciferol
Oxazolone	3,4,5,3',4'-pentachlorobiphenyl	1-Methyl-3-isobutylxanthine	Chondroitin Sulfates
Thioacetamide	Glutathione	1-Methyl-4-phenylpyridinium	chromic chloride
Acetylcysteine	Oxygen	2-(1'H-indole-3'-carbonyl)thiazole-4-carboxylic acid methyl ester	Chromium Alloys
Arsenic	polydatin	2,2',4,4'-tetrabromodiphenyl ether	chrysoeriol
Asbestos, Crocidolite	RTKI cpd	2',3,3',4',5-pentachloro-4-hydroxybiphenyl	Cisapride
Bortezomib	Simvastatin	2,4-dinitrotoluene	cobaltous chloride
Capsaicin	Antimycin A	2-chloro-N-(4-chlorobiphenyl-2-yl)nicotinamide	coenzyme Q10
Carrageenan	Atorvastatin	2-methyl-4-isothiazolin-3-one	corilagin
Chenodeoxycholic Acid	benzyloxycarbonylleucyl-leucyl-leucine aldehyde	3-dinitrobenzene	Corticosterone
Choline	Cycloheximide	4-(4-((5-(4,5-dimethyl-2-nitrophenyl)-2-furanyl)methylene)-4,5-dihydro-3-methyl-5-oxo-1H-pyrazol-1-yl)benzoic acid	crocin
Deoxycholic Acid	Tretinoin	(4-amino-1,4-dihydro-3-(2-pyridyl)-5-thioxo-1,2,4-triazole)copper(II)	Cryptoxanthins
Dust	zinc chloride	7,8-Dihydro-7,8-dihydroxybenzo(a)pyrene 9,10-oxide	Curcumin
Hydrochloric Acid	4-(4-fluorophenyl)-2-(4-hydroxyphenyl)-5-(4-pyridyl)imidazole	abrine	curdlan
Hydrogen Peroxide	4-phenylenediamine	Acrylamide	Cycloheximide
Magnetite Nanoparticles	Acids	Air Pollutants	Cyclosporine
Methionine	Benzalkonium Compounds	aminomethylphosphonic acid (AMPA)	cyclosporin G
N-(oxo-5,6-dihydrophenanthridin-2-yl)-N,N-dimethylacetamide hydrochloride	lipopolysaccharide, Helicobacter pylori	Ammonium Chloride	cyclosporin H
pirinixic acid	macrophage stimulatory lipopeptide 2	Antigens, Polyomavirus Transforming	daidzein
Plant Extracts	Paraquat	Antirheumatic Agents	decabromobiphenyl ether
Valproic Acid	Sulfasalazine	aristolochic acid I	decamethrin
2,2',4,4'-tetrabromodiphenyl ether	Zymosan	Arsenic Trioxide	Decitabine
aflatoxin G1	Diclofenac	arsenite	Deferoxamine
alpha-Chlorohydrin	Dust	Aspirin	dehydrocostus lactone
Antigens, Dermatophagoides	fumonisin B1	Atrazine	Deoxycholic Acid
Arsenic Trioxide	LY 290042	Azathioprine	deoxynivalenol
arsenite	Methotrexate	azoxystrobin	Dexamethasone
Benzalkonium Compounds	monomethylarsonous acid	benzo(e)pyrene	Dibutyl Phthalate
bisphenol A	Zearalenone	Bexarotene	Dichlororibofuranosylbenzimidazole
Calcitriol	3-(2-hydroxy-4-(1,1-dimethylheptyl)phenyl)-4-(3-hydroxypropyl)cyclohexanol	Bilirubin	Diethylnitrosamine
Chondroitin Sulfates	Acetaminophen	bismuth tripotassium dicitrate	Dihydro-beta-Erythroidine
chromium mesoporphyrin	Acetylmuramyl-Alanyl-Isoglutamine	bisphenol F	Dimethyl Fumarate
Cobalt	Calcium	bis(tri-n-butyltin)oxide	dioscin
Drugs, Chinese Herbal	Chloroquine	Bortezomib	Diosgenin
Fenretinide	Dactinomycin	Cadmium	dorsomorphin
Flutamide	Deferoxamine	CC-8490	Ellagic Acid
Freund's Adjuvant	Dinoprostone	CGP 52608	entinostat
Fulvestrant	nivalenol	Chelating Agents	epoxy resin AH-26
Glucosamine	prolinedithiocarbamate	chloroacetaldehyde	Estradiol
Gold	Sodium Fluoride	chloropicrin	Estrogens
hexyl cinnamic aldehyde	Trinitrobenzenesulfonic Acid	chromium hexavalent ion	Ethanol
JP8 aviation fuel	Zinc Oxide	Cidofovir	Ethinyl Estradiol
Manganese	arsenite	Cocaine	Etoposide
Methotrexate	Calcitriol	Copper Sulfate	Exenatide
nickel chloride	Dacarbazine	Curcumin	fatostatin
Nitrogen Dioxide	Dermatophagoides pteronyssinus antigen p 1	cylindrospermopsin	Fish Oils
Oleanolic Acid	Genistein	cyproconazole	Fluorides
perfluorooctane sulfonic acid	Silver	Decitabine	Fluoxetine
Prostaglandin D2	sulforaphane	DEET	Folic Acid
pyrrolidine dithiocarbamic acid	titanium dioxide	Demecolcine	Formaldehyde
Quartz	Tosylphenylalanyl Chloromethyl Ketone	Dexamethasone	Freund's Adjuvant
Reactive Oxygen Species	Vitallium	diallyl trisulfide	Fulvestrant
roridin A	Asbestos, Serpentine	dicyclohexyl phthalate	Furosemide
Simvastatin	Ascorbic Acid	Dietary Fats	gadolinium chloride
Smoke	Benzene	Diethylhexyl Phthalate	Genistein
Thapsigargin	Cadmium	dimethylarsinous acid	Gentamicins
titanium dioxide	Clioquinol	dimethyl phthalate	ginsenoside Rb1
Trinitrobenzenesulfonic Acid	Cytochalasin D	dinophysistoxin 1	ginsenoside Rg3
Tropisetron	Derp2 allergen, Dermatophagoides pteronyssinus	Disulfiram	Glucosamine
trovafloxacin	diethyl maleate	Dronabinol	Glycochenodeoxycholic Acid
Ursodeoxycholic Acid	diphenyleneiodonium	Drugs, Chinese Herbal	Glycocholic Acid
Zinc	ethyl 6-(N-(2-chloro-4-fluorophenyl)sulfamoyl)cyclohex-1-ene-1-carboxylate	Dust	Glycodeoxycholic Acid
13,14-dihydro-15-ketoprostaglandin D2	Folic Acid	Endosulfan	GSK3235025
2-(4-morpholinyl)-8-phenyl-4H-1-benzopyran-4-one	Glucosamine	erucylphospho-N,N,N-trimethylpropylammonium	GSK-J4
3-(4-methylphenylsulfonyl)-2-propenenitrile	PD168393	Febuxostat	GW 506033X
3-(5-(4-(cyclopentyloxy)-2-hydroxybenzoyl)-2-((3-hydroxy-1,2-benzisoxazol-6-yl)methoxy)phenyl)propionic acid	perfluorooctanoic acid	fenarimol	Heparan Sulfate Proteoglycans
3-methyladenine	Peroxynitrous Acid	Fenofibrate	Hydrogen Peroxide
5-aminoisoquinolinone	Polymyxin B	Fluorouracil	hydroquinone
Adenosine Triphosphate	Polystyrenes	Gasoline	icariin
Aflatoxin B1	Toluene 2,4-Diisocyanate	Gentamicins	icaritin
Air Pollutants, Occupational	Adenosine-5'-(N-ethylcarboxamide)	Glupearl 19S	Indomethacin
Allergens	Asbestos, Amphibole	glycidamide	Ionomycin
Alprostadil	captax	hexabromocyclododecane	Iron-Dextran Complex
Amphotericin B	Coal Ash	hydroquinone	JP8 aviation fuel
andrographolide	Cyclosporine	Ibuprofen	(+)-JQ1 compound
bardoxolone methyl	Eugenol	ICG 001	kaempferol
Benzoates	fluoranthene	imidacloprid	KN 93
Budesonide	Fluorouracil	Ionomycin	KT 5720
C188-9 compound	Homocysteine	JP8 aviation fuel	lead acetate
cadmium sulfate	Hydrocortisone	(+)-JQ1 compound	Levonorgestrel
Calcium	hyperforin	Lactic Acid	lipopolysaccharide, E. coli O26-B6
Cannabinoids	Ionomycin	Leflunomide	Lipopolysaccharides
Carbamazepine	isoeugenol	licochalcone B	Lithocholic Acid
cladosporin	Ketoconazole	LPM4870108	loganin
Copper Sulfate	Lead	Malathion	Lovastatin
corosolic acid	leptomycin B	Mercuric Chloride	mangiferin
cyanoginosin LR	N-Formylmethionine Leucyl-Phenylalanine	Methamphetamine	matairesinol
Dicloxacillin	Nickel	Methapyrilene	menatetrenone
Dinoprost	ochratoxin A	Methoxychlor	Methapyrilene
Edaravone	Rutin	Methylnitrosourea	Methimazole
Ethinyl Estradiol	Tamoxifen	monomethyl phthalate	Methotrexate
Excitatory Amino Acid Agonists	tetramethylthiourea	Nanotubes, Carbon	methylmercuric chloride
gadolinium chloride	2,2',4,4'-tetrabromodiphenyl ether	Naphthalenes	Methyl Methanesulfonate
Galactosamine	Amino Acids, Peptides, and Proteins	Naphthoquinones	Mifepristone
Heparin	Anthralin	Niacin	Modafinil
hydroxyhydroquinone	BAY 11-7085	Nickel	monomethylarsonic acid
Ibuprofen	Bleomycin	nickel chloride	morin
Isoflurane	cadmium acetate	nickel sulfate	morroniside
(+)-JQ1 compound	cholest-5-en-3 beta,7 alpha-diol	nitrosobenzylmethylamine	myricitrin
Lactic Acid	chromium hexavalent ion	N-Methyl-3,4-methylenedioxyamphetamine	N2 Dental Cement
manganese chloride	Copper Sulfate	N-Nitrosopyrrolidine	N-(4-cyanophenyl)-2-(4-(2,3,6,7-tetrahydro-2,6-dioxo-1,3-dipropyl-1H-purin-8-yl)-phenoxy)acetamide
maslinic acid	CPG-oligonucleotide	NSC668394	Nanotubes, Carbon
Methamphetamine	doxifluridine	NVP-BKM120	naphthol AS-E phosphate
methylmercuric chloride	Doxorubicin	Oxaliplatin	naringenin-6-C-glucoside
methyl salicylate	Endosulfan	Ozone	naringin
Mifepristone	Erlotinib Hydrochloride	Paraquat	nefazodone
Mycotoxins	Fulvestrant	PCI 5002	Niacinamide
Naproxen	hydroquinone	perfluoro-n-nonanoic acid	Nickel
nickel sulfate	JP8 aviation fuel	perfluorooctanoic acid	Niclosamide
N-nitroso-tris-chloroethylurea	Leukotriene B4	Permethrin	Nicotine
olaparib	Mechlorethamine	Phenobarbital	nimesulide
Oleic Acid	N-(2-cyclohexyloxy-4-nitrophenyl)methanesulfonamide	Plant Oils	norisoboldine
Oligopeptides	Peptidoglycan	Polycyclic Aromatic Hydrocarbons	nylestriol
ovalbumin-alum	reparixin	polyhexamethyleneguanidine	ozagrel
oxymatrine	Rotenone	Progesterone	Panobinostat
Palmitic Acid	stattic	propiconazole	paricalcitol
parthenolide	T-2 Toxin	Propylthiouracil	Particulate Matter
perfluorooctanoic acid	vanadyl sulfate	pseudocumene	Pentobarbital
Phenytoin	Vitamin E	Quercetin	perfluorooctane sulfonic acid
Phospholipids	Vorinostat	Raloxifene Hydrochloride	Permethrin
Pioglitazone	1,3-dimethylthiourea	resorcinol	Phenobarbital
Piroxicam	2-methyl-2H-pyrazole-3-carboxylic acid (2-methyl-4-o-tolylazophenyl)amide	Rosiglitazone	Phenylephrine
Pravastatin	Acetaldehyde	Rotenone	Phenylmercuric Acetate
S-(1,2-dichlorovinyl)cysteine	acetylleucyl-leucyl-norleucinal	S-(1,2-dichlorovinyl)cysteine	pirinixic acid
satratoxin G	Aerosols	SB 203580	Plant Extracts
Sevoflurane	alpha-Tocopherol	Scopolamine	platycodin D
Shiga Toxin 2	Aspirin	seocalcitol	Polyethylene
Silver	atractylodin	Smoke	Polyphenols
Sodium Dodecyl Sulfate	bisindolylmaleimide I	sodium arsenate	Prazosin
Soot	Bortezomib	sodium arsenite	Progesterone
spautin-1	Carrageenan	sodium bichromate	Promethazine
squalestatin 1	citral	Soman	Propolis
Succimer	cobaltiprotoporphyrin	sotorasib	Propylthiouracil
Sumatriptan	Colforsin	sulforaphane	puerarin
Temozolomide	Dimethyl Sulfoxide	Sunitinib	pyrazolanthrone
TMC 120A	diminazene aceturate	TAK-243	Pyruvaldehyde
Topotecan	Diphenhydramine	tanshinone	Quercetin
triptolide	JP5 jet fuel	Temozolomide	quercetin 3-O-glucuronide
Tungsten	lactacystin	tert-Butylhydroperoxide	Raloxifene Hydrochloride
Uridine Diphosphate	lipoxin A4	tetrabromobisphenol A	Resveratrol
Zinc Oxide	Mebendazole	Tetradecanoylphorbol Acetate	Riboflavin
Zinc Sulfate	Mercuric Chloride	Thapsigargin	Ro 41-5253
Zymosan	Mevalonic Acid	Thiabendazole	Rosiglitazone
1,2-Dihydroxybenzene-3,5-Disulfonic Acid Disodium Salt	MG 262	Topotecan	Rotenone
1,3-dimethylthiourea	Mitomycin	trametinib	rubiadin
15-acetyldeoxynivalenol	N-((2-(hydroxyaminocarbonyl)methyl)-4-methylpentanoyl)-3-(2'-naphthyl)alanylalanine, 2-aminoethylamide	Trans Fatty Acids	S-(1,2-dichlorovinyl)cysteine
1,7-dimethylxanthine	Oleic Acid	triadimefon	sargachromanol G
1-nitropyrene	Palmitic Acid	tributyltin	SB 203580
2,2',4,4',5-brominated diphenyl ether	Pam(3)CSK(4) peptide	Trichloroethylene	sclareol
22-hydroxycholesterol	perfluorooctane sulfonic acid	triphenyl phosphate	Silicon Dioxide
2',3,3',4',5-pentachloro-4-hydroxybiphenyl	Shiga Toxin 1	triptonide	Sirolimus
2-Acetylaminofluorene	Soot	tris(1,3-dichloro-2-propyl)phosphate	sodium arsenate
2-anisidine	sphingosine 1-phosphate	tris(2-butoxyethyl) phosphate	sodium arsenite
2-butenal	Thimerosal	trovafloxacin	Sodium Fluoride
2''-galloylhyperin	1,2-bis(2-aminophenoxy)ethane N,N,N',N'-tetraacetic acid acetoxymethyl ester	Tunicamycin	SRT3025
2-Naphthylamine	15-deoxy-delta(12,14)-prostaglandin J2	Urethane	STO 609
2-Propanol	2,2',4,6,6'-pentachlorobiphenyl	valdecoxib	Strontium-90
2-tert-butylhydroquinone	2-methyl-4-isothiazolin-3-one	Valsartan	Sulfasalazine
3,4,5,3',4'-pentachlorobiphenyl	3,3',4,5'-tetrahydroxystilbene	Vanadates	tablysin-15, Tabanus yao
3-(4-hydroxyphenyl)-4,5-dihydro-5-isoxazoleacetic acid methyl ester	3-amino-1,4-dimethyl-5H-pyrido(4,3-b)indole	vanadyl sulfate	Tacrolimus
3-(5-(2,3-dichlorophenyl)-1H-tetrazol-1-yl)methylpyridine	8-Bromo Cyclic Adenosine Monophosphate	Vehicle Emissions	TAPI-2
3-acetyldeoxynivalenol	acetovanillone	Zinc Sulfate	Tartrazine
3-aminobenzamide	AG 1879		Testosterone
3-hydroxyacetanilide	alternariol		Tetrachlorodibenzodioxin
(4-(((2-(3-fluoro-4-(trifluoromethyl)phenyl)-4-methyl-1,3-thiazol-5-yl)methyl)sulfanyl)-2-methylphenoxy)acetic acid	Asbestos		Tetradecanoylphorbol Acetate
4-(4-(3-(4-trifluoromethoxy-phenyl)ureido)cyclohexyloxy)benzoic acid	Berberine		Thalidomide
4-(4-((5-(4,5-dimethyl-2-nitrophenyl)-2-furanyl)methylene)-4,5-dihydro-3-methyl-5-oxo-1H-pyrazol-1-yl)benzoic acid	biochanin A		thromboxane A2, carbocyclic
4,4'-diaminodiphenylmethane	bis(4-hydroxyphenyl)sulfone		Thymol
4-(5-benzo(1,3)dioxol-5-yl-4-pyridin-2-yl-1H-imidazol-2-yl)benzamide	Butyric Acid		tin protoporphyrin IX
4-aminobenzhydrazide	Camptothecin		Titanium
4-methoxycinnamate methyl ester	Capecitabine		titanium dioxide
4-Nitroquinoline-1-oxide	chelerythrine		tofacitinib
4-phenylenediamine	chlorobenzene		Tretinoin
7,8-Dihydro-7,8-dihydroxybenzo(a)pyrene 9,10-oxide	Croton Oil		tributyltin
abrine	Diacetyl		trichostatin A
Acrolein	Diethylhexyl Phthalate		Trifluoperazine
actein	dimethylarsinous acid		trikatu
AEOL 10150	Dinitrofluorobenzene		Trinitrobenzenesulfonic Acid
Aerosols	Ethanol		triphenyltin
Aldehydes	Fenbendazole		Troglitazone
allyl sulfide	Hydrochloric Acid		Tungsten
alpha-Tocopherol	Lansoprazole		Uranium
Amiloride	lipoteichoic acid		Valproic Acid
Amiodarone	methylmercuric chloride		Vitamin D
Amitrole	montelukast		Vitamin K 2
amlexanox	nickel subsulfide		Vitamin K 3
Ammonium Chloride	Nitrogen Dioxide		Vorinostat
amphotericin B, deoxycholate drug combination	Oxazolone		W 7
Ampicillin	oxidized-L-alpha-1-palmitoyl-2-arachidonoyl-sn-glycero-3-phosphorylcholine		xanthohumol
Anthocyanins	pentabromodiphenyl ether		zinc chloride
antileukinate	Prednisolone		Zinc Sulfate
Antirheumatic Agents	pyrene		ZM 241385
argatroban	Rosiglitazone		Zoledronic Acid
Aripiprazole	SC 514		Zymosan
Asbestos	Sunitinib
Asbestos, Serpentine	Terbutaline
Atrazine	Theophylline
augustic acid	Thioacetamide
AWD 12-281	Thiourea
Azathioprine	Thiram
azetidine	Trientine
beta-eudesmol	vanadium pentoxide
beta-Naphthoflavone	Wortmannin
Bilirubin	Zinc Acetate
bis(4-hydroxyphenyl)sulfone	Zinc Sulfate
bismuth tripotassium dicitrate	24-hydroxycholesterol
bisphenol F	27-hydroxycholesterol
Blood Glucose	6-chloro-2,3,4,9-tetrahydro-1H-carbazole-1-carboxamide
boldine methine	6-formylindolo(3,2-b)carbazole
boron nitride	7,8-Dihydro-7,8-dihydroxybenzo(a)pyrene 9,10-oxide
Botulinum Toxins, Type A	Aflatoxin B1
brevianamide A	Albendazole
butyraldehyde	Allopurinol
caffeic acid	alpha-cyano-(3,4-dihydroxy)-N-benzylcinnamide
captax	alpha-naphthoflavone
Carmustine	altertoxin II
Cathelicidins	Amiloride
CGP 52608	Amphotericin B
Chelating Agents	AS602868
Cholesterol	Azathioprine
Cilomilast	Beclomethasone
cinnamyl alcohol	Bilirubin
Ciprofloxacin	Budesonide
cirsilineol	Carbocysteine
citral	cerivastatin
cobaltiprotoporphyrin	cinnamyl alcohol
cobaltous chloride	Ciprofloxacin
Cord Factors	cupric chloride
Croton Oil	cupric oxide
curdlan	Dapsone
Cyclophosphamide	Dronabinol
Cyclosporine	ebselen
Dantrolene	endotoxin, Escherichia coli
decabromobiphenyl ether	epigallocatechin gallate
decursin	Ethylmercuric Chloride
Deferoxamine	Etoposide
diallyl trisulfide	ferrous sulfate
Diethylhexyl Phthalate	fisetin
diflorasone	FK 706
Dimercaprol	glyceryl 2-arachidonate
dimethylarsinous acid	Gold Sodium Thiosulfate
Diuron	GW 506033X
Dizocilpine Maleate	hexabromocyclododecane
Dobutamine	Imatinib Mesylate
Domperidone	imidazolidinyl urea
dopexamine	Indomethacin
Doxorubicin	Interleukin 1 Receptor Antagonist Protein
Emodin	Irinotecan
Endosulfan	kaempferol
Enflurane	KB R7785
epigallocatechin gallate	Lithium Chloride
epostane	Lycopene
Epoxy Compounds	Methylene Chloride
estradiol 3-benzoate	Methylprednisolone
ethylene dimethacrylate	methyl salicylate
F2-Isoprostanes	Metribolone
Fatty Acids, Omega-3	N-(2-(4-bromocinnamylamino)ethyl)-5-isoquinolinesulfonamide
ferric chloride	N(6)-benzoyl-cyclic AMP
ferrous sulfate	Niacinamide
Flavonoids	nimesulide
Floxacillin	nordy
Fomepizole	PAM2-CSK4
fullerene C60	Penicillin G
fumonisin B1	Phenol
furan	Proteoglycans
fusarenon-X	quinone
Gemcitabine	SB 225002
Gentamicins	Selenocysteine
Glucose	Selenomethionine
Glupearl 19S	Sirolimus
glutamyl-Se-methylselenocysteine	Testosterone
Gold Compounds	Thalidomide
Gold Sodium Thiomalate	Titanium
graphene oxide	Troglitazone
Graphite	zileuton
GSK0660	1,12-benzoperylene
Heme	1,2-naphthoquinone
hexabromocyclododecane	1-(3,4-dihydroxyphenyl)-3-(2-methoxyphenyl)prop-2-en-1-one
imidazolidinyl urea	1-Butanol
IMMLG5521	1-hydroxy-1-hydroperoxynonane
Iron	2-(1-(3-dimethylaminopropyl)-5-methoxyindol-3-yl)-3-(1H-indol-3-yl)maleimide
isoeugenol	2,2',4,4',5-brominated diphenyl ether
isoquercitrin	2,2-bis(4-glycidyloxyphenyl)propane
jinfukang	25-hydroxycholesterol
Kathon 886	4-phenylbutyric acid
Lipids	7-ketocholesterol
lipopolysaccharide, Helicobacter pylori	Active Hexose Correlated Compound
lipoteichoic acid	Amiodarone
lipoxin A4	Anisomycin
Lithocholic Acid	Antigens, Dermatophagoides
manganese sulfate	Aripiprazole
Menthol	benzo(b)fluoranthene
Mercaptopurine	Canertinib
Mercuric Chloride	Cannabidiol
Metformin	Carbamates
Methylmethacrylate	Celecoxib
Methylprednisolone	ceric oxide
Metoclopramide	Chalcones
MRK 003	Chenodeoxycholic Acid
muraglitazar	Chlorine
muricholic acid	Chromium Alloys
Mycophenolic Acid	Colchicine
N-(4-methoxyphenyl)retinamide	cyanoginosin LR
naphthalene	Dasatinib
Naphthalenes	Deoxycholic Acid
Naphthoquinones	desethylamiodarone
naringin	Dextran Sulfate
n-butoxyethanol	Dibutyl Phthalate
neocuproine	dienogest
neoechinulin	diphenylcarboxylate
neoechinulin A	Dobutamine
Nicotine	doramapimod
nitrofen	Ellagic Acid
nivalenol	Estrogens, Conjugated (USP)
N,N,N',N'-tetrakis(2-pyridylmethyl)ethylenediamine	ethylenediamine
nonivamide	Farnesol
NSC 689534	ferric citrate
n-tetradecane	ferric oxide
O(2)-vinyl-1-(pyrrolidin-1-yl)diazen-1-ium-1,2-diolate	Flutamide
obeticholic acid	Fluticasone
Oxaliplatin	Galactose
pentanal	Gallic Acid
Pentoxifylline	gardiquimod
Peptidoglycan	geraniol
peracetylated N-azidoacetylmannosamine	Glutaral
phenanthridone	Glycochenodeoxycholic Acid
Phenobarbital	Glycocholic Acid
Plant Oils	Glycodeoxycholic Acid
Polychlorinated Biphenyls	Glyoxal
Polyethylene Glycols	Graphite
polyhexamethyleneguanidine	heptanoyl-gamma-D-glutamyl-L-meso-diaminopimelyl-D-alanine
Poly I-C	homocysteine thiolactone
Polymyxin B	Hyaluronic Acid
Polystyrenes	hydroxyhydroquinone
Prednisolone	Isoflavones
primycin	Isoproterenol
procymidone	Ivermectin
propionaldehyde	lauric acid
pseudocumene	Leuprolide
pyrazolanthrone	Lipid A
pyrazolo(3,4-d)pyrimidine	Metformin
Qingdai compound	Methylmethacrylate
quinomethionate	Mifepristone
Raloxifene Hydrochloride	MK-886
resolvin D1	Morphine
resolvin D2	Moxifloxacin
resorcinol	Mycophenolic Acid
Ritonavir	naringin
Rosiglitazone	parthenolide
Rotenone	Pentachlorophenol
Ryanodine	pentanal
Salicylic Acid	Polycyclic Aromatic Hydrocarbons
sappanone A	Polyribonucleotides
secoboldine	Ritonavir
Selenium	Roxithromycin
sodium arsenate	Silver Compounds
Sodium Selenite	Silymarin
Sterigmatocystin	sirtinol
St. Thomas' Hospital cardioplegic solution	SR 144528
Styrene	Staurosporine
Sulfadimethoxine	Streptozocin
sulforaphane	T0901317
systhane	Tacrolimus
TAK-875	TEMPO
Tamoxifen	Terbinafine
tauromuricholic acid	tetrabromobisphenol A
tert-Butylhydroperoxide	tin protoporphyrin IX
tesaglitazar	Tosyllysine Chloromethyl Ketone
Testosterone	tricarbonyldichlororuthenium (II) dimer
tetrachloroisophthalonitrile	trichostatin A
Toxins, Biological	Triprolidine
triadimefon	Uridine Diphosphate
tributyltin	Vanadium
trichostatin A	vanillin
Trichothecenes	Vinblastine
Triclosan	virodhamine
trimellitic anhydride	wogonin
tris(1,3-dichloro-2-propyl)phosphate	zafirlukast
Tungsten Compounds	1,2-dibromo-2,4-dicyanobutane
Tunicamycin	15-acetyldeoxynivalenol
U 0126	1-aminopyrene
undecane	1-hydroxy-2-oxo-3,3-bis(2-aminoethyl)-1-triazene
ursolic acid	1-O-(2-(2,3-dimethylphenyl)aminobenzoyl)glucopyranuronic acid
Vanadium	2-(1,3-dimethyl-2,6-dioxo-1,2,3,6-tetrahydro-7H-purin-7-yl)-N-(4-isopropylphenyl)acetamide
vanadium pentoxide	2,4,5,2',4',5'-hexachlorobiphenyl
vanadyl sulfate	2-(4-((dimethylamino)carbonyl)-3-fluorophenyl)-alpha,alpha-dimethyl-N-1,3,4-thiadiazol-2-yl-5H-(1)benzopyrano(2,3-b)pyridin-5-acetamide
vinclozolin	2,4-di-tert-butylphenol
Vinyl Chloride	2-amino-3-(4'-N,N-bis(2-chloroethyl)amino)phenylpropionic acid N-oxide
Vitamin D	2-aminoethoxydiphenyl borate
XL147	2-aminophenol
Xylenes	2-Aminopurine
zinc protoporphyrin	2-anisidine
Zoledronic Acid	2-butenal
	2-methoxy-N-(3-methyl-2-oxo-1,2,3,4-tetrahydroquinazolin-6-yl)benzenesulfonamide
	3',4'-dimethoxyflavone
	3,5-bis(2-fluorobenzylidene)piperidin-4-one
	3-acetyldeoxynivalenol
	3-aminobenzanthrone
	3-methyladenine
	3-nitrobenzanthrone
	3-nitrofluoranthene
	4,4',4''-(4-propyl-((1)H)-pyrazole-1,3,5-triyl) tris-phenol
	4,4'-diphenylmethane diisocyanate
	5-2-(4-((ethylmethylamino)carbonyl)-3-fluorophenyl)-alpha,alpha-dimethyl-N-1,3,4-thiadiazol-2-yl-5H-(1)benzopyrano(2,3-b)pyridin-5-acetamide
	5-chloro-2-methyl-4-isothiazolin-3-one
	5-(N-methyl-N-isobutyl)amiloride
	6,2',4'-trimethoxyflavone
	7-Ala-angiotensin (1-7)
	7-bromoindirubin-3'-oxime
	8-(4-chloro-phenylthio)-2'-O-methyladenosine-3'-5'-cyclic monophosphate
	9,10-dihydro-2,5-dimethoxyphenanthrene-1,7-diol
	Acetates
	Acyclovir
	Adenosine
	Albuterol
	Allergens
	Alum Compounds
	Ammonium Chloride
	ammonium hexachloroplatinate
	Amoxicillin
	andrographolide
	anthracene
	Antigens, Bacterial
	Antigens, Plant
	Arachidonic Acid
	arachidonyltrifluoromethane
	ascorbate-2-phosphate
	aspalathin
	Azithromycin
	beclomethasone 17-monopropionate
	Benomyl
	benz(a)anthracene
	Benzethonium
	Benzofurans
	Benzoic Acid
	Benzoyl Peroxide
	Betamethasone
	Biofuels
	butyraldehyde
	cadmium nitrate
	caffeic acid
	Caffeine
	calcium silicate
	Cannabinoids
	capsazepine
	catechol
	cereulide
	Chlorogenic Acid
	chloropicrin
	chloroplatinic acid
	Chlorpheniramine
	Chlorpromazine
	Chlorpyrifos
	chromic chloride
	Chromium
	chrysin
	Cimetidine
	Clavulanic Acid
	clinoptilolite
	Clonidine
	Cobalt
	CpG ODN 2006
	Cyclophosphamide
	daidzein
	Danazol
	darinaparsin
	DDT
	decabromobiphenyl ether
	Dehydroepiandrosterone
	Diazepam
	Diazinon
	Dietary Fats
	Diethylnitrosamine
	diethyl phthalate
	Digoxin
	Dinoprost
	diphenyliodonium
	Doxycycline
	Drugs, Chinese Herbal
	dulaglutide
	EM703
	enniatins
	Ethinyl Estradiol
	ethylisopropylamiloride
	Famotidine
	Fenoterol
	ferric ammonium citrate
	flavone
	Fluorometholone
	Gefitinib
	geldanamycin
	Gemcitabine
	ginsenoside F1
	Glycyrrhizic Acid
	glyphosate
	Gold Sodium Thiomalate
	Harmaline
	Hemagglutinins
	Heparin
	Hesperidin
	hexyl cinnamic aldehyde
	hydroxycitronellal
	Imiquimod
	Iron
	isophorone diisocyanate
	isosakuranetin
	jinfukang
	KT 5720
	lead acetate
	lead chloride
	Leukotriene D4
	Linoleic Acids, Conjugated
	lipoarabinomannan
	lipopeptidophosphoglycan
	Lithium
	Lithium Carbonate
	lopinavir-ritonavir drug combination
	Luteolin
	maduramicin
	Magnesium Sulfate
	manganese chloride
	Mangifera indica extract
	mangiferin
	microorganism fermentation extract
	Minocycline
	mirdametinib
	MitoTEMPO
	N-(2(R)-2-(hydroxamidocarbonylmethyl)-4-methylpentanoyl)-L-tryptophan methylamide
	N-(3,5-bis(trifluoromethyl)phenyl)-5-chloro-2-hydroxybenzamide
	N-(3-(aminosulfonyl)-4-chloro-2-hydroxyphenyl)-N'-(2,3-dichlorophenyl)urea
	naphthalene
	Nifedipine
	Nitrofurazone
	Nitroglycerin
	N-methyl-4-aminophenol
	N,N,N',N'-tetrakis(2-pyridylmethyl)ethylenediamine
	nodularin
	Norepinephrine
	nothofagin
	NSC 23766
	NSC 689534
	Okadaic Acid
	ormosil
	osimertinib
	oxibendazole
	Oxypurinol
	Pemetrexed
	Penicillin V
	Pertussis Toxin
	phenanthrene
	Phosphates
	Pioglitazone
	Piroxicam
	Platelet Activating Factor
	Polyethylene Glycols
	polyhexamethyleneguanidine
	Polyphenols
	poncirin
	Potassium Dichromate
	Pravastatin
	Probenecid
	profenofos
	propionaldehyde
	Protein Kinase Inhibitors
	Pyrilamine
	pyrvinium
	Quartz
	Quinazolines
	resorcinol
	S-(1,2-dichlorovinyl)cysteine
	Salicylic Acid
	Saponins
	scoparone
	Serotonin
	Shiga Toxin
	Shiga Toxin 2
	Silybin
	SN50 peptide
	sodium bichromate
	Sodium Chloride
	Sodium Nitrite
	sorbinil
	spautin-1
	SR 11302
	STO 609
	takinib
	Tenofovir
	tetrachloropalladium
	Thapsigargin
	Thymidine
	tofacitinib
	tolmetin glucuronide
	tridecane
	trimethyloxamine
	triptolide
	Tubocurarine
	Urethane
	Ursodeoxycholic Acid
	urushiol
	Valproic Acid
	Warfarin
	Xylenes
	zomepirac glucuronide
	10-methyl-3-(6-methylpyridin-3-yl)-9,10,11,12-tetrahydro-8H-(1,4)diazepino(5',6'-4,5)thieno(3,2-f)quinolin-8-one
	1,10-phenanthroline
	1,2,3-trichloropropane
	1,25-dihydroxyvitamin D
	1-(2-cyano-3,12-dioxooleana-1,9-dien-28-oyl) imidazole
	1,2-dibromo-4-(1,2-dibromoethyl)cyclohexane
	1,2-Dipalmitoylphosphatidylcholine
	1,3-bis(4-hydroxyphenyl)-4-methyl-5-(4-(2-piperidinylethoxy)phenol)-1H-pyrazole
	14-deoxy-11,12-didehydroandrographolide
	1,4-naphthoquinone
	15-deoxyprostaglandin J2
	1-(6-((3-methoxyestra-1,3,5(10)-trien-17-yl)amino)hexyl)-1H-pyrrole-2,5-dione
	1-hydroxy-1-norresistomycin
	1-iodo-2,4-dinitrobenzene
	1-Methyl-3-isobutylxanthine
	1-methylfluorene
	1-nitronaphthalene
	1-O-(2-((2',6'-dichlorophenyl)amino)phenylacetyl)glucopyranuronic acid
	1-palmitoyl-2-(5-oxovaleroyl)-sn-glycero-3-phosphorylcholine
	2,2',3,3',4,4',5-heptachlorobiphenyl
	2-(2-(4-heptylphenyl)ethyl)-6-hydroxy-benzoic acid
	2,2-bis(4-hydroxyphenyl)-1,1,1-trichloroethane
	2,2'-Dipyridyl
	22-hydroxycholesterol
	2,3-bis(4-hydroxyphenyl)-propionitrile
	24,25-Dihydroxyvitamin D 3
	24,25-epoxycholesterol
	2,4,3',5'-tetramethoxystilbene
	2,4-diaminotoluene
	2,5,2',5'-tetrachlorobiphenyl
	2-(6-((3-(4-(diphenylmethoxy)piperidino)propyl)amino)imidazo(1,2-b)pyridazin-2-yl)-2-methylpropionic acid
	2-anthramine
	2-chloro-5-nitrobenzanilide
	2-ethylhexyl acrylate
	2-hydroxypropyl methacrylate
	2-methyl-5-HT
	2-nitrofluorene
	2-nitronaphthalene
	2-nonynoic acid methyl ester
	2-tert-butylhydroquinone
	2-xylene
	3-(2-hydroxy-4-(2-methylnonan-2-yl)phenyl)cyclohexan-1-ol
	3,3',4',5-tetrachlorosalicylanilide
	3,4,5,4'-tetramethoxystilbene
	3',4',5'-trimethoxyflavone
	3-(4'-hydroxy-3'-adamantylbiphenyl-4-yl)acrylic acid
	3-((6-(2-methoxyphenyl)pyrimidin-4-yl)amino)phenyl)methane sulfonamide
	3-aminofluoranthene
	3-aminophenol
	3'-methoxy-4'-nitroflavone
	3-xylene
	4(2'-aminoethyl)amino-1,8-dimethylimidazo(1,2-a)quinoxaline
	4-((3-bromophenyl)amino)-6,7-dimethoxyquinazoline
	4-(3-Butoxy-4-methoxybenzyl)-2-imidazolidinone
	4,4'-bisphenol F
	4,4'-(carbonylbis(imino-3,1-phenylenecarbonylimino-3,1-(4-methylphenylene)carbonylimino))bis(1,3-xylene-alpha,alpha'-diphosphonic acid)
	4-(6-bromo-1,3-benzodioxol-5-yl)-3a,4,5,9b-3H-cyclopenta(c)quinoline
	4-(acetoxymethylnitrosamino)-1-(3-pyridyl)-1-butanone
	4-acetylanisole
	4-aminobenzhydrazide
	4'-chlorodiazepam
	4'-hydroxydiclofenac
	4-methylcyclohexyl-1,6-dicarboxylic acid anhydride
	4-methylesculetin
	4-nitroaniline
	4-nitrobenzyl bromide
	4-nitrophenol
	4-(N-methyl-N-nitrosamino)-1-(3-pyridyl)-1-butanone
	5,3'-dihydroxy-3,6,7,8,4'-pentamethoxyflavone
	5,7-dihydroxy-3-(3-hydroxy-4-methoxybenzyl)-6-methoxychroman-4-one
	5,7-dimethoxyflavone
	5(S),6(R)-7-trihydroxyheptanoic acid, methyl ester
	6-hydroxy-5-((p- sulfophenyl)azo)-2-naphthalenesulfonic acid disodium salt
	6-isopropoxy-9-oxoxanthene-2-carboxylic acid
	6-nitrochrysene
	7-oxozeanol
	8-bromoadenosine-3',5'-cyclic monophosphorothioate
	8-Hydroxy-2-(di-n-propylamino)tetralin
	9,10-phenanthrenequinone
	abietic acid
	abrine
	acenaphthene
	acenaphthylene
	acetic anhydride
	acetoacetic acid
	acetyl methyl tetramethyl tetralin
	Adenine
	adenosine-3',5'-cyclic phosphorothioate
	adenosine 5'-O-(3-thiotriphosphate)
	Adjuvants, Immunologic
	Agglutinins
	agrimoniin
	AICA ribonucleotide
	Air Pollutants, Occupational
	alatrofloxacin
	albicanol
	Aldehydes
	alexidine
	alpha-damascone
	alpidem
	Aluminum
	Aluminum Hydroxide
	Aluminum Oxide
	AM 251
	Amikacin
	Aminosalicylic Acid
	amorolfine
	Amoxicillin-Potassium Clavulanate Combination
	amphotericin B, deoxycholate drug combination
	Ampicillin
	aniline
	Anthraquinones
	Antirheumatic Agents
	Apigenin
	apilimod
	Arecoline
	aristolochic acid I
	arsenic acid
	arzanol
	astaxanthine
	Atazanavir Sulfate
	atheronal-A
	avarol
	avobenzone
	Aziridines
	Bandrowski's base
	beauvericin
	Bee Venoms
	belinostat
	benoxaprofen glucuronide
	Benzene Derivatives
	benzo(c)phenanthrene
	benzo(k)fluoranthene
	benzoylacetone
	Benztropine
	benzyl benzoate
	benzyl bromide
	benzyl cinnamate
	benzyl salicylate
	beta Carotene
	beta-methylcholine
	Bethanechol
	Bezafibrate
	BI605906
	Biflavonoids
	Biological Products
	Biperiden
	Bisphenol A-Glycidyl Methacrylate
	boldine methine
	Bosentan
	brevetoxin 2
	bromfenac
	Bromine
	bromobenzene
	Bucladesine
	Bu-Fei-Yi-Shen
	butaprost
	butenafine
	Buthionine Sulfoximine
	butylbenzyl phthalate
	butyl bromide
	Butyrates
	BXL628
	caffeic acid phenethyl ester
	calfactant
	candesartan
	carazolol
	Carbamazepine
	carbetapentane
	casuarictin
	Catechin
	CAY 10499
	CC-8490
	CD 437
	cephaelin
	Cetirizine
	Cetylpyridinium
	chebulic acid
	Chelating Agents
	chlorendic acid
	Chlorodiphenyl (54% Chlorine)
	Chloroform
	chloroquine diphosphate
	Cholesterol
	chromic oxide
	chromium nicotinic acid complex
	chromium trioxide
	chromous chloride
	chrysene
	Chrysenes
	Cladribine
	Clarithromycin
	Clenbuterol
	Clonazepam
	Clotrimazole
	Clozapine
	coagulin-L
	Coal
	cobalt oxide
	cobalt sulfate
	Cocaine
	Codeine
	coralyne
	cordycepin
	coumarin
	Crack Cocaine
	CTAP octapeptide
	cyanoginosin-LA
	cyanuric chloride
	cyclamen aldehyde
	Cyclic AMP
	Cystathionine
	Cysteine
	Daunorubicin
	decane
	Decitabine
	deguelin
	Demecolcine
	Dequalinium
	desloratadine
	Dextromethorphan
	diacerein
	diallyl trisulfide
	Diatrizoate
	Dichloroacetic Acid
	Dichlorodiphenyl Dichloroethylene
	Dicumarol
	didecyldimethylammonium
	dieckol
	Dietary Carbohydrates
	diethanolamine
	Digitoxigenin
	Digitoxin
	Digoxigenin
	Dihydrotestosterone
	Dimethoate
	dimethylarsine
	dinitrophenyl-human serum albumin conjugate
	diphenylarsinic acid
	diphenyldiselenide
	Dodecanol
	Edaravone
	Edetic Acid
	efavirenz
	Egtazic Acid
	elesclomol
	emamectin benzoate
	embelin
	Emetine
	Enalapril
	entacapone
	epostane
	Erianin
	eriodictyol
	erucylphospho-N,N,N-trimethylpropylammonium
	Erythromycin
	esmolol
	ETH 615
	Ethambutol
	ethyl 2-methyl-3-oxobutanoate
	ethylbenzene
	ethylphenylpropiolate
	ethyl pyruvate
	Etodolac
	Eucalyptol
	euxanthone
	Febuxostat
	ferric chloride
	Ferrosoferric Oxide
	ferrous oxide
	ferulic acid
	fexofenadine
	Fludrocortisone
	Flunitrazepam
	Fluorocarbons
	formononetin
	Formoterol Fumarate
	Foropafant
	FPS-ZM1
	FR 118487
	FR 167653
	FSL-1 lipoprotein, synthetic
	fulvic acid
	galangin
	Gasoline
	gastrin 17
	geranylgeranyl pyrophosphate
	ginsenoside M1
	Gliotoxin
	Glucans
	Glucocorticoids
	Glupearl 19S
	Glutathione Disulfide
	Glycerol
	Gold Compounds
	goniothalamin
	Grape Seed Extract
	GSK-J4
	GW 3965
	helenalin
	herbimycin
	Hexanes
	Hydrocarbons
	Hydrolyzable Tannins
	Hydroxychloroquine
	hydroxyethyl methacrylate
	Hypoxanthine
	ibufenac
	Ibuprofen
	ICI 118551
	IDN 5109
	IMMLG5521
	indirubin
	Indirubin E804
	Inositol Phosphates
	Iohexol
	Iopamidol
	Iproniazid
	Iron Compounds
	irosustat
	Isocyanates
	isohelenin
	Isoniazid
	isoquercitrin
	Itraconazole
	Ketanserin
	Ketoprofen
	KN 62
	KN 93
	L-161982
	L 655238
	Lactic Acid
	Lactulose
	lanatoside C
	Latex
	lauryl gallate
	lead chromate
	lead nitrate
	Leflunomide
	lemongrass oil
	leupeptin
	Levofloxacin
	lewisite
	LG 100815
	licochalcone B
	Lidocaine
	lilial
	Limonene
	liposomal amphotericin B
	Lithocholic Acid
	Losartan
	Lucanthone
	luliconazole
	lumiracoxib
	Magnetite Nanoparticles
	Malathion
	mancozeb
	Manganese
	manganese ferrite
	meclocycline
	Melitten
	Menthol
	Mercury
	Methimazole
	Methionine Sulfoximine
	methyl(acetoxymethyl)nitrosamine
	methyl arachidonylfluorophosphonate
	methylbenzethonium chloride
	methyl-beta-cyclodextrin
	methylmercury II
	MF59 oil emulsion
	Milrinone
	mizoribine
	MK 0591
	MK 2206
	monobutyl phthalate
	MRT67307
	N2 Dental Cement
	N-(3-methoxyphenyl)-4-chlorocinnamanilide
	N-(4-cyanophenyl)-2-(4-(2,3,6,7-tetrahydro-2,6-dioxo-1,3-dipropyl-1H-purin-8-yl)-phenoxy)acetamide
	NADP
	Nandrolone
	napabucasin
	naphthenic acid
	Naphthoquinones
	naringenin
	n-butyl glycidyl ether
	n-dodecane
	nefazodone
	Nevirapine
	n-hexadecane
	n-hexanal
	n-hexane
	Niacin
	nickel monoxide
	nickel nitrate
	Niclosamide
	Nitric Oxide
	Nitrogen
	Nitrogen Oxides
	N-(N-(3,5-difluorophenacetyl)alanyl)phenylglycine tert-butyl ester
	Nocodazole
	nonane
	Nonidet P-40
	Nonoxynol
	N-(oxo-5,6-dihydrophenanthridin-2-yl)-N,N-dimethylacetamide hydrochloride
	NSC668394
	n-tetradecane
	NVP-BKM120
	octa-2,4,6-trienoic acid
	octanoic acid
	ON 01910
	Orlistat
	Ovalbumin
	oxymatrine
	Oxytetracycline
	Paliperidone Palmitate
	palmatine
	pamabrom
	Pantothenic Acid
	paricalcitol
	Patulin
	PCB 180
	PCI 5002
	Penbutolol
	Pentamidine
	perfluorobutyric acid
	perfluoroundecanoic acid
	Perfume
	perillaldehyde
	Perylene
	phenethyl isothiocyanate
	Phenobarbital
	Phentolamine
	phenylacetaldehyde
	Phenylbutyrates
	phorbol-12-myristate
	Phosphorus
	phthalic anhydride
	Phytochemicals
	picolinic acid
	pirinixic acid
	pirprofen
	Plant Oils
	Plant Preparations
	Platinum
	platycodin D
	p-Methoxy-N-methylphenethylamine
	Polyurethanes
	potassium chromate(VI)
	Prazosin
	Primaquine
	primycin
	proadrenomedullin (9-20)
	procyanidin B1
	Procyclidine
	Propidium
	Proscillaridin
	Puromycin
	pyrazolo(3,4-d)pyrimidine
	Pyruvaldehyde
	Qingdai compound
	Quinapril
	ralimetinib
	Raloxifene Hydrochloride
	rebamipide
	repaglinide
	Riboflavin
	Ro 31-8220
	rofecoxib
	roquefortine
	rottlerin
	Ruthenium Red
	S-1,2-dichlorovinyl-N-acetylcysteine
	sauchinone
	SB 239063
	SB-332235
	Selegiline
	Selenium
	seocalcitol
	Sesquiterpenes
	Silver Nitrate
	single bond
	sodium bisulfide
	sodium bromate
	sodium metabisulfite
	sodium p-perfluorous nonenoxybenzene sulfonate
	Sodium Salicylate
	solithromycin
	sotorasib
	stearic acid
	Sterols
	Stigmasterol
	Strophanthins
	Styrene
	Sulfamethoxazole
	Sulfapyridine
	Sulfates
	sulindac sulfide
	TAC 101
	tanshinone
	Tartrazine
	Telmisartan
	Temozolomide
	temsirolimus
	tetrachloroisophthalonitrile
	tetrachloroplatinate
	tetracycline CMT-3
	Thioctic Acid
	Thiophenes
	Thymine
	Ticrynafen
	tin mesoporphyrin
	tobacco tar
	Tolcapone
	Toluene
	tomentosin
	TR4161
	trametinib
	trans-1,4-Bis(2-chlorobenzaminomethyl)cyclohexane Dihydrochloride
	Trazodone
	Triacetin
	tributyltin
	tricetin
	Trichloroacetic Acid
	Trichloroethylene
	triethanolamine
	Trihexyphenidyl
	Triiodothyronine
	triphenyl phosphate
	tryptanthrine
	tubastatin A
	Tungsten Compounds
	Ubiquinone
	undecanal
	undecylenic acid
	Vaccines, Virus-Like Particle
	Valsartan
	Vanadates
	verbascose
	Vincristine
	Vitamin D
	Vitamin K 3
	VX-745
	W 7
	withaferin A
	WZ4003
	Y 27632
	ZINC69391
	Zoledronic Acid
	zomepirac
	zopolrestat
